# Supplementary material for: Network controllability analysis of intracellular signalling reveals viruses are actively controlling molecular systems
Source: Sci Rep. 2019 Feb 14;9:2066. doi: 10.1038/s41598-018-38224-9 (PMC6375943; doi:10.1038/s41598-018-38224-9)
Supplement: Supplementary file 2 — LaTeX Supplementary file [file 41598_2018_38224_MOESM2_ESM.zip]

Archive with 19 entries (18 files):
- Figure_3.png
- __MACOSX/
- __MACOSX/._Figure_3.png
- figure_1.png
- __MACOSX/._figure_1.png
- main.tex
- __MACOSX/._main.tex
- jabbrv-ltwa-en.ldf
- __MACOSX/._jabbrv-ltwa-en.ldf
- jabbrv.sty
- __MACOSX/._jabbrv.sty
- jabbrv-ltwa-all.ldf
- __MACOSX/._jabbrv-ltwa-all.ldf
- naturemag-doi.bst
- __MACOSX/._naturemag-doi.bst
- wlscirep.cls
- __MACOSX/._wlscirep.cls
- MDS_model_2.png
- __MACOSX/._MDS_model_2.png
