# Supplementary material for: Network controllability analysis of intracellular signalling reveals viruses are actively controlling molecular systems
Source: Sci Rep. 2019 Feb 14;9:2066. doi: 10.1038/s41598-018-38224-9 (PMC6375943; doi:10.1038/s41598-018-38224-9)
Supplement: Supplementary file 3 — Supplementary data file 1 [file 41598_2018_38224_MOESM3_ESM.xlsx]

## Sheet: Human Signalling network
From	To
C1orf103	MNAT1
MAST2	DYNLL1
RAB22A	APPL2
TRAP1	EXT2
STAT2	COPS4
BMPR2	TUBB
FYN	SNCA
PARD6B	PARD6A
CHUK	PRKCI
TRAF2	FXR2
PNRC1	RARB
HOXD4	PBX1
GUCA1B	GUCY2D
FGF4	FGFR1
GADD45G	CRIP2
KDR	RASA1
LDLRAP1	AP2B1
PRKCB	IKBKB
MDM2	ESR1
KIT	GRB10
MAPK1	EIF4EBP1
TRAF1	HIVEP3
CA12	ATP5C1
NFASC	SDCBP2
NUDT21	SHFM1
UBE2I	PIAS2
KCTD13	PCNA
BMX	ITK
USP33	TCEB1
LCK	TRPV4
PTPRS	SUMO2
SIN3A	MNT
EIF6	PLK1
ATP5A1	YWHAG
ITGB1BP1	EEF1A1
JUN	NCOA2
KIAA1377	SNRPG
GGA2	RABGEF1
CNR2	GNA15
2015-09-01	XRCC6
RBBP4	HDAC3
TNFRSF10A	BCL10
CASP8	NR1H4
BAZ1A	SMARCA5
HSH2D	TNK2
WNT1	PORCN
FLNA	CAMK2G
EP300	SS18
UTP14A	ARIH2
PUF60	FUBP1
CDC2L5	CHMP4A
ABL1	NEDD9
TFG	TRIM25
SPOP	DDIT3
GAPDH	NR1H4
CCL5	CCR5
P2RY2	ITGB5
SELL	CFH
ACTA1	PAK1
MCAM	ATF7IP
SUV39H2	FAM20C
CDC25B	CSNK2A1
SSBP4	LDB1
FN1	COL4A1
CRMP1	SMPD3
SUMO4	LMNA
PELP1	NR3C1
EIF2AK2	ILF3
DRD2	FREQ
UBQLN4	SMAD9
ACTN4	MYOZ1
ACVR2B	ACVR1B
RALYL	LMO3
PSEN1	ERN1
2005-09-01	2008-09-01
MAPK14	PPARGC1A
TBP	BTAF1
GSK3B	DNAJC13
RNF2	PHC1
IFNGR2	NR3C1
TLR3	RNF216
SLC2A1	PTK2B
ZMYND19	HACL1
PTPN4	EEF1A1
PPP1R9B	PPP1CA
ING2	EP300
DVL1	SMAD3
PLSCR1	HOXA9
DAB1	CRKL
SSTR1	PRMT5
KCNK3	YWHAG
BMPR1B	RHEBL1
PDCD10	CHMP5
PRKCG	HABP4
UBE2I	SP3
CREBBP	DACH1
CLTCL1	SNX5
MMP7	DCN
UNC119	S100A8
TSC22D1	MLL3
BEND5	CTNNBIP1
WWTR1	RUNX1
STK11	CDC37
ALK	IRS1
APOB	SEC61B
TTR	INPP5K
TUBA4A	TCP1
CTNNBL1	STAMBP
PKM2	PLCB3
MARK4	PRKCI
RAN	TNPO1
C22orf9	YWHAG
NOMO1	ATF7IP
HSP90AA1	HSPA8
NDUFS7	ARRB2
XRCC6	POU2F1
MSN	ICAM1
MBD3	MBD2
KAT2B	ETV1
NRIP1	NR5A2
EIF6	GIT1
PAK2	SH3KBP1
TFPI2	SMURF2
EEF1A1	TP53BP2
COL3A1	CAPN1
F11R	PRKCA
TAC1	XRCC6
AMOTL2	MAGOHB
SUMO3	FOS
C7orf36	NAT14
NDOR1	CYCS
TNFRSF11A	CBL
CFP	BAT3
C3AR1	C3
PTPN6	PIK3R1
CCDC85B	ZNF165
C8orf33	FEZ1
LMNB1	LMNA
CAMK2A	CPSF6
ANXA7	OTUB1
EZR	CDH1
SEMA4F	DLG4
GLP2R	GCG
ANXA7	TNRC4
PPP1R9A	PRKAR1B
GABRA1	PRKCG
CALCOCO2	MYST2
MAP2K4	MAPK10
RB1	NCOA6
BCL2	CDK2
S1PR1	CAV1
WIPF1	PIK3CG
TGFBR1	CHN2
CHUK	FKBP5
ATM	NBN
AMPH	CLTC
YWHAG	CENPJ
ESR1	NR0B1
YWHAB	IKBKB
STK11	MARK2
TOPBP1	RAD9A
CCDC85B	IKZF5
IMPA2	HERPUD1
SH3BP5	MAPK10
ZNF250	127557
CTSS	PLCG1
TNFRSF17	TRAF1
ZNF512B	SUPT5H
MSH2	MAX
RBBP7	ING1
MDFI	HOXB9
SAT2	UBE2D3
CTDP1	ERH
SUMO1	DNMT3B
THRA	COPS2
RGS4	PLCB1
CALM3	MYOG
EZR	ACTC1
MAP3K7	EZH2
HLF	CEBPG
GJA3	MIP
RB1	TRIP11
HDAC1	SP1
SDC4	PRKCA
FRAP1	FKBP1A
FFAR1	GNAQ
PRKDC	SP1
MAPT	MARK4
IPO13	PAX6
RPSA	SUMO4
PDGFRB	GRB7
CTNND1	YWHAG
ROBO1	SLIT2
MGMT	CREBBP
TAF1C	TRIM24
PTK2B	STAT3
ZXDC	NR1H3
CDH5	JUP
SMAD9	EXPH5
DOK1	FYN
ZAP70	SH3BP2
VASP	KPNB1
ARR3	DVL2
PTPN12	PSTPIP1
PPP2R1A	ARIH2
ACTB	H2AFX
TOM1L1	PIK3R1
UBQLN4	SMARCB1
AKAP11	PRKAR2B
ATXN1	SIX5
ARHGAP1	BNIPL
L1CAM	NCAN
RBM12	TBC1D4
PAK7	FHL3
C1orf103	PSPC1
PSMA1	RAD54B
TUBB2A	CHGB
MAP3K7IP1	MAPK11
IFNAR1	PIK3R1
RHOQ	WASL
UBE2I	ATF2
LILRB1	HLA-B
ATM	STK11
NFKBIA	SKP1
RAB11FIP2	RAB11B
TJP1	CNKSR2
IMMT	NEK2
SET	HMGB2
VIPR2	VIP
PPP1CC	HCFC1
SYK	SLC4A1
SERPINB9	TP53
UNC119	ERH
C3	CR1
C1orf103	NHP2L1
SYTL4	RAB8A
CDK9	MED21
PAPPA2	ATF7IP
TBP	TAF5
TK1	TCTEX1D2
TRAF2	MAP3K7IP1
LCK	CTNND2
C1D	TSNAX
SMAD1	SMAD5
PMCH	PCSK6
TSPYL2	APTX
ATXN1	CIC
FCGR3A	PTPRC
STUB1	UBE2D1
KCNJ11	AP2M1
PTMA	SET
HBA1	NAP1L1
CAV1	STRN4
RAB5B	RIN1
ITGB4	YWHAB
MRFAP1	MORF4L1
SOSTDC1	BMP2
TXNIP	ZBTB32
GRM5	PRKCD
TNFRSF10A	MADD
PTPN6	LCK
PRKAA1	RAF1
PTPRJ	LAT
NR5A1	GTF2B
PRKCA	RAF1
EDA	FURIN
ARHGEF1	UNK
MET	PLCG1
SRC	NOS2
SCMH1	LYPLA2
CTNNB1	AXIN2
ARRB1	YAF2
HRAS	ARAF
PRKAR2B	AKAP9
ITGA2	HSPG2
JUN	NFE2L1
HEY1	GATA1
GNB1	RASD1
LAMA4	ZHX1
RAF1	CDC25A
MAP2K7	CNKSR1
RASA1	KHDRBS1
MDM2	TAF1
SH3GL1	PTPN23
MAPK8IP2	MAPK8IP1
C11orf59	EEF1A1
MAP3K10	PHB
C7orf36	KIAA1377
CSNK2A1	RELA
NRP2	VEGFA
NTRK2	SHC3
RPL10	TBPL1
PDLIM7	PCBP1
PTN	PPP2CA
ACE2	AGT
ERBB2	PIK3R1
SYNJ1	SH3GL1
GNB2L1	TUBB
IL4R	IL2RG
SPP1	UBQLN4
MUC1	SRC
RAB11A	CHMP1B
TNNT1	HAP1
ELK1	CREBBP
SNRPD3	WDR77
EHMT2	E4F1
FHL3	RFX6
TP73	MYC
NFATC2	LITAF
PRKAR1A	AKAP11
SERPIND1	ELA2
EDN1	COPS6
TUB	SRC
TK1	ASNA1
SQSTM1	SMAD2
CD82	VANGL1
GRB2	ITK
CEBPA	RBL1
SPTBN4	GSK3B
SMURF2	SF3A2
NOTCH1	LEF1
S100B	S100A1
YWHAZ	TUBB
PTPN6	JAK3
PLSCR1	FAM103A1
PSME3	CASP6
IL1R1	MYD88
YWHAQ	NIF3L1
FYN	ITK
GRM7	PICK1
CBFB	RUNX3
MAF1	SUMO2
STOM	ACCN2
FGF7	COL1A1
SMAD2	HOXD13
TNFRSF14	IMPA2
IKZF5	IKZF2
SPRY2	PLSCR1
PTK2	SRC
IGF2	ITGB1BP3
BTK	KCMF1
ELF3	NFKB1
ACCN3	MAGI1
TNPO1	NUP214
MTIF2	NFKBIB
EGFR	PIK3R1
HDAC9	HDAC4
ADORA2A	ACTN2
PTPN6	EGFR
GMFB	MAPK14
TGIF1	SIN3A
TFAP2A	EP300
MAP1B	U2AF1
PIGR	AP1M1
SFRS10	RNPS1
DMD	DTNA
GTF3C1	GTF3C4
STAT2	HDAC1
PIP4K2A	GIT1
MCM7	ORC4L
STAT1	ING4
ZAP70	DUSP3
TRIM24	TRIM33
NGFR	MAGEH1
PKMYT1	BCL2
TSHR	JAK1
BMP1	YLPM1
PRKDC	NCOA6
EIF2S2	CSNK2B
EPB41	TJP2
UBB	SNCAIP
CCDC85B	PLOD3
AXIN1	BTRC
GNAO1	RGS19
GTF2I	YY1
DNM1	NME2
STAT1	FANCC
CALM1	RIT2
ITSN2	TBL3
CSNK1E	PER2
ACTA1	PARVA
BTRC	CUL1
BRCA2	BCCIP
ZZEF1	SKIL
MAD2L1	CDC27
CHUK	KRT10
GADD45A	HIST3H3
LILRB1	HLA-G
RHOA	PRKCZ
GAD2	PRKCE
MAP4K2	SERPINA4
NCOA1	NR5A1
SHC1	MAPK6
NFKBIA	NCOR2
CSNK2A1	HIF1A
CALM1	STRN3
SHC1	AP2A2
ACP5	MAPK9
AGAP1	TK1
SUMO4	PSMC2
JAK2	PKD1
LIPE	MAPK1
MCF2	HAND2
MAPK3	SMAD2
LMNB1	LBR
SFRS1	SIP1
BARD1	TP53
YWHAZ	C22orf9
IRAK1	AKT1
2008-09-01	PHF17
TRAF2	FAM107A
LENG1	KLF10
KPNB1	NFYA
ANXA7	TP53
PPP2CA	APC
UBAP2L	BAT2
ECH1	PAFAH1B3
BRCA2	RAD51
RBL1	E2F4
RFC1	HDAC1
NR2C2	AR
PARP1	RELA
MAGED1	DLX4
PTPN13	ARHGAP29
MAPK8IP2	TP53BP2
SMAD2	LEMD3
PLK1	CEP55
ABL1	CABLES1
CBFB	RUNX1
TNFRSF8	TRAF2
NFKBIA	HDAC1
GRB2	PIK3R1
YY1	E2F3
PAK1	ZNF768
PRLR	ZAP70
SAP30	CIR
PER3	PER2
PTPN11	MS4A2
CD36	ITGB1
BRCA1	RBBP4
EIF2AK1	CDC37
CBL	KHDRBS1
IL1F7	SMAD3
TFPI	THBS1
RARA	IRX4
CASP7	NEDD4
VDR	NCOA3
PRMT2	ESR1
NCL	MYB
C11orf49	UBE3A
AMFR	CRMP1
TRIM24	ZNF10
BTK	GRB2
HNRNPC	UBE2I
PIK3R1	IRS4
MAP4K2	XRCC6
MASP1	NUDT21
FHL1	HIVEP3
ADORA2B	EZR
GNAQ	ADRBK1
SREBF1	MEF2C
KRTAP4-12	CCDC116
KCNK9	YWHAH
SHANK1	HOMER1
CIRBP	ATXN1
MAP7D1	C7orf64
THOC7	NIF3L1
EGFR	CDH1
HMGA1	JUN
KAT2B	TTF1
RPS6KB1	PDPK1
DCTN1	DCTN3
EEF1G	KARS
PSMF1	CCDC85B
HLA-B	MAGEA1
RNF138	QKI
ABI1	EPS8
IGFBP4	IGF1
SUMO4	PAFAH1B3
TXN	GFER
HRK	C1QBP
NEDD4	SMAD5
CSNK2A1	ACAT2
LCK	BCAR1
XRCC6	CCT3
EHMT2	ZNF512B
NPFF	NPY
PDK2	HIC2
CARM1	CREBBP
PTPRZ1	ADD2
MAPK8	CCDC88C
DKC1	MAPK6
SUV39H1	DNMT3B
POLA1	CDK2
HK2	UBQLN4
CD47	UBQLN1
PSMA7	HIF1A
HSPB1	CYCS
PHC2	BMI1
TACC3	KAT2A
ESR1	TRIP4
TRAF2	FBXO28
CBL	UBE2G1
EGFR	XRCC6
GTF2B	TBP
PDGFRB	CRK
SNW1	RB1
ATN1	RUNX1T1
GIT1	C8orf33
BARD1	MSH2
DLG3	EXOC4
ATXN1	PUM1
PSMD11	SETDB1
HSF1	GTF2A2
RASIP1	RAP2A
DOK4	SRC
C14orf1	CCL18
TOPBP1	E2F1
ADRB2	IL1B
DNMT3B	ZNF238
RGS7	YWHAB
PLA2G4A	MAPKAPK5
HIST3H3	SET
EFNB2	PTPN13
AP1M1	127557
EWSR1	RBPMS
MAPK7	MEF2D
LTBR	DIABLO
LRP1	SRC
TGFBR2	ARHGEF6
NR4A1	GLOD4
MDM2	PML
NFKBIA	SUMO1
WASF3	ACTB
ROCK1	VIM
EFEMP2	GLRX3
GNAI3	RIC8A
SRF	FHL5
CASP7	CLSPN
TAF1D	SMARCB1
PTPN6	PECAM1
RANGAP1	SUMO3
AURKB	TACC1
CCDC85B	SIX1
CCNA2	E2F3
PTGER2	PTGDS
SUV39H1	HIST1H3A
CSNK2A2	SMURF1
PDGFB	HNRNPC
ITSN1	TK1
EXOSC6	MPP6
CXCR4	PTK2
GNAI1	PTPRU
RHOXF2	SFRS16
EPB49	PRKACA
FHL3	MED15
PXN	PDPK1
SUFU	SAP18
CASP2	KPNA2
HCLS1	QKI
TBC1D1	SMAD2
ACTA1	TMSB4X
BAK1	TP53
RELA	TSC22D3
GZMB	DFFA
HDAC2	YY1
CSNK2A1	NOLC1
NPY5R	NPY
GHR	PTPN2
ESR1	JUN
ZNF417	CCDC85B
EEF1G	GADD45A
MCF2L	JTV1
LMNA	RB1
SYT17	APTX
EGFR	EPS15
EPHA2	EGFR
DLG3	GRIN2B
MINK1	CALM3
CSNK2A2	CTDP1
LRP3	GGA1
MYO15B	TRIM29
RARA	NCOA3
CCBP2	CCL4
PPARG	HDAC3
FKBP3	YY1
FOXP1	FOXP2
FOXO1	PPARG
MDFI	NR1H2
TGM2	PLCD1
NR3C1	DDX54
HLA-C	B2M
CASP3	SREBF2
LSM7	LSM5
TTF2	CDC5L
FZD5	LRP6
CDK9	NFKB1
COL13A1	FN1
MAPK7	ETS1
LCK	ITK
PRKAR1A	PRPF40A
OPRK1	GABARAPL1
PRKCD	MBP
CCND1	RBX1
DAP3	PPARA
PPBP	STRN4
YY1	YAF2
MYD88	STAP2
LMNA	FOS
CALM1	NRGN
PTPRM	PTPRK
BCL2L1	PPP1CA
CREBBP	EP300
GNA12	GNB1
CASK	KCNJ12
ACTN2	MED14
PTMA	RAN
IGSF1	ACVR2A
SST	SSTR2
HNF4A	SUB1
IRS2	ATP2A2
PAK2	EIF4B
TRAF4	PLSCR1
CCNK	CCDC85B
IGHM	SH3GL2
OLFM2	GNB5
HRAS	RASSF5
PDCD5	ACP5
ACVR1	DUSP13
ACTL6A	POLR2A
BMP2	ASCL1
AR	HMGB1
CASP3	DCTN1
CTSD	CTSB
PTPN11	PLCG1
RPS6KA3	CREB1
CDC42	CDC42EP1
CDC42	TRIP10
RAB11A	RAB3IL1
PSEN1	CIB1
GIT1	C1orf103
FADD	DAPK1
SMC3	MXD1
NFKB1	NFKBIB
UCP2	YWHAB
AMBP	ALB
GBP2	GADD45A
UBQLN4	EEF1A1
CTR9	SMAD9
BCL2L1	RAD9A
RET	MAPK8
UBA52	SMAD4
SERPINA5	SEMG2
GRB2	TUB
NTRK2	SHC1
CCR5	LCK
ERBB2	SHC1
HLA-C	TAPBP
LSM3	SNRPE
PARD6A	YWHAH
RAC1	TUBA4A
MSC	ID2
BAT2	RERE
GADD45G	SMARCB1
MYD88	TLR2
HMOX2	KIAA1377
CTNND1	ZBTB33
GRB2	SOS2
APOA1	MAPK6
HDAC5	NCOR1
DTX2	PLSCR1
HDGFRP3	SMURF1
TCEB2	SOCS6
NOC4L	USHBP1
RABIF	UTP14A
NCOA2	HIF1A
DAPK3	ATF4
MRPL37	TK1
ERN1	BAK1
HMGB1	TP73
MCM2	MCM6
MAPK14	DDIT3
ATP5A1	ATP5C1
FYN	MS4A1
MYC	PARP10
MAP1LC3B	KLHL5
HOXC8	JUN
GRB2	GAB1
SMURF2	ZBTB44
OSGEP	C7orf64
ATP6V1E1	ALDOB
AKT1	CDKN1A
COPS5	PPARG
MARK2	GSK3B
ESR2	SREBF1
YWHAG	PPIG
POLDIP2	PDPK1
GRN	GFI1B
HTT	PDK2
SNRNP40	ACP5
RAG1	HMGB2
PRKAR1A	CBS
SMAD2	LITAF
DAP	SETDB1
SKIL	CDC27
HNRNPA0	MAPKAPK2
VWF	ITGA2B
ETV6	L3MBTL
RXFP1	RLN3
CHUK	TNFAIP3
PDE4DIP	FHL1
PLCG1	SOCS7
ETS1	MAF
SH3KBP1	CBLB
ERBB2	SRC
CNTFR	PLSCR1
KPNB1	NUP62
EMD	CREB3
KPNB1	CHD3
TK1	INPP5K
NR1H2	RXRB
HNF4A	PNRC1
ZFPM2	CTBP1
INVS	ZNF512B
TNFSF11	MAPK1
TIRAP	TRAF6
STAMBPL1	SMAD7
FLNC	CAPN3
MAPK14	ELK3
RAC1	MCF2L
PA2G4	EXOSC5
AGFG1	PKIA
PNRC1	RARG
VIM	ZHX1
DVL1	DVL3
RB1	ARID3B
TSPAN4	CLDN11
C19orf50	LMO3
NIN	SUMO1
EID1	NR0B2
ATXN1	BAT2L
TEAD1	MEF2B
CBL	BAT3
ACTN4	TRIM3
GATA1	CEBPE
GRM7	TUBA1A
ARHGAP1	ITPR1
SOCS1	PIM2
GFRA1	RET
OPRD1	PRKCD
HSPD1	BAK1
PIM1	NFATC1
LSM3	SNRPD3
RPS6KA1	CREBBP
SH3KBP1	NEDD4
AKAP8L	DHX9
EPHB1	ACP1
TUBA4A	NCALD
ACCN2	PRKACA
HSPE1	SAT1
F2R	SNX1
CTSS	CST3
SKIL	TRIM62
DBI	MAP1LC3B
PITX1	NR5A1
ITK	KPNA1
FEZ1	MEST
HSPA1A	KRT18
EIF4E2	EIF4ENIF1
GPR183	MTA1
RASGRF1	TNK2
VDR	RXRB
COL1A1	CAPN1
EWSR1	ZDHHC3
CNTNAP1	SRC
ACTR2	ARPC5
TNFRSF10B	TNFSF10
IRAK1	MDFIC
CALM1	ESR1
MAPK14	HSF4
CRP	GP6
RALGDS	RIT1
NCOA1	PPARG
POU2F1	NFYA
EXOC8	CCDC85B
PBX2	HOXB8
PRKCA	PICK1
SMAD3	EID2
WWTR1	TEAD4
DDX24	EIF3E
MAPKAPK3	TCF3
SAP30	HDAC1
ARHGEF12	GNA13
PRKACA	WT1
ATF7IP	GTF2F1
CDC20	CCNA2
PFDN1	NR2F1
GABPA	CREBBP
PPIA	SUPT5H
BTG1	THRA
TNFRSF1A	IKBKG
TUBA1B	SIAH1
SDPR	PLEKHF2
PARD3	INADL
ITGB1	PRKCA
C7orf64	ERH
EEF1D	CDC2
FLII	OPTN
S1PR1	GNAI3
SAT1	MED31
TBC1D5	GABARAPL2
PBK	CDC2
PRPH2	PRPH
POLR2D	POLR2B
ACTA1	JUB
PSMD11	SMAD5
PRKCA	MBP
JAK1	IRS1
BAT2	C1QBP
REPS2	EPS15
CDH1	RAB8B
DDR1	COL2A1
RFX1	NFIX
MSX2	CEBPA
SERPINH1	C2orf18
FGG	ITGB3
MAPK8IP3	MAP2K7
BAT2	HNRNPA1
WWP1	TP53BP2
PTPRC	PAEP
NR2F2	TRIM24
BIRC2	UBE2J1
NEK6	NEK9
SKIL	CBX4
EIF4B	EIF4E
TAC1	FN1
PRKCG	YWHAG
TBC1D4	NFAT5
DOK1	TEC
RASA1	FES
ABL1	BRCA1
NTRK1	IRS1
CCR9	CCL25
PDZK1	GFAP
SMAD5	VPS24
IL1RL1	TIRAP
AMPH	BIN1
L1CAM	PEA15
KAT5	NFKB1
SP3	RB1
UBE2E3	CNOT4
MDK	NCL
BTK	PIP4K2A
AR	TGIF1
UBQLN4	EAPP
PSMC5	NR1I3
LMO2	RNF12
SAA1	COL4A3
KRT8	RAF1
NRXN1	SYTL3
EIF2AK2	PRKRIP1
CACYBP	SKP1
TRAF6	OTUD7B
CCDC130	ZBTB16
NMT1	ARL5A
IER3IP1	TK1
ZNF580	TSC22D4
TGFBR1	SMAD6
RAF1	RFXANK
EPHA2	TIAM1
GPRASP1	GLP1R
ACLY	MEF2C
SRC	EVL
A2BP1	ATXN1
CSNK2B	ACTL6B
IL1RAP	STAT3
TCEB2	TCEB3B
SRGN	CEP70
RCAN1	MAP3K3
RUNX1T1	TCF4
MET	CBL
LRRC4C	DFNB31
SMAD3	SMURF1
GLUL	PLEKHF2
ARNT2	ARNT
SKIV2L2	PBX2
TK1	HERC3
VASP	DMRTB1
TP53	GNL3
KIAA1377	POLD1
LCK	PRKCD
GPS1	RBX1
NFATC2	EP300
ADRA2A	YWHAZ
RAF1	DMPK
SFN	GPRIN2
PTPN6	GAB2
TTR	SUMO3
FYN	NPHS1
PLSCR1	RERE
ABR	PIP5K1C
EDA2R	FADD
MAPK10	GTF3C1
GABRR2	CSNK2A1
FYN	GRB10
PIGR	RAB3B
CBL	CD5
UBE2V2	C1orf103
PRKCB	CHUK
RAC1	ARHGDIA
STXBP3	SMN1
BTK	PIP4K2C
FYN	HRAS
ROBO1	SRGAP1
PARK2	HEXDC
PTH1R	SLC9A3R1
CD82	EGFR
TSC22D4	GORASP2
GNAO1	KLHL3
TNFRSF12A	TNFSF12
HEY2	HAND2
TMSB4Y	EWSR1
YLPM1	PRMT1
LEP	HK3
YWHAE	CDC2L1
LCK	DAPP1
RUNX3	TLE1
SMCR7L	MAGEA1
SUMO2	SP100
CCND1	MCM10
HSP90AB1	MAP3K3
SF3B1	DYRK1A
CSNK2A1	RNF7
SPTBN1	ZNF512B
APPL2	MTA2
FLAD1	RCC1
ADAM19	NRG1
SHC1	RAPGEF1
CUL3	RBX1
PLXNB2	PFDN1
EIF6	POLA2
PAN2	DYNLL1
BCL2L1	IKZF3
LOC440258	GSK3B
H3F3A	SMARCA4
PRKCA	GNB2L1
CUTC	LNX1
SHC1	NPM1
CALR	MAPK6
CSPG4	ATF7IP
PARD6A	MARK4
C1orf103	POLR3F
BCL2L11	BCL2L1
CNOT7	BTG1
ANAPC7	AKAP1
PSME1	CDC37
DDX3X	NFKB2
SRPK2	SFRS1
RXRA	NCOA6
SH3BP2	FLT3
CD93	F12
TUBA1A	C4orf17
BMP5	FST
NLGN3	DLG3
HDAC1	PITX2
CREBBP	STAT2
IL2RB	FYN
SAT1	APLP1
GAPDH	PCDHA4
MED28	MED8
CD28	IL12A
CALB2	TUBA4A
YWHAG	BAT1
SMAD3	TFE3
YWHAE	TFDP2
PTMA	CDC2
PRKCG	PDLIM5
LOR	VIM
SFRS1	CRKRS
THRA	NCOA6
HDAC2	RCOR1
C11orf58	FBN3
FAM160A2	RABAC1
BTK	PRKD1
TUBB	PFDN4
PKM2	TK1
NR1I2	PSMC5
TOP1	TP53
ESR2	MED1
NDUFA6	TBPL1
ADD1	ID2
KIAA1377	C7orf20
FGR	SNCA
HIPK1	HOXD4
PVRL4	MLLT4
CFH	THBS1
LAT	PIK3R1
TMOD3	MAP1LC3B
NEFL	CDK5RAP2
SLA	LAT
IL2RB	JAK3
VCAN	CCL5
ACTR3	WASF3
ATF1	HNF1B
HAP1	ZNF691
FRS2	CBL
UQCRQ	ERCC8
ARHGEF7	CBLB
AVP	TXNDC17
NFKB1	FOS
CCND1	HDAC3
CAST	CASP7
PCBP1	NOVA1
MPL	ATXN2L
CCNE1	CDKN1A
ACTN2	CAMK2G
CSNK2A1	SHOX
BAX	YWHAQ
BMPR1B	BMPR2
SH2D3C	SNCAIP
FBXW7	ARL6IP1
S100B	IQGAP1
CAV1	EGFR
RPS6KA5	CREBBP
DIABLO	UFM1
HUWE1	SMAD2
SDF4	ZNF512B
SKP2	CUL4A
PTN	PIAS4
ABI3	RUNX1T1
RHOH	C1orf103
RPA1	TCEA2
CSF2RB	KIT
GRB2	SNTA1
CTSG	SERPINB13
YWHAG	PRMT1
XRCC6	KIAA0182
TSHR	GNAI2
DUSP4	MAPK1
CDK4	RFC1
NCK1	WAS
APOA1	HPR
ATF2	CEBPG
CTBP1	HDAC2
TP53	KAT2B
MET	DNAJA3
SMN1	CCDC90B
YWHAB	RACGAP1
FAS	PTPN13
FABP1	PPARG
IFI35	BATF
SKI	MECP2
RAI14	YWHAB
SOX6	SOX5
MAPK1IP1L	UBE2I
COPB2	MCF2
DNMT3B	NCAPG
ARPC3	THNSL2
GABARAPL1	SQSTM1
COBRA1	ESR1
GABRB3	PPP2CA
JUNB	FOS
GRIN2B	CAMK2B
KRTAP4-12	CCNK
TRA2A	YWHAG
NCOR1	ETS2
UBB	CHEK1
PARD3	YWHAG
MEF2D	NFATC2
PHAX	NSFL1C
CHMP1B	RASSF7
STRAP	SMAD7
RAC1	DOCK8
YWHAZ	BCAR1
MST1R	SHC1
EIF2AK2	FIBP
SERPING1	PLAT
ESR1	CCND1
CHRM3	ARF6
RXRB	TAF11
CBR3	RAB35
MAPK1	KLF11
BMPR1A	GDF5
DNM1	PACSIN1
PLK1	C9orf114
MAPK7	MAP2K5
APP	CAV1
U2AF2	WT1
RAD23A	EP300
SMAD3	MCM3AP
PPM1A	PIK3R1
COPS6	EP300
GOLGA2	ABLIM1
CDKN1B	CCNA2
CD55	CD14
CTNND2	TTR
IL1RAP	IL1B
FYN	IRS1
TRA@	HSPA5
ACVR1	RRAS2
EP300	EGR1
LCK	PECAM1
ATF7IP	POLR2D
WWP2	PDLIM7
CREB1	SMARCA5
HSP90AA1	SLC2A4
WEE1	SMAD3
PTGES3	AIP
RPS27	C2orf44
LEPR	PTPN11
PPP1R8	SETDB1
FEN1	EP300
MNAT1	CDK7
JUN	UBE2I
LSM7	LSM4
FKBP4	NR3C1
SLC6A3	TGFB1I1
PLCG1	PICALM
NUDT3	RPL8
RPS28	PFDN1
TBP	DRAP1
RASD2	SMURF2
TCERG1	SETDB1
CHUK	NR2C2
NME1	GORASP2
RPL7A	GRINL1A
FHL2	CTNNB1
RP4-691N24.1	GCC1
GRB2	NCKIPSD
DMPK	TK1
TIRAP	PRKRA
NCOR2	SAP30
STAT3	ZNF148
SH3GL3	AES
HCFC1	JUN
ARID3A	E2F1
KDR	FBXW11
SRC	CREBBP
PQBP1	POLR2A
OTUB1	CDKN1A
KIAA0087	TP53
AP1M2	AP2B1
PML	EIF4E
STAT1	MCM3
SH3GL1	PSAP
NEDD4L	UBE2E1
POLR2C	POLR2L
PRKAR1A	CDK4
ANAPC2	SMAD2
MAP2	MARK4
IL16	KCND2
HDAC6	EP300
MBD3	SPEN
PRKAR2A	SMAD4
CSNK2B	TCTEX1D2
ROCK1	SMAD2
SLC9A1	CHP
SYT7	STX3
RET	GRB7
PTK2	ATG12
INSR	ARHGAP26
SGK1	GSK3B
LRP2BP	COPS3
HDAC2	PHF21A
ITGB3	FN1
GNA12	ARHGEF11
COPS6	COX17
ACTA1	UTRN
JUN	NFYA
MMP7	CD44
EGFR	HOXC10
F13A1	SH3GL2
HDAC1	CTBP1
EPS15	ITSN1
DTX3L	UBE2D3
RBM14	EP300
TINAGL1	SMAD9
ADCYAP1	MME
CEBPA	GATA2
BAT3	CSTF2
RAC1	CAV1
LYN	MS4A1
JAK3	SH2B2
ITGB5	MYO10
NUDT21	DBN1
MET	HGS
EXOC4	RALA
STAP2	STAT5B
TLR1	TLR9
BLNK	NAP1L1
PRKCA	XK
CABLES2	TP53
ARF6	EXOC5
ANXA11	S100A6
NFKB1	ELF1
PRR13	KRTAP4-12
WDR18	C4orf14
LRP5	DKK1
SF3B4	SF3B2
STX7	STX8
BTK	WAS
ATP6V1A	CDKN1A
UBR1	GADD45A
PPARG	RXRB
BRCA1	YY1
CCNK	CDK2
UBQLN4	TNFRSF14
KRAS	IGSF21
FAF1	CSNK2A1
FGF6	FGFR3
UBE2D2	NFKBIA
LTA4H	TMEM62
ACTB	VSNL1
PHACTR3	PPP1CA
CBFA2T3	RUNX1
FHL5	COIL
NCOA6	MED23
CASP3	AIFM1
FLNC	MYOZ3
KDR	PLCG1
UBQLN4	RAD23A
IL8RB	MYO5B
SUFU	RBPJ
KCNJ15	INADL
CAPN1	TINAGL1
GRIN1	GRIN2D
PRC1	CCDC85B
SHC1	STAT5A
CTNNB1	CDK6
ZBTB16	RXRA
CCR3	CCL13
MUTYH	PCNA
RP4-691N24.1	APEX2
HSPA5	EIF2AK3
SMAD2	SMAD3
DLG4	DLGAP1
FOXO1	SMAD3
WNT1	FZD9
UNC119	SERPINB9
IRAK1	IRF7
BAT3	CDK4
ABL1	YTHDC1
ATF7IP	ZBTB6
MMP9	COL4A6
TNFSF10	ACP5
MYO15A	USP13
RET	PIK3R1
YWHAQ	MEF2D
SNRPD2	SMN2
HNF4A	NR2F1
SMARCA2	ARID1B
VAV1	RAC1
RPS6KA1	NR4A1
ADAM9	MAD2L2
SYNJ1	CDK5
CMA1	MMP1
MYCBP	SSRP1
TINAGL1	MDFI
PRKG1	VASP
GADD45A	RXRA
SPTBN4	DISC1
TK1	RXRA
PPP1CA	PPP1R15A
ARSE	C19orf6
RB1	CTBP1
PTPN6	PTPN11
LSM2	GBP2
ANKRD24	PIP4K2C
RBPMS	CDC23
HDAC5	CBX5
SMAD1	SNIP1
CSAD	ANXA7
RTN3	PLEKHF2
GSC	FOXA2
SNRPD2	SNRPF
HNF4A	CREBBP
CASP1	BCL2L1
MSX1	POU2F1
PLXNB1	MET
HTRA1	COX5A
RPS6KA1	CCT4
HDAC1	SETDB1
GNB1	CACNA1A
HMOX1	AKT1
TP63	EP300
ND4	SMAD4
BMP7	NCOA3
PHC2	MCM2
CHMP1A	CHMP1B
HCK	DNM2
TRAF1	AKAP8
UPF2	SMG1
MAPK8	PNRC1
MYD88	IRF5
PCBP1	ZNF384
EGFR	SFN
MS4A1	CSNK2A1
ALOX12	LMNA
LNX1	DDX17
CFLAR	CASP7
CCNB1	PKMYT1
GAD2	GAD1
UBA52	SMURF1
PSMA3	PSMA1
EWSR1	CEACAM5
ARHGEF11	MAP1B
TOLLIP	TOM1
HAP1	MRPS9
SMAD1	SOX5
RADIL	MED19
GADD45A	MIDN
IL6ST	PIK3CG
NOS1	SNTA1
BARD1	MDC1
SPOCK2	TES
CDKN1A	CDK6
RBM41	CCDC85B
STAT1	STAT2
DRD3	EPB41
PRKCZ	WWC1
RALBP1	RALA
EPRS	JTV1
PLK1	ITSN1
TP53	CREBBP
DVL2	SNIP1
VIM	PUF60
IL23R	STAT3
DCK	MED19
CASP8	PIAS1
MTMR10	SMAD5
KPNA2	ARL5A
GFI1B	ATXN2
PTK2	NCK2
POM121	RBPMS
DIABLO	EEF1A1
FLNA	BRCA2
NUP153	SMAD2
PRPF40A	ZFHX3
CAV1	PLD1
ACTG1	SUMO4
UBQLN4	RPN1
XPA	ERCC6
MAPK14	MEF2A
HSPD1	HSPE1
AR	POU2F1
PAG1	RASA1
UBQLN4	CCDC136
IFNAR1	LCK
RGS16	SRC
CSNK2A2	NAP1L4
YLPM1	PRPF40A
NCOA1	NR1I3
VAV3	LCP2
FGFR1	CRK
FGG	F13A1
TGM2	ZNF512B
SOS1	UBR1
PDHA1	PDK2
UBQLN4	ADPGK
PTPRR	MAPK7
SKP1	NFKBIE
DRD2	KCNJ9
CDH13	MAPK6
NOTCH4	RBPJ
SOX8	UTF1
YWHAQ	CDC25B
EGFR	PLSCR1
STAT1	CSE1L
TLN1	PFKL
TARBP2	PRKRA
MXD1	MYCN
KDR	CDH5
VAV1	RAF1
MITF	EP300
PRNP	STIP1
PLEKHF2	ZNF263
PAWR	AATF
CDC73	HAP1
SYK	PRKCA
DVL3	CSNK1D
HLA-F	B2M
GRB2	MST1R
TP53	HMGB1
TRPC3	SLC8A1
EXOSC3	EXOSC8
CR1	SKIL
COL4A4	FN1
SRC	CBLC
GORASP1	TMED2
GAPDH	LAMA4
C9orf25	NIPSNAP3A
IL4R	INPP5D
HIST1H3A	UHRF1
CAPN2	CDK5R1
STRN4	BAT1
FBN2	ZNF8
EP300	ING4
TUBA1A	GEMIN7
SMAD4	EID2
ZBTB16	HDAC9
HMGB1	RB1
ERBB3	EGFR
UBE2R2	ARHGDIA
TOLLIP	ZHX1
MAP3K5	YWHAE
AP1M2	AP1M1
TNFSF13	FURIN
INSR	SOCS3
BCCIP	CDKN1A
TNC	PRKCZ
CASK	RPH3A
NR4A1	ARHGEF10L
MYOD1	NR2F2
ANAPC10	SMAD2
HABP4	KAT5
DAB2	DVL3
SH2B1	NTRK1
FXR2	RALYL
EEF1A1	ANXA7
AKAP9	PPP2R3A
SYK	STAT3
MYB	SND1
RSRC1	UTP14A
RRAS2	RASSF5
EPN2	TFAP2A
GRB2	ELK1
DNAJB1	FANCC
TSC2	TK1
BCL2	HRK
FOSL2	TEF
MRC1	CHEK2
CASP3	CASP6
NRAP	KBTBD10
RBX1	SMAD3
SNTA1	DMD
ARHGEF2	PAK1
LTB4R	GNA15
PLAU	SERPINB2
YWHAQ	SFRS3
FUNDC2	NUDT21
JUN	BCL6
JAK2	SHC1
RARA	GATA2
CDK4	MYOD1
RGS19	MAPK6
HSP90AA1	RAF1
HAX1	KIAA0513
TBL1X	SIAH1
PPP1R8	SF3B1
BAMBI	2015-09-01
PTN	BCL2L1
RASSF1	EXOSC8
NCK1	CYFIP2
SCAMP1	TP53
CASP3	VIM
S1PR4	GNA12
HAND2	TCF3
VIM	HAP1
DNM2	ATF7IP
NR3C1	NFKB1
ESR1	FOXO1
F2RL1	CAPN2
PPARA	RELA
FGFR2	FGF17
TRAF3	TRIM37
FLT4	GRB2
ABLIM1	LDOC1
C1orf103	WDR62
PIAS1	GATA4
RFX3	RFX1
CD247	TIRAP
STK38	YWHAZ
GAB1	RICS
HDAC3	GTF2IRD1
SYT4	SYNCRIP
ELA2	GRN
INSR	STAT5B
AURKB	PSMA3
RPS2	CDKN1A
CCND1	NCOA3
NCOA1	KAT2B
SNRNP70	SIP1
CELSR3	CUL9
ACTG1	RPS6KA5
SPRY2	C9orf25
CALM1	RAB3B
FLNA	AR
SET	HIST2H4A
NCOA3	RXRB
SRC	CTTN
PDE6D	RHOB
TACC2	KAT2A
TUBA4A	VDAC1
PTPRD	PTPRS
PEX5	AGXT
CCL19	CCL22
SYNJ1	SH3GL3
MCM7	HIST3H3
PSMC3	PSMC4
PRKCD	MAPT
E2F1	CREBBP
PTK2	ZNF331
KIAA1217	TEX11
TCL1A	CALCOCO2
ABCA1	CSNK2A1
EXOSC8	SKIV2L2
ABL1	HCK
CASP3	DFFA
C1orf103	ZNF24
KPNA2	CDA
MAPK1	HIVEP1
STRN	CALM1
UPF1	XRN1
SEMA5B	MRPL44
BMPR1B	SASH3
RELA	PIAS1
TRAF5	TRAF3
ZHX1	BAT1
CDKN1A	ACTL6B
WDR1	SKIV2L
LMO4	KPNA1
PRNP	TSC22D4
CASP8	TFCP2
STX2	STXBP2
CREB3L3	CREB3L4
CTNND2	ERBB2IP
PRNP	APBB1
RDH11	BLOC1S2
PRMT1	DHX9
EIF2AK2	CASP7
PRKACA	NIN
PSMC6	C1orf216
NR3C1	SMARCD1
RPH3A	YWHAH
PIK3C3	YWHAG
USF2	MAF
RBL2	MNDA
TNR	CNTN1
LPXN	PTPN12
GRAP	KHDRBS1
AKT1	DCTN1
KRT81	C19orf50
LYN	EGFR
MYO5B	RAB11A
RAB11FIP5	RAB11A
YWHAQ	LYST
CASP8	AR
RELA	TP53BP2
MAPK12	PKN1
RBBP4	HDAC4
GDF9	AOF2
RHOA	CNKSR1
CCDC85B	ZNF337
SMAD3	SKI
CEP70	RCOR3
NOTCH4	FBXW7
CREBBP	NFE2
SGSM2	MPP1
PSMA4	CSNK2A1
DYNLT1	BMPR2
TRIM29	SMAD9
NFKBIB	POLR1E
KPNB1	DNAJC7
LYN	PRKDC
KCNAB2	ATXN1
FGF2	CXCL13
STON2	EPS15
PSMC3	PSMC5
UBE2I	CEBPE
BTRC	TRIM9
SORBS1	INSM1
CAMK2A	PPM1F
MED8	MED1
TK1	ZXDC
FSHR	YWHAQ
TNFSF11	TRMT2A
PTK2	TGFB1I1
NFKBIA	CDC34
SND1	GTF2E1
FXYD6	C7orf64
HSPA5	DDX24
KHDRBS1	PRMT1
DLG1	PTEN
GNRH1	MEP1A
RAB4A	TP53
GAPDH	PAFAH1B3
SIRPA	NOL3
PLCG2	NDC80
CABIN1	MEF2D
ANXA7	MED31
EGFR	STAT5A
HOMER1	HOMER3
TNIP1	TTF2
ACTN2	COIL
TLR4	RNF216
JAK1	TNFRSF1A
C10orf10	CCDC85B
TGFB3	CTGF
CFLAR	RIPK1
MAP3K7IP1	ASRGL1
MAD2L1	CDC20
FLNA	PRKCA
FGR	HINT1
CREBBP	GTF2B
TNFRSF25	TNFRSF1A
ALX1	ALX4
GRASP	GRM1
EIF3J	GOLM1
AGTR1	NOS3
CIC	TRIM22
PPP3CC	CABIN1
TUBA1B	TUBG1
MSN	SLC9A3R1
DEF6	CDC42
CASP8	APAF1
CDH5	CSK
PTH1R	SLC9A3R2
LRP2	APBB1
NUDT3	PDCD5
SLC2A1	PDIA3
NCK1	SOS1
RIT2	CALM1
MYOZ3	ACTN1
TRAP1	TGFBR2
MYD88	LRRC59
SLPI	GRN
ITGA1	COL13A1
TUBA4A	MAP1LC3A
GRIA3	GRIP2
IMMT	FUBP1
ACTR2	IQGAP2
C1orf103	TGIF1
TSPAN4	ITGB1
PIM2	BAD
AR	MYST2
PRTN3	RELA
CYTH2	SOS1
TRAF5	TNFRSF14
EIF4EBP1	MVD
SMAD1	MED6
SHC1	KRT18
PFN1	STAT6
HSPB1	DAXX
RALB	CALM3
PTPRD	PTPRF
KIF22	SIAH1
CCBP2	CCL13
PPARD	RXRA
CASP3	CAD
PPA1	UNC119
PRMT1	SUPT5H
BMPR2	LSP1
SNCG	BUB1B
MAP3K14	IKBKG
PARP1	MYBL2
UCP3	YWHAB
SYK	CD3E
PECAM1	HCK
AP1M1	RUNDC3A
PLSCR1	LASP1
DLG4	KCNA5
PTN	MYCBP
ARRB1	MAPK1
ARHGAP1	PTPN11
MYO10	ACTA1
CRMP1	SNRPG
RASA1	STAU1
CREM	CREB1
EP300	GATA5
PPP1R12A	MPRIP
DNM1	ITSN1
UBE2N	SLC2A4
NCOA1	NR1I2
MEP1B	GCG
MED4	MED9
CDK3	E2F1
PLCG1	VAV1
ADAM17	PTPN3
IRAK1	LPXN
NAE1	TP53BP2
CASP8	CASP8AP2
GAPDH	HTT
PARP1	CDKN1A
DLG2	CRIPT
JUP	NFKBIE
CD79A	CD5
HMG20B	CCDC85B
SOCS1	PIK3R1
MYOZ1	TCAP
CCDC33	HOOK2
MED22	MED9
NOL3	CSNK2A1
GRAP2	KIT
STUB1	HSPA8
MMP13	COL2A1
AP1M1	DVL2
PLCG2	CRYAB
FAP	PLAUR
PLEKHB2	ATF7IP
NXF1	MAP1B
TP53	KPNA2
AMFR	GPI
CMA1	PFN1
PIK3R1	SRC
CRMP1	AGR2
STAT3	NCOA1
NGFR	TRAF2
IRAK1	EEA1
MAPT	AATF
GPS2	SETDB1
PRG2	C7orf64
KCNJ12	ABLIM1
TPT1	RPLP1
PIAS1	CREBBP
SMN1	SDF4
QARS	CDK4
SPRED1	TSC22D1
MYD88	IRAK2
PDE6D	RHOA
MAPT	CASP3
PSEN1	PRKACA
FZD7	MAGI3
NPM1	CDC2
TP53BP1	EP300
EEF1A1	SMN1
NCR1	FCER1G
RHOD	SMURF2
TSC1	YWHAQ
YWHAG	ZFP36
KIF20B	CHUK
SSTR5	GOPC
C1orf103	KAT5
UBE2E1	PBX2
MAP3K8	CHUK
TNFRSF8	TRAF5
TNFSF11	MBTPS1
DGCR6L	ZNF446
IKZF1	IKZF2
STAT5B	NCOR2
PIK3R1	FES
KRTAP4-12	ZNF165
TTN	ACTN2
UBE2G1	UBE2E1
RPL13	TK1
MED1	PPARG
MAPK8IP1	MAPK8
NR1H2	RXRG
MAPK3	GTF2I
284169	PPP1R7
COPS2	THRA
BAD	SUMO2
HSPB1	TP53
SNX9	MPP6
GGA2	AP1GBP1
EGFR	CBLC
AGAP2	PIK3R1
CSNK2A1	DVL3
IL4R	IRS2
SCAF1	UBQLN4
RARA	NSD1
DLEU1	PSMA1
MAPK3	MYC
SH3BP2	PLCG2
HGS	TSG101
CHRM5	GPRASP1
FYN	CBL
RNF130	SCN2A
CALM3	MYF5
NR3C1	SMARCC1
CLEC3B	CDKN1A
PHC2	PHC1
PTPRZ1	FYN
MPP1	TK1
ESR1	SMAD3
ATF3	TP53
ABCC2	RDX
CSNK1G1	IKZF1
HSPA1A	DNAJB11
SYT1	STON2
NR1H3	ZXDC
ITPR3	CABP1
PKM2	CDKN1A
DLG4	ZDHHC17
ARHGAP8	BNIP2
CASP2	MGC29506
ADRB2	PRKCD
SH3GL3	ATXN2
ERBB2	GRB7
LTBR	TRAF2
APPL1	AKT1
GRB2	PDCD6IP
GRIN1	NANOS1
IMMT	CCT5
FXYD6	TLE1
HLF	CREBBP
SHC1	INPPL1
FOXO4	FOXG1
PRKCD	RAF1
GAPDH	KCNE3
ETS1	EP300
NR0B1	NR5A1
KAT2B	NF-E4
SAT1	TP53
TSC2	MAPKAPK2
FZD3	GIPC2
TRIM23	SF1
KLRC4	TYROBP
KLK3	SLPI
ATP2B4	SRC
HLA-DPA1	HLA-DPB1
LOC389834	SKIV2L
RGS2	RABAC1
ACVR1	WDR61
PRKCD	HNRNPK
CD19	CD79B
IL1RL2	IL18
PRKCG	DAB2
PLP1	MBP
PSAP	BRCA1
YWHAG	PRPF40A
EZH2	SUZ12
GNAQ	CHRM3
TK1	COPS6
BAT3	MYBBP1A
ANTXR1	HDAC2
GRB2	MAPK12
KIR3DL1	CDK3
CASP4	CASP3
TNFSF11	NFKBIA
KRT7	LAPTM5
IRS4	SOCS6
HRH4	GNAI1
TNFRSF11B	TNFSF11
GPR39	GSK3B
TRAF2	KIAA0408
VTA1	CDK4
CALCOCO1	KRT15
ENAH	GPHN
DCN	AHSG
MAPK3	MAPKSP1
MTCP1	EWSR1
EPHA2	RASA1
TRAF3	RRAS2
FABP4	ACTB
PRKCI	SQSTM1
TJP1	TJP3
GSK3B	APC
HDAC1	NCOR2
CPNE4	BCOR
USP9X	DCX
KHDRBS1	EMG1
CHRM3	ARF1
MAGED1	XIAP
PPARA	MED1
NCOA1	FOS
TCF3	LMX1B
ITPKA	CAMK2A
NCOA3	E2F1
SHC1	FAM118B
RB1	PURA
CHN1	MAPK8IP2
CDC20	PTTG1
S100B	DES
CHAF1A	ZNF408
LSM7	TACC1
SNX2	INSR
TRAT1	FYN
XPC	RAD23B
GYS1	CSNK2A1
ATN1	MDFI
PLCB1	PARD6A
ACTA1	TNNI3
JAK2	RAF1
ANAPC5	CDC27
EGF	PIK3R2
AKT1	CASP3
MAP3K7IP1	SMAD7
KAT5	TP53
ATXN7L3	SERTAD1
C1QA	C1QB
NEFL	CHD3
LCK	HCK
SIM2	ARNT
MAPK8	MYC
NGFR	RIPK2
SNTA1	SCN5A
SRC	TRIP6
NKX2-5	JARID2
PDGFRB	EGFR
BDKRB2	NOS3
ADRB1	ADRA2A
UBR1	SERPINB9
ZNF408	EXOSC2
CASP3	ADD1
TJP1	CLDN1
RASA1	CKAP4
ZXDC	CIITA
CRMP1	HNRNPH1
CSNK2B	NMT2
COL1A2	CD44
ZCCHC17	PNN
CDK2	POLL
VIM	UTP14A
GRIK3	GRIK5
AIFM1	SETDB1
TUBB3	INSM1
H3F3A	SMARCA5
USO1	GABPB1
SH3GL3	NDUFB9
IGF1R	GNAI2
KDR	CRK
TP53	EGR1
ZEB2	SMAD5
NCR3	CD59
NR1H2	NRIP1
NGEF	ATP5C1
BTRC	NFKBIA
LUC7L2	SETDB1
HIST3H3	GTF3C4
TRA2A	SELENBP1
AKT2	BCL2A1
ATXN7L2	CBX3
STC2	CARHSP1
SMAD2	PAXIP1
PLSCR1	NOC4L
PTPRF	SKIL
CAPNS1	ATP5J2
FGFR1	KPNB1
FGR	PXN
EP300	MEF2D
MAP3K10	MAP2K4
RBM42	FHL3
PGR	HMGB2
DCX	AP1M1
YWHAB	KRT18
PPFIA4	GIT1
MYBBP1A	PPARGC1A
LCP2	PLCG2
PLXNB3	MAGI3
ARHGAP5	PRKAR2B
RDX	CPNE1
CBX4	RB1
JTV1	CHD3
CTTN	WASL
PRKCI	NFKBIA
ESR1	RB1
CREBBP	KLF5
AKAP8L	PRPF40A
HDAC5	RUNX3
YWHAG	ACIN1
NCK1	CBL
ESR1	GADD45B
DEFB1	MAP4K2
LGALS1	HRAS
IL1A	CAPN1
ARPC4	ARPC3
SFTPA1B	MYO18A
IRS2	YWHAG
PXN	NEDD9
TMSB4X	TP53
IGHM	TK1
MUC1	OSGEP
S100A8	TP53
ESR1	USF1
RORB	NCOA6
CDKN1B	MCM7
APC	CTBP1
MAF	MAFG
CSF2RA	IKBKB
SMURF2	RAB22A
IGFBP3	KPNB1
LCK	CBL
ITGA4	EED
MAP2K4	MAPK9
CXCR4	STAT3
PLEKHF2	TSC22D3
MCRS1	MED4
PRMT5	YWHAQ
EIF4A2	PFDN1
HMGB2	POU3F1
CASP3	NEDD4
TRIP6	ATXN1
ABL2	BCR
TSHR	PIK3R1
PXN	ASAP2
TCF25	RPS10
ITGA2B	FGA
NRP1	FGFR1
CASP3	SRF
HDAC4	ATRX
MCF2	MED22
KIAA1377	BRD1
EXOSC6	C1QBP
ADRA1B	GNA11
CSNK2B	GADD45GIP1
MCM5	YWHAG
TGFBRAP1	TGFBR2
SMAD3	ATF3
HNRNPA2B1	CSNK2A1
[truncated: 32,815 more rows]

## Sheet: HIV-1 Human Signalling network
from	to
Nef	ABCA1
integrase	ABCB1
gp120	ABL1
Tat	ACAN
gp120	ACHE
Pr55(Gag)	ACHE
capsid	ACHE
Nef	ACHE
Rev	ACIN1
gp120	ACLY
Pr55(Gag)	ACLY
Gag-Pol	ACLY
Nef	ACLY
gp120	ACTA1
gp160	ACTA1
Pr55(Gag)	ACTA1
matrix	ACTA1
nucleocapsid	ACTA1
RT	ACTA1
Nef	ACTA1
Tat	ACTA1
gp120	ACTA2
gp160	ACTA2
Pr55(Gag)	ACTA2
matrix	ACTA2
nucleocapsid	ACTA2
RT	ACTA2
Nef	ACTA2
Tat	ACTA2
gp120	ACTB
gp160	ACTB
Pr55(Gag)	ACTB
matrix	ACTB
nucleocapsid	ACTB
Gag-Pol	ACTB
RT	ACTB
Nef	ACTB
Rev	ACTB
Tat	ACTB
gp120	ACTC1
gp160	ACTC1
Pr55(Gag)	ACTC1
matrix	ACTC1
nucleocapsid	ACTC1
RT	ACTC1
Tat	ACTC1
gp120	ACTG1
gp160	ACTG1
Pr55(Gag)	ACTG1
matrix	ACTG1
nucleocapsid	ACTG1
RT	ACTG1
Nef	ACTG1
Tat	ACTG1
Tat	ACTL6A
gp120	ACTR3
Pr55(Gag)	ADAM10
integrase	ADAM10
Nef	ADAM10
Nef	ADAM17
Tat	AFF1
Tat	AFF4
gp120	AFP
gp41	AFP
Rev	AGFG1
Vpr	AHR
gp120	AIFM1
Pr55(Gag)	AIFM1
Gag-Pol	AIFM1
Nef	AIFM1
Vpr	AIFM1
RT	AKAP1
RT	AKAP8L
Vif	AKAP8L
retropepsin	AKAP9
gp120	AKT1
matrix	AKT1
Nef	AKT1
Tat	AKT1
Nef	AKT2
Tat	AKT2
Nef	AKT3
Tat	AKT3
gp120	ALB
gp41	ALB
Tat	ALB
Nef	ALK
Pr55(Gag)	AMOT
Pr55(Gag)	AMOTL2
Pol	ANAPC2
retropepsin	ANAPC2
Pr55(Gag)	ANK1
Vpr	ANKHD1
Vpr	ANKRD13A
Rev	ANP32A
gp120	ANXA2
gp41	ANXA2
Pr55(Gag)	ANXA2
Nef	ANXA2
capsid	ANXA5
Tat	ANXA5
Tat	AOF2
gp41	AP1B1
Nef	AP1B1
Vpu	AP1B1
gp41	AP1G1
Nef	AP1G1
Vpu	AP1G1
gp41	AP1G2
Nef	AP1G2
gp160	AP1M1
gp41	AP1M1
Pr55(Gag)	AP1M1
Nef	AP1M1
Vpu	AP1M1
gp41	AP1M2
gp41	AP1S1
Nef	AP1S1
Vpu	AP1S1
gp41	AP1S2
Nef	AP1S2
gp41	AP2A1
Pr55(Gag)	AP2A1
Nef	AP2A1
Tat	AP2A1
gp41	AP2A2
Pr55(Gag)	AP2A2
Nef	AP2A2
Tat	AP2A2
gp41	AP2B1
Pr55(Gag)	AP2B1
Nef	AP2B1
Tat	AP2B1
gp120	AP2M1
gp41	AP2M1
Pr55(Gag)	AP2M1
Gag-Pol	AP2M1
Nef	AP2M1
Tat	AP2M1
Vpu	AP2M1
gp160	AP3B1
Pr55(Gag)	AP3B1
matrix	AP3B1
gp160	AP3B2
Pr55(Gag)	AP3B2
matrix	AP3B2
Rev	APEX1
gp120	APOA1
nucleocapsid	APOBEC1
gp120	APOE
Pr55(Gag)	APOH
gp160	APP
Tat	APP
Pr55(Gag)	ARAF
Pr55(Gag)	ARF1
Nef	ARF1
gp120	ARF6
Pr55(Gag)	ARF6
Gag-Pol	ARF6
Nef	ARF6
Vpu	ARFGEF1
Vpu	ARFGEF2
gp41	ARHGEF1
retropepsin	ARHGEF12
Nef	ARHGEF7
Tat	ARID1A
Tat	ARID2
gp120	ARPC4
Pr55(Gag)	ARPC4
Gag-Pol	ARPC4
Nef	ARPC4
Pol	ARRB2
retropepsin	ARRB2
Nef	ATF2
Tat	ATF4
Vif	ATG4B
gp160	ATM
integrase	ATM
gp120	ATP1A1
Pr55(Gag)	ATP1A1
Gag-Pol	ATP1A1
Nef	ATP1A1
gp160	ATP2A2
Rev	ATP2A2
Vpu	ATP2B1
gp120	ATP5A1
Pr55(Gag)	ATP5A1
Gag-Pol	ATP5A1
Nef	ATP5A1
Vpu	ATP5B
gp120	ATP5C1
Pr55(Gag)	ATP5C1
capsid	ATP5C1
Gag-Pol	ATP5C1
Nef	ATP5C1
Vpu	ATP5J
integrase	ATR
Vpr	ATR
Pr55(Gag)	ATXN2L
Vpu	AURKA
Tat	BACE1
integrase	BACH2
gp120	BAD
gp120	BAIAP2
Pr55(Gag)	BANF1
matrix	BANF1
integrase	BANF1
gp120	BAT1
Pr55(Gag)	BAT1
Gag-Pol	BAT1
Nef	BAT1
Vif	BAT3
gp120	BAX
retropepsin	BAX
Tat	BAX
Tat	BAZ1B
gp41	BCAP31
Nef	BCAP31
Tat	BCL11B
retropepsin	BCL2
Tat	BCL2
gp120	BCL2L1
gp160	BCL2L1
Vpr	BCL2L1
Tat	BCL2L11
gp120	BDNF
Nef	BECN1
retropepsin	BICD2
Tat	BID
Nef	BMX
Tat	BRCA1
Tat	BRD4
Tat	BTAF1
integrase	BTF3
Nef	BTK
Vpu	BTRC
Rev	C14orf166
gp120	C16orf14
gp120	C1QA
gp41	C1QA
gp120	C1QB
gp41	C1QB
Rev	C1QBP
Tat	C1QBP
gp120	C3
gp120	C4B
gp120	C5
retropepsin	C8orf30A
gp120	C9
gp120	CAD
Pr55(Gag)	CAD
Gag-Pol	CAD
Nef	CAD
gp160	CALM1
gp41	CALM1
matrix	CALM1
Nef	CALM1
Tat	CALM1
gp160	CALM2
gp41	CALM2
matrix	CALM2
Nef	CALM2
Tat	CALM2
gp160	CALM3
gp41	CALM3
matrix	CALM3
Nef	CALM3
gp120	CALR
gp160	CALR
Rev	CALR
gp120	CALU
integrase	CAND2
gp120	CANX
gp160	CANX
Pr55(Gag)	CANX
Gag-Pol	CANX
Nef	CANX
gp120	CAPRIN1
Pr55(Gag)	CAPRIN1
Gag-Pol	CAPRIN1
Nef	CAPRIN1
Rev	CAPRIN1
Tat	CAPZB
retropepsin	CARM1
gp120	CASP1
gp120	CASP3
gp41	CASP3
Pr55(Gag)	CASP3
Tat	CASP3
Vpr	CASP3
Vpu	CASP3
Tat	CASP8
Vpu	CASP8
Tat	CASP9
gp41	CAV1
capsid	CAV1
Nef	CAV1
Tat	CAV1
Vif	CBFB
Nef	CBL
gp120	CCBP2
matrix	CCL19
gp120	CCL2
gp120	CCL3
gp120	CCL4
Pr55(Gag)	CCL4
Nef	CCL4
Tat	CCL5
Tat	CCNA1
Tat	CCNA2
Tat	CCNB1
Vpr	CCNB1
Tat	CCNC
Tat	CCND3
Tat	CCNE1
Tat	CCNH
Nef	CCNK
Tat	CCNT1
Vpr	CCNT1
Tat	CCNT2
gp120	CCR1
gp120	CCR3
gp41	CCR3
Tat	CCR3
gp120	CCR4
gp120	CCR5
gp160	CCR5
gp41	CCR5
capsid	CCR5
Vpr	CCR5
Vpu	CCR7
gp120	CCR8
gp41	CCR8
gp120	CCT2
Pr55(Gag)	CCT2
Gag-Pol	CCT2
Nef	CCT2
gp120	CCT4
Pr55(Gag)	CCT4
Gag-Pol	CCT4
integrase	CCT4
Nef	CCT4
Tat	CCT4
gp120	CD2
capsid	CD2
Nef	CD226
Pr55(Gag)	CD247
capsid	CD247
matrix	CD247
Nef	CD247
Tat	CD247
Vpu	CD247
gp120	CD27
gp120	CD28
gp160	CD28
Nef	CD28
Tat	CD28
gp160	CD36
Pr55(Gag)	CD36
gp120	CD38
capsid	CD38
Tat	CD38
gp120	CD3D
gp41	CD3D
Pr55(Gag)	CD3D
capsid	CD3D
matrix	CD3D
Nef	CD3D
Tat	CD3D
Vpu	CD3D
gp120	CD3E
gp41	CD3E
Pr55(Gag)	CD3E
capsid	CD3E
matrix	CD3E
Nef	CD3E
Tat	CD3E
Vpu	CD3E
gp120	CD3G
gp41	CD3G
Pr55(Gag)	CD3G
capsid	CD3G
matrix	CD3G
Nef	CD3G
Tat	CD3G
Vpu	CD3G
gp120	CD4
gp160	CD4
gp41	CD4
Pr55(Gag)	CD4
Nef	CD4
Vif	CD4
Vpu	CD4
Pr55(Gag)	CD40
Pr55(Gag)	CD40LG
Tat	CD40LG
gp160	CD44
Pr55(Gag)	CD44
matrix	CD44
Pr55(Gag)	CD46
Nef	CD5
gp120	CD55
gp160	CD55
Pr55(Gag)	CD55
gp120	CD58
gp120	CD59
Pr55(Gag)	CD59
matrix	CD59
gp120	CD63
gp160	CD63
gp41	CD63
Pr55(Gag)	CD63
capsid	CD63
matrix	CD63
Nef	CD63
gp41	CD74
Vpu	CD74
Nef	CD80
gp160	CD81
Pr55(Gag)	CD81
capsid	CD81
matrix	CD81
Nef	CD81
Vpu	CD81
gp160	CD82
Pr55(Gag)	CD82
Nef	CD86
Nef	CD8A
Nef	CD8B
Pr55(Gag)	CD9
matrix	CD9
Pr55(Gag)	CDC2
Tat	CDC2
Vpr	CDC2
Vpr	CDC25C
Tat	CDC2L5
Vif	CDC34
Nef	CDC42
gp120	CDC5L
Pr55(Gag)	CDC5L
Gag-Pol	CDC5L
Nef	CDC5L
Rev	CDC5L
Tat	CDC6
Vpu	CDH1
Tat	CDK2
Tat	CDK4
Pr55(Gag)	CDK5
Tat	CDK5
Tat	CDK7
Tat	CDK8
Nef	CDK9
Tat	CDK9
Vif	CDK9
Vpr	CDK9
integrase	CDKN1A
Vpr	CDKN1A
Tat	CDKN1B
Nef	CDKN2A
Vpr	CDT1
Nef	CEBPA
Tat	CEBPA
Tat	CEBPB
Vpr	CEBPB
Nef	CEBPG
Tat	CEBPG
Vpr	CENPA
Vpu	CEP57
Pr55(Gag)	CETN3
gp120	CFH
gp41	CFH
gp120	CFL1
gp120	CFL2
gp120	CFP
gp41	CFP
gp120	CHAF1A
gp160	CHAF1A
gp160	CHEK2
Pr55(Gag)	CHMP1B
Pr55(Gag)	CHMP2A
gp160	CHMP4A
Pr55(Gag)	CHMP4A
p6	CHMP4A
Pr55(Gag)	CHMP4B
p6	CHMP4B
Pr55(Gag)	CHMP4C
p6	CHMP4C
Nef	CHN1
gp120	CHRNA1
gp120	CHRNA7
gp120	CHRNB1
integrase	CIAO1
gp120	CIITA
gp41	CIITA
retropepsin	CIITA
Tat	CIP29
Pr55(Gag)	CIT
gp160	CKAP4
gp41	CKAP4
integrase	CKAP5
gp120	CLDN7
gp120	CLEC4M
gp120	CLTA
matrix	CLTA
Nef	CLTA
gp120	CLTB
matrix	CLTB
Nef	CLTB
gp120	CLTC
Pr55(Gag)	CLTC
matrix	CLTC
Gag-Pol	CLTC
Nef	CLTC
Pr55(Gag)	CNP
gp120	CNR1
Tat	CNR1
gp120	CNR2
Tat	CNR2
Vpu	CNTNAP1
Tat	COBRA1
Vpr	COMT
gp120	COPA
Pr55(Gag)	COPA
Gag-Pol	COPA
Nef	COPA
Nef	COPB1
Vpr	COPS2
Vpr	COPS3
Vpr	COPS4
capsid	COPS5
Vpr	COPS5
Vpr	COPS6
Vpr	COPS8
capsid	COX2
gp41	COX5A
gp120	CPSF1
Pr55(Gag)	CPSF1
Gag-Pol	CPSF1
Nef	CPSF1
Tat	CPSF3
capsid	CPSF6
nucleocapsid	CPSF6
Rev	CPSF6
gp120	CR2
gp160	CR2
gp41	CREB3
integrase	CREBBP
Tat	CREBBP
Vpr	CREBBP
integrase	CSE1L
Tat	CSF1
RT	CSF2
Nef	CSF2
Rev	CSNK2A1
Rev	CSNK2A2
Rev	CSNK2B
Rev	CSTF2
Tat	CTDP1
gp160	CTLA4
Nef	CTLA4
gp41	CTNNA1
Nef	CTNNB1
Vpu	CTNNB1
gp160	CTSD
Tat	CTSD
Vpu	CUL1
Vif	CUL2
Rev	CUL4A
Vif	CUL4A
Vpr	CUL4A
Rev	CUL4B
Vpr	CUL4B
Vif	CUL5
gp120	CXCL12
Tat	CXCL12
Nef	CXCR3
gp120	CXCR4
gp160	CXCR4
gp41	CXCR4
Pr55(Gag)	CXCR4
Nef	CXCR4
Tat	CXCR4
Tat	CXXC1
Nef	CYBA
gp120	CYBB
Tat	CYBB
retropepsin	CYCS
Nef	CYCS
Tat	CYCS
gp120	DARS
Pr55(Gag)	DARS
matrix	DARS
Gag-Pol	DARS
Nef	DARS
integrase	DAXX
gp160	DBN1
Pr55(Gag)	DBN1
Tat	DBN1
Pr55(Gag)	DCP1A
Pr55(Gag)	DCP1B
Pr55(Gag)	DCP2
Rev	DDB1
Vpr	DDB1
gp120	DDX1
Pr55(Gag)	DDX1
Gag-Pol	DDX1
Nef	DDX1
Rev	DDX1
Tat	DDX1
gp120	DDX17
Pr55(Gag)	DDX17
Gag-Pol	DDX17
Nef	DDX17
Rev	DDX17
Tat	DDX17
Vpr	DDX20
Rev	DDX24
gp120	DDX27
Pr55(Gag)	DDX27
Gag-Pol	DDX27
Nef	DDX27
gp120	DDX3X
Pr55(Gag)	DDX3X
Gag-Pol	DDX3X
Nef	DDX3X
Rev	DDX3X
Tat	DDX3X
gp120	DDX5
Pr55(Gag)	DDX5
Gag-Pol	DDX5
Nef	DDX5
Rev	DDX5
Rev	DDX56
gp120	DEFA1
gp41	DEFA1
gp120	DHX9
Pr55(Gag)	DHX9
Gag-Pol	DHX9
Nef	DHX9
Rev	DHX9
Tat	DHX9
retropepsin	DIAPH1
Pr55(Gag)	DLG1
nucleocapsid	DLG1
Tat	DLG4
Nef	DNAJB1
gp120	DNAJB11
gp160	DNAJB11
Vif	DNAJC7
Pr55(Gag)	DNM1
Pr55(Gag)	DNM1L
gp120	DNM2
gp41	DNM2
Pr55(Gag)	DNM2
Gag-Pol	DNM2
Nef	DNM2
Pr55(Gag)	DNM3
Nef	DOCK2
retropepsin	DOK1
gp120	DPP4
gp41	DPP4
Tat	DPP4
Tat	DPYSL2
gp120	DRG1
Pr55(Gag)	DRG1
Gag-Pol	DRG1
Nef	DRG1
gp160	DSC3
integrase	DSP
Rev	DYNC1H1
Vpr	DYNC1H1
Vpr	DYNC1I2
capsid	DYNLL1
integrase	DYNLL1
RT	DYNLL1
Tat	DYNLL1
Tat	EDNRB
gp120	EEA1
gp160	EEA1
Pr55(Gag)	EEA1
Vpu	EEA1
matrix	EED
integrase	EED
Nef	EED
gp120	EEF1A1
Pr55(Gag)	EEF1A1
matrix	EEF1A1
Gag-Pol	EEF1A1
integrase	EEF1A1
p51	EEF1A1
Nef	EEF1A1
Rev	EEF1A1
Tat	EEF1A1
Tat	EEF1A2
gp120	EEF1D
Pr55(Gag)	EEF1D
Gag-Pol	EEF1D
Nef	EEF1D
gp120	EEF1G
Pr55(Gag)	EEF1G
Gag-Pol	EEF1G
integrase	EEF1G
p51	EEF1G
Nef	EEF1G
Pr55(Gag)	EEF2
gp120	EFEMP1
Tat	EGF
Tat	EGR1
Tat	EGR2
gp120	EIF2AK2
Pr55(Gag)	EIF2AK2
capsid	EIF2AK2
Nef	EIF2AK2
Tat	EIF2AK2
Pr55(Gag)	EIF2C2
Nef	EIF2C2
Pr55(Gag)	EIF2S1
Tat	EIF2S1
Rev	EIF2S2
Tat	EIF2S2
Pr55(Gag)	EIF3B
Pol	EIF3B
retropepsin	EIF3B
Pol	EIF3C
retropepsin	EIF3C
gp120	EIF3D
Pr55(Gag)	EIF3D
Gag-Pol	EIF3D
Pol	EIF3D
retropepsin	EIF3D
Nef	EIF3D
gp120	EIF3E
Pr55(Gag)	EIF3E
Gag-Pol	EIF3E
Pol	EIF3E
retropepsin	EIF3E
Nef	EIF3E
Pol	EIF3F
retropepsin	EIF3F
Pol	EIF3G
Pol	EIF3H
integrase	EIF3H
retropepsin	EIF3H
Pol	EIF3I
Rev	EIF3I
Pol	EIF3K
retropepsin	EIF3K
Pol	EIF3L
retropepsin	EIF3L
retropepsin	EIF3M
Rev	EIF3M
gp120	EIF4A1
Pr55(Gag)	EIF4A1
Gag-Pol	EIF4A1
Nef	EIF4A1
Tat	EIF4G1
Rev	EIF5A
gp41	ELA2
gp120	ELAVL1
Pr55(Gag)	ELAVL1
Gag-Pol	ELAVL1
RT	ELAVL1
Nef	ELAVL1
Tat	ELL
Nef	ELMO1
integrase	EMD
Tat	EMD
Rev	EMG1
gp120	ENO1
Pr55(Gag)	ENO1
Gag-Pol	ENO1
Nef	ENO1
Tat	EP300
Vpr	EP300
Tat	EP400
Pr55(Gag)	EPHB6
gp41	EPN1
Rev	EPN2
gp120	EPRS
Pr55(Gag)	EPRS
matrix	EPRS
Gag-Pol	EPRS
Nef	EPRS
Rev	ERCC2
Tat	ERCC2
Rev	ERCC3
Tat	ERCC3
Rev	ERH
gp120	ESR1
gp120	ESR2
Tat	ETS1
gp120	EVL
Rev	EWSR1
Nef	EXOC4
Rev	EXOSC1
Pr55(Gag)	EXOSC10
Pr55(Gag)	EXOSC5
Rev	EXOSC5
Rev	EXOSC7
Pr55(Gag)	EXPH5
gp120	EZR
Pr55(Gag)	EZR
gp120	FAS
gp160	FAS
integrase	FAS
Vpr	FAS
Vpu	FAS
gp120	FASLG
gp160	FASLG
Tat	FASLG
Tat	FBN2
Vpu	FBXW11
gp120	FCGR1A
gp120	FCGR2A
gp120	FCGR2B
gp120	FCGR3A
Vpu	FCGR3A
gp120	FCGR3B
capsid	FEZ1
gp120	FGF2
Tat	FGF2
Tat	FGFBP1
Tat	FHIT
gp120	FKBP1A
retropepsin	FKBP4
retropepsin	FLAD1
gp120	FLJ12529
Pr55(Gag)	FLJ12529
Gag-Pol	FLJ12529
Nef	FLJ12529
Rev	FLJ12529
gp120	FLNA
Pr55(Gag)	FLNA
Gag-Pol	FLNA
Nef	FLNA
Tat	FLNA
gp120	FLNB
Nef	FLNB
Tat	FLNB
gp120	FLNC
gp160	FLOT1
gp41	FLOT1
Pr55(Gag)	FLOT1
Tat	FLOT1
Vpu	FLOT1
Tat	FLT1
Pr55(Gag)	FMR1
capsid	FMR1
nucleocapsid	FMR1
RT	FMR1
gp120	FN1
gp160	FN1
gp41	FN1
Tat	FN1
gp120	FOS
matrix	FOS
Nef	FOS
Tat	FOS
retropepsin	FOXC1
gp120	FPR2
gp41	FPR2
Rev	FUS
Tat	FUS
gp120	FUSIP1
Pr55(Gag)	FUSIP1
Gag-Pol	FUSIP1
Nef	FUSIP1
Pr55(Gag)	FXR1
Tat	FXR1
Tat	FXR2
Nef	FYN
gp120	G3BP1
Pr55(Gag)	G3BP1
Tat	G3BP1
Tat	GABARAP
Pr55(Gag)	GABARAPL2
retropepsin	GAK
gp120	GANAB
gp160	GANAB
gp120	GAPDH
Pr55(Gag)	GAPDH
Gag-Pol	GAPDH
Nef	GAPDH
Rev	GAPDH
Tat	GAPDH
Nef	GATA1
Tat	GATA2
Nef	GATA3
Tat	GATAD2A
Vpr	GEMIN4
Vpr	GEMIN6
Vpr	GEMIN7
gp120	GFAP
Nef	GFAP
Vpr	GFAP
matrix	GGA1
Vpr	GGA1
Vpr	GGA2
Vpr	GGA3
Tat	GLI2
gp120	GNAI1
gp120	GNAI2
Nef	GNAI2
gp120	GNAI3
Nef	GNAO1
gp120	GNB2L1
Pr55(Gag)	GNB2L1
Gag-Pol	GNB2L1
Nef	GNB2L1
Rev	GNB2L1
Tat	GNB2L1
gp120	GOLGA4
Vpu	GOLGA4
gp120	GOLGB1
gp160	GOLGB1
capsid	GPC1
Nef	GPM6A
Rev	GPN1
gp120	GPR1
Vpr	GPS1
Vif	GPS2
Pol	GRB2
RT	GRB2
Tat	GRB2
gp120	GRIN1
Tat	GRIN1
gp120	GRIN2A
Tat	GRIN2A
gp120	GRIN2B
Tat	GRIN2B
gp120	GRIN2C
Tat	GRIN2C
gp120	GRIN2D
Tat	GRIN2D
gp120	GRIN3A
Tat	GRIN3A
Tat	GRM1
Tat	GRN
gp120	GSK3B
Tat	GSK3B
Vpu	GSK3B
Tat	GTF2B
Vpr	GTF2B
Tat	GTF2E1
Tat	GTF2E2
Tat	GTF2F1
Tat	GTF2F2
Tat	GTF2H1
Tat	GTF2H2
Tat	GTF2H3
Tat	GTF2H4
Tat	GTF2I
Tat	GUCY1A2
capsid	GZMB
Tat	H2AFX
Vpr	H2AFX
Tat	H2AFY
Tat	H2AFZ
Tat	H3F3A
Rev	H3F3B
Tat	H3F3B
Vpu	HADHB
Rev	HAX1
Nef	HCK
Vif	HCK
integrase	HDAC1
Tat	HDAC1
Vpr	HDAC1
Tat	HDAC2
Vpr	HDAC2
Vif	HDAC3
Tat	HDAC6
Pr55(Gag)	HERC5
Tat	HEXIM1
Nef	HGS
Vpu	HGS
gp120	HIF1A
Pr55(Gag)	HIST1H1B
Tat	HIST1H2AB
Tat	HIST1H2AL
Tat	HIST1H2BG
gp120	HIST1H3A
Tat	HIST1H3A
Tat	HIST1H3C
Rev	HIST1H4A
Tat	HIST1H4A
Tat	HIST2H2AC
Rev	HIST2H2BE
Tat	HIST2H2BE
Tat	HIST2H3C
Tat	HIST2H4A
Rev	HIST3H2BB
Tat	HIST3H2BB
Rev	HIST3H3
Tat	HIST3H3
Tat	HIST4H4
Rev	HK2
Asp	HLA-A
gp120	HLA-A
gp160	HLA-A
Pr55(Gag)	HLA-A
capsid	HLA-A
matrix	HLA-A
Pol	HLA-A
Nef	HLA-A
gp120	HLA-B
gp160	HLA-B
Pr55(Gag)	HLA-B
capsid	HLA-B
matrix	HLA-B
Nef	HLA-B
Rev	HLA-B
Vpr	HLA-B
gp120	HLA-C
gp160	HLA-C
gp41	HLA-C
Pr55(Gag)	HLA-C
Nef	HLA-C
Rev	HLA-C
Vpr	HLA-C
gp120	HLA-DMB
gp160	HLA-DMB
gp120	HLA-DPA1
gp160	HLA-DPA1
gp120	HLA-DPB1
gp160	HLA-DPB1
gp120	HLA-DQA1
gp160	HLA-DQA1
gp120	HLA-DQA2
gp160	HLA-DQA2
gp120	HLA-DQB1
gp160	HLA-DQB1
gp120	HLA-DRA
gp160	HLA-DRA
Pr55(Gag)	HLA-DRA
capsid	HLA-DRA
Nef	HLA-DRA
gp120	HLA-DRB1
gp160	HLA-DRB1
Pr55(Gag)	HLA-DRB1
capsid	HLA-DRB1
Nef	HLA-DRB1
Vif	HLA-DRB1
gp120	HLA-DRB3
gp160	HLA-DRB3
Pr55(Gag)	HLA-DRB3
capsid	HLA-DRB3
Nef	HLA-DRB3
gp120	HLA-E
gp160	HLA-E
Nef	HLA-E
gp120	HLA-F
gp160	HLA-F
Nef	HLA-F
gp120	HLA-G
gp160	HLA-G
Nef	HLA-G
matrix	HMGA1
Tat	HMGA1
Tat	HMGA2
integrase	HMGN2
Nef	HMOX1
gp120	HNRNPA0
Pr55(Gag)	HNRNPA0
Gag-Pol	HNRNPA0
Nef	HNRNPA0
gp120	HNRNPA1
Pr55(Gag)	HNRNPA1
Gag-Pol	HNRNPA1
Nef	HNRNPA1
Rev	HNRNPA1
gp120	HNRNPA2B1
Pr55(Gag)	HNRNPA2B1
Gag-Pol	HNRNPA2B1
integrase	HNRNPA2B1
Nef	HNRNPA2B1
Rev	HNRNPA2B1
gp120	HNRNPAB
Pr55(Gag)	HNRNPAB
Gag-Pol	HNRNPAB
Nef	HNRNPAB
Rev	HNRNPAB
gp120	HNRNPC
Pr55(Gag)	HNRNPC
Gag-Pol	HNRNPC
Nef	HNRNPC
Rev	HNRNPC
gp120	HNRNPD
Pr55(Gag)	HNRNPD
Gag-Pol	HNRNPD
Nef	HNRNPD
Rev	HNRNPD
gp120	HNRNPF
Pr55(Gag)	HNRNPF
Gag-Pol	HNRNPF
Nef	HNRNPF
Rev	HNRNPF
Tat	HNRNPF
gp120	HNRNPH1
Pr55(Gag)	HNRNPH1
Gag-Pol	HNRNPH1
Nef	HNRNPH1
Rev	HNRNPH1
gp120	HNRNPH3
Pr55(Gag)	HNRNPH3
Gag-Pol	HNRNPH3
Nef	HNRNPH3
Rev	HNRNPH3
Tat	HNRNPH3
gp120	HNRNPK
Pr55(Gag)	HNRNPK
Gag-Pol	HNRNPK
Nef	HNRNPK
Rev	HNRNPK
gp120	HNRNPM
Pr55(Gag)	HNRNPM
Gag-Pol	HNRNPM
integrase	HNRNPM
Nef	HNRNPM
Rev	HNRNPM
Tat	HNRNPM
gp120	HNRNPR
Pr55(Gag)	HNRNPR
Gag-Pol	HNRNPR
Nef	HNRNPR
Rev	HNRNPR
gp120	HNRNPU
Pr55(Gag)	HNRNPU
Gag-Pol	HNRNPU
Nef	HNRNPU
Rev	HNRNPU
integrase	HNRNPUL1
Nef	HRAS
Nef	HSF1
Nef	HSP90AA1
Nef	HSP90B1
Rev	HSP90B1
gp120	HSPA1A
Pr55(Gag)	HSPA1A
Gag-Pol	HSPA1A
Nef	HSPA1A
Tat	HSPA1A
Vpr	HSPA1A
gp120	HSPA1B
Pr55(Gag)	HSPA1B
Gag-Pol	HSPA1B
Nef	HSPA1B
Vpr	HSPA1B
Nef	HSPA2
Vpr	HSPA2
Nef	HSPA4
Vif	HSPA4
Vpr	HSPA4
gp120	HSPA5
gp160	HSPA5
Pr55(Gag)	HSPA5
Gag-Pol	HSPA5
Nef	HSPA5
Vpr	HSPA5
gp120	HSPA8
Pr55(Gag)	HSPA8
Gag-Pol	HSPA8
Nef	HSPA8
Tat	HSPA8
Vpr	HSPA8
gp120	HSPA9
Pr55(Gag)	HSPA9
Gag-Pol	HSPA9
Nef	HSPA9
Vpr	HSPA9
Vpr	HSPB1
gp120	HSPD1
gp41	HSPD1
Pr55(Gag)	HSPD1
Gag-Pol	HSPD1
Pol	HSPD1
RT	HSPD1
Nef	HSPD1
integrase	HSPE1
gp120	HSPG2
Tat	HSPG2
gp120	HSPH1
gp160	HSPH1
Tat	HTATSF1
capsid	HTT
Gag-Pol	HUWE1
integrase	HUWE1
Rev	HUWE1
Vif	HUWE1
gp120	IARS
Pr55(Gag)	IARS
matrix	IARS
Gag-Pol	IARS
Nef	IARS
gp120	ICAM1
gp160	ICAM1
Pr55(Gag)	ICAM1
capsid	ICAM1
matrix	ICAM1
RT	ICAM1
p51	ICAM1
Nef	ICAM1
Tat	ICAM1
Vpu	ICAM2
gp120	ICAM3
gp120	IDH3A
Pr55(Gag)	IDH3A
Gag-Pol	IDH3A
Pol	IDH3A
Nef	IDH3A
Pr55(Gag)	IFITM1
capsid	IFITM1
Vpr	IFITM1
gp160	IFITM2
Pr55(Gag)	IFITM2
capsid	IFITM2
Vpr	IFITM2
gp120	IFNA1
capsid	IFNA1
Tat	IFNA1
Vpu	IFNA1
gp120	IFNG
gp41	IFNG
Pr55(Gag)	IFNG
matrix	IFNG
Nef	IFNG
Tat	IFNG
capsid	IGF2R
Tat	IGFBP4
Rev	IK
Tat	IKBKB
gp41	IKBKG
Tat	IKZF1
integrase	IKZF3
gp120	IL10
gp160	IL10
Tat	IL10
gp160	IL12A
Nef	IL12A
gp160	IL12B
Nef	IL12B
gp120	IL16
gp120	IL1A
gp41	IL1B
Pr55(Gag)	IL1B
integrase	IL1B
RT	IL1B
Nef	IL1B
Tat	IL1B
gp120	IL2
Nef	IL2
Pr55(Gag)	IL21
gp120	IL4
Tat	IL4
gp41	IL6
Nef	IL6
matrix	IL8
integrase	IL8
RT	IL8
matrix	IL8RA
matrix	IL8RB
gp120	ILF2
Pr55(Gag)	ILF2
Gag-Pol	ILF2
Nef	ILF2
Rev	ILF2
Tat	ILF2
gp120	ILF3
Pr55(Gag)	ILF3
Gag-Pol	ILF3
Nef	ILF3
Rev	ILF3
gp120	INA
Pr55(Gag)	INA
Gag-Pol	INA
Nef	INA
capsid	IPO5
integrase	IPO5
Rev	IPO5
Tat	IPO5
Vpr	IPO5
gp120	IQGAP1
Pr55(Gag)	IQGAP1
Gag-Pol	IQGAP1
Nef	IQGAP1
Tat	IRF1
capsid	IRF3
Vpu	IRF3
Tat	IRF7
Nef	ITCH
Vif	ITCH
gp120	ITGA4
gp160	ITGA4
gp41	ITGA4
gp120	ITGA5
Tat	ITGA5
gp120	ITGAL
gp160	ITGAL
Nef	ITGAL
gp120	ITGAM
matrix	ITGAM
Nef	ITGAM
gp120	ITGAV
Tat	ITGAV
gp120	ITGAX
matrix	ITGAX
gp120	ITGB1
Nef	ITGB1
Tat	ITGB1
gp120	ITGB2
gp160	ITGB2
matrix	ITGB2
Tat	ITGB2
gp120	ITGB3
Tat	ITGB3
Tat	ITGB4
gp120	ITGB5
Tat	ITGB5
gp120	ITGB6
gp120	ITGB7
gp160	ITGB7
gp41	ITGB7
Pr55(Gag)	ITK
Nef	ITK
gp160	ITM2B
Pr55(Gag)	ITPR1
Nef	ITPR1
Tat	ITPR1
Pr55(Gag)	ITPR2
Tat	ITPR2
Pr55(Gag)	ITPR3
Tat	ITPR3
Pr55(Gag)	IVNS1ABP
Tat	JAK2
Tat	JAK3
Pr55(Gag)	JTV1
matrix	JTV1
gp120	JUN
Nef	JUN
Tat	JUN
matrix	JUNB
Pr55(Gag)	KARS
capsid	KARS
matrix	KARS
Gag-Pol	KARS
Pol	KARS
RT	KARS
integrase	KAT2A
Tat	KAT2A
Tat	KAT2B
Tat	KAT5
Vpu	KCNK3
gp120	KCNMA1
integrase	KCTD13
Tat	KDR
Rev	KHDRBS1
gp120	KHSRP
Pr55(Gag)	KHSRP
Gag-Pol	KHSRP
Nef	KHSRP
Tat	KIF11
capsid	KIF1B
capsid	KIF1C
Rev	KIF22
Pr55(Gag)	KIF4A
matrix	KIF4A
integrase	KIFAP3
Pr55(Gag)	KIR2DL2
integrase	KPNA1
Rev	KPNA1
Vpr	KPNA1
integrase	KPNA2
Rev	KPNA2
Tat	KPNA2
Vpr	KPNA2
integrase	KPNA3
integrase	KPNA5
integrase	KPNA6
Rev	KPNA6
gp120	KPNB1
Gag-Pol	KPNB1
integrase	KPNB1
Nef	KPNB1
Rev	KPNB1
Tat	KPNB1
Vpr	KPNB1
gp120	LAMP1
gp160	LAMP1
gp41	LAMP1
Pr55(Gag)	LAMP1
capsid	LAMP1
Nef	LAMP1
Vpu	LAMP1
Pr55(Gag)	LARP1
Vpu	LASS2
Tat	LBR
gp120	LCK
gp160	LCK
Pr55(Gag)	LCK
Nef	LCK
Tat	LCK
Nef	LCP2
gp120	LDHA
Pr55(Gag)	LDHA
Gag-Pol	LDHA
Nef	LDHA
gp120	LDLR
gp160	LDLR
gp120	LGALS1
Pr55(Gag)	LGALS3
p6	LGALS3
Pol	LGALS3BP
Tat	LIMA1
Pol	LIMD1
retropepsin	LIMD1
gp120	LIMK1
gp120	LIMK2
Rev	LMNA
Tat	LMNA
Vpr	LMNA
Tat	LMNB1
Vpr	LMNB1
Tat	LRP1
gp120	LRPPRC
Pr55(Gag)	LRPPRC
matrix	LRPPRC
Gag-Pol	LRPPRC
integrase	LRPPRC
Nef	LRPPRC
Vpu	LRPPRC
gp120	LRRC59
Pr55(Gag)	LRRC59
Gag-Pol	LRRC59
Nef	LRRC59
gp120	LSP1
gp120	LTF
gp120	LUC7L2
Pr55(Gag)	LUC7L2
Gag-Pol	LUC7L2
Nef	LUC7L2
Tat	LY96
Nef	LYN
gp160	M6PRBP1
gp41	M6PRBP1
Pr55(Gag)	M6PRBP1
matrix	M6PRBP1
gp120	MAG
capsid	MAP1A
Pr55(Gag)	MAP1LC3A
capsid	MAP1LC3A
Vif	MAP1LC3A
Asp	MAP1LC3B
Pr55(Gag)	MAP1LC3B
capsid	MAP1LC3B
Tat	MAP1LC3B
Vif	MAP1LC3B
capsid	MAP1S
gp120	MAP2
Tat	MAP2
RT	MAP2K1
Tat	MAP2K1
Vpr	MAP2K1
Tat	MAP2K2
Vpr	MAP2K2
Tat	MAP2K3
Tat	MAP2K6
gp120	MAP3K11
Nef	MAP3K5
Vif	MAP3K5
gp160	MAP3K7
gp41	MAP3K7
Nef	MAP3K7
Vpr	MAP3K7
gp120	MAP3K7IP2
Vpr	MAP3K7IP3
Pr55(Gag)	MAP4
Pr55(Gag)	MAPK1
matrix	MAPK1
integrase	MAPK1
RT	MAPK1
Nef	MAPK1
Tat	MAPK1
RT	MAPK12
Pr55(Gag)	MAPK13
Nef	MAPK13
Tat	MAPK13
gp120	MAPK14
Nef	MAPK14
Tat	MAPK14
Vpr	MAPK14
matrix	MAPK3
RT	MAPK3
Tat	MAPK3
gp120	MAPK8
Pr55(Gag)	MAPK9
Tat	MAPT
Pr55(Gag)	MARS
matrix	MARS
gp120	MATR3
Pr55(Gag)	MATR3
Gag-Pol	MATR3
Nef	MATR3
Rev	MATR3
Tat	MATR3
Vpr	MATR3
Tat	MBD2
gp120	MBL2
retropepsin	MCL1
Vpr	MCL1
Rev	MCM3
Tat	MCM3
Pr55(Gag)	MCM3AP
Pol	MCM4
Pol	MCM6
integrase	MCM6
Tat	MCM6
gp120	MCM7
Pr55(Gag)	MCM7
Gag-Pol	MCM7
Pol	MCM7
Nef	MCM7
Tat	MCM7
Tat	MDFI
Rev	MDFIC
Tat	MDFIC
Vif	MDM2
Nef	MECP2
Tat	MED14
Tat	MED21
Tat	MED6
Tat	MEF2A
gp160	MESDC2
Pr55(Gag)	MKI67
integrase	MKL2
Tat	MLLT1
Tat	MLLT3
gp120	MMP1
gp120	MMP3
gp120	MMP9
Tat	MMP9
Tat	MNAT1
Rev	MPG
gp120	MRC1
Rev	MRPL42
Rev	MRPS9
retropepsin	MSH2
gp120	MSN
Pr55(Gag)	MSN
Vpu	MSN
capsid	MT2A
Vpr	MTA2
Pr55(Gag)	MUSK
gp120	MYBBP1A
Pr55(Gag)	MYBBP1A
Gag-Pol	MYBBP1A
Nef	MYBBP1A
Rev	MYBBP1A
Tat	MYC
Vpr	MYD88
Pr55(Gag)	MYH10
Tat	MYH10
Pr55(Gag)	MYH9
Tat	MYH9
Pr55(Gag)	MYL6
Rev	NAP1L1
Tat	NAP1L1
Rev	NAP1L4
Tat	NAP1L4
Rev	NARS
gp160	NBN
Nef	NCK1
gp120	NCL
Pr55(Gag)	NCL
matrix	NCL
Gag-Pol	NCL
RT	NCL
Nef	NCL
Vif	NCOR1
Pr55(Gag)	NEDD4
p6	NEDD4
Nef	NEDD4
Vif	NEDD4
Pr55(Gag)	NEDD4L
p6	NEDD4L
Vpr	NEDD4L
Vif	NEDD8
Vpu	NEDD8
capsid	NEDD9
Pr55(Gag)	NEK2
retropepsin	NFAT5
Tat	NFATC1
Tat	NFATC2
Tat	NFATC3
Tat	NFATC4
Tat	NFE2L2
Tat	NFIC
Asp	NFKB1
gp120	NFKB1
capsid	NFKB1
Nef	NFKB1
Tat	NFKB1
Vpr	NFKB1
Tat	NFKB2
Tat	NFKBIA
Pol	NFU1
retropepsin	NFU1
Tat	NGF
nucleocapsid	NHP2L1
Rev	NIPBL
gp120	NKRF
Pr55(Gag)	NKRF
Gag-Pol	NKRF
Nef	NKRF
Vpu	NLK
RT	NME1
Nef	NMT1
nucleocapsid	NOL12
matrix	NOLC1
gp120	NONO
Pr55(Gag)	NONO
Gag-Pol	NONO
Nef	NONO
Rev	NONO
gp120	NOS1
Tat	NOS1
Tat	NOS2
Tat	NOS3
Tat	NOTCH2
gp120	NPM1
Pr55(Gag)	NPM1
Gag-Pol	NPM1
Nef	NPM1
Rev	NPM1
Tat	NPM1
Tat	NPM3
Tat	NR2F1
Vpr	NR3C1
Pr55(Gag)	NRBP1
Rev	NRD1
gp120	NSF
Pr55(Gag)	NSF
Gag-Pol	NSF
Nef	NSF
gp120	NUDT21
Pr55(Gag)	NUDT21
Gag-Pol	NUDT21
Nef	NUDT21
Tat	NUMA1
capsid	NUP153
nucleocapsid	NUP153
integrase	NUP153
Rev	NUP153
Tat	NUP153
Vpr	NUP153
Rev	NUP214
Vpr	NUP54
integrase	NUP62
Rev	NUP62
Tat	NUP85
Tat	NUP88
capsid	NUP98
nucleocapsid	NUP98
integrase	NUP98
Rev	NUP98
Tat	NUP98
matrix	NUTF2
gp120	OAT
Pr55(Gag)	OAT
Gag-Pol	OAT
Nef	OAT
Pr55(Gag)	OLA1
matrix	OLA1
gp120	OPRK1
Tat	OPRM1
gp120	ORM1
gp160	OS9
gp120	P4HA2
gp120	P4HB
gp160	P4HB
Rev	P4HB
gp120	PABPC1
Pr55(Gag)	PABPC1
Gag-Pol	PABPC1
Nef	PABPC1
Rev	PABPC1
Tat	PABPC1
gp120	PABPC4
Pr55(Gag)	PABPC4
Gag-Pol	PABPC4
Nef	PABPC4
gp120	PABPN1
Pr55(Gag)	PABPN1
Gag-Pol	PABPN1
Nef	PABPN1
Nef	PACS1
Nef	PACS2
Tat	PAFAH1B1
Nef	PAK1
Tat	PAK1
Nef	PAK2
Tat	PARP1
Tat	PBRM1
gp120	PCBP1
Pr55(Gag)	PCBP1
capsid	PCBP1
Gag-Pol	PCBP1
Nef	PCBP1
Rev	PCBP1
Tat	PCBP1
Rev	PCBP2
Tat	PCBP2
Tat	PCNA
Tat	PDC
gp160	PDCD6IP
Pr55(Gag)	PDCD6IP
matrix	PDCD6IP
nucleocapsid	PDCD6IP
p6	PDCD6IP
Nef	PDCD6IP
Tat	PDE4A
Tat	PDE4D
gp120	PDHB
Pr55(Gag)	PDHB
Gag-Pol	PDHB
Nef	PDHB
gp120	PDIA2
gp160	PDIA2
gp120	PDIA3
gp160	PDIA3
gp41	PDIA3
gp120	PDIA4
Pol	PDIA4
integrase	PDIA4
gp120	PDIA6
Pol	PDIA6
Nef	PEBP1
gp120	PF4
Rev	PFKL
Rev	PFKP
gp160	PGRMC1
gp41	PGRMC1
gp120	PHB
gp160	PHB
gp41	PHB
Pr55(Gag)	PHB
Gag-Pol	PHB
Nef	PHB
gp120	PHB2
gp160	PHB2
gp41	PHB2
Pr55(Gag)	PHB2
Gag-Pol	PHB2
Nef	PHB2
Nef	PIK3C2B
Tat	PIK3C2B
Nef	PIK3C3
Tat	PIK3C3
Nef	PIK3CA
Tat	PIK3CA
Nef	PIK3CB
Tat	PIK3CB
Nef	PIK3CD
Tat	PIK3CD
Nef	PIK3CG
Tat	PIK3CG
Nef	PIK3R1
Tat	PIK3R1
Nef	PIK3R2
Tat	PIK3R2
capsid	PIN1
integrase	PIN1
Vif	PIN1
gp120	PKM2
gp160	PKM2
Pr55(Gag)	PKM2
Gag-Pol	PKM2
Nef	PKM2
Pr55(Gag)	PKN2
Vpu	PKN2
integrase	PKP4
capsid	PLAUR
Tat	PLCB1
Tat	PLCB2
Tat	PLCB3
Pr55(Gag)	PLCD1
Tat	PLCD1
Tat	PLCE1
Pr55(Gag)	PLCG1
Tat	PLCG1
Pr55(Gag)	PLCG2
Tat	PLCG2
Pr55(Gag)	PLK1
Tat	PLK1
Vpr	PLK1
Vpu	PLK1
Rev	PLRG1
Tat	PLSCR1
Nef	PMEPA1
gp160	PML
integrase	PML
Rev	PNKP
integrase	POGZ
retropepsin	POLE
Tat	POLE
retropepsin	POLE3
retropepsin	POLE4
Tat	POLR2A
Tat	POLR2B
Tat	POLR2C
Tat	POLR2D
Tat	POLR2E
Tat	POLR2G
Tat	POLR2H
Tat	POLR2J
Tat	POLR2K
Tat	POLR2L
Pol	POU2F1
Tat	POU2F1
Pol	POU2F2
Vpr	PPARD
Pr55(Gag)	PPIA
capsid	PPIA
matrix	PPIA
nucleocapsid	PPIA
p6	PPIA
Nef	PPIA
Vif	PPIA
Vpr	PPIA
capsid	PPIB
Rev	PPIB
capsid	PPIE
Tat	PPM1G
Tat	PPP1CA
Tat	PPP1CB
Tat	PPP1CC
nucleocapsid	PPP1R12A
Tat	PPP1R8
Vpr	PPP2CA
Pol	PPP2CB
Vpr	PPP2CB
Vpr	PPP2R1A
Vpr	PPP2R1B
Rev	PPP2R2A
Vpr	PPP2R2A
Vpr	PPP2R3A
capsid	PPP2R5A
Vpr	PPP2R5A
Vpr	PPP2R5C
Vpr	PPP2R5D
Vpr	PPP2R5E
Vpu	PPP2R5E
Rev	PPP6C
gp41	PRDX4
gp120	PRDX6
Pr55(Gag)	PRDX6
Gag-Pol	PRDX6
Nef	PRDX6
Vpu	PREB
Tat	PRG2
Tat	PRKAA1
Tat	PRKAA2
Tat	PRKAB1
gp120	PRKACA
Vpr	PRKACA
gp120	PRKAR1A
gp120	PRKAR2A
gp120	PRKCA
gp160	PRKCA
Tat	PRKCA
gp120	PRKCB
gp160	PRKCB
Tat	PRKCB
gp120	PRKCD
gp160	PRKCD
Nef	PRKCD
Tat	PRKCD
gp120	PRKCE
gp160	PRKCE
Tat	PRKCE
gp120	PRKCG
gp160	PRKCG
Tat	PRKCG
gp120	PRKCH
gp160	PRKCH
Nef	PRKCH
Tat	PRKCH
gp120	PRKCI
gp160	PRKCI
Pr55(Gag)	PRKCI
Tat	PRKCI
gp120	PRKCQ
gp160	PRKCQ
Nef	PRKCQ
Tat	PRKCQ
gp120	PRKCSH
gp160	PRKCSH
gp41	PRKCSH
gp120	PRKCZ
gp160	PRKCZ
Pr55(Gag)	PRKCZ
Tat	PRKCZ
Tat	PRKD1
gp120	PRKDC
Pr55(Gag)	PRKDC
Gag-Pol	PRKDC
integrase	PRKDC
Nef	PRKDC
Rev	PRKDC
Tat	PRKDC
Vpu	PRKDC
Tat	PRKG1
Rev	PRKRA
Tat	PRKRA
Pr55(Gag)	PRMT1
nucleocapsid	PRMT1
Pr55(Gag)	PRNP
gp120	PRPF40A
Pr55(Gag)	PRPF40A
Gag-Pol	PRPF40A
Nef	PRPF40A
Rev	PRPF4B
Rev	PRPF6
capsid	PSIP1
Pol	PSIP1
integrase	PSIP1
Rev	PSIP1
Tat	PSMA1
Vif	PSMA1
Tat	PSMA3
Vif	PSMA3
Tat	PSMA4
Vif	PSMA4
Tat	PSMA5
Vif	PSMA5
Tat	PSMA7
Vif	PSMA7
Tat	PSMB1
Vif	PSMB1
Tat	PSMB10
Vif	PSMB10
Nef	PSMB4
Tat	PSMB4
Vif	PSMB4
Tat	PSMB5
Vif	PSMB5
gp120	PSMB6
gp160	PSMB6
Tat	PSMB6
Vif	PSMB6
Tat	PSMB7
Vif	PSMB7
Tat	PSMC1
Vif	PSMC1
Tat	PSMC2
Vif	PSMC2
Tat	PSMC3
Vif	PSMC3
Tat	PSMC4
Vif	PSMC4
Tat	PSMC5
Vif	PSMC5
gp120	PSMC6
Pr55(Gag)	PSMC6
Gag-Pol	PSMC6
Nef	PSMC6
Tat	PSMC6
Vif	PSMC6
Tat	PSMD1
Vif	PSMD1
Tat	PSMD10
Vif	PSMD10
gp120	PSMD11
Tat	PSMD11
Vif	PSMD11
gp120	PSMD2
Pr55(Gag)	PSMD2
Gag-Pol	PSMD2
Nef	PSMD2
Tat	PSMD2
Vif	PSMD2
Vpr	PSMD2
Tat	PSMD4
Vif	PSMD4
Vpr	PSMD4
gp120	PSMD7
Tat	PSMD7
Vif	PSMD7
Tat	PSMD9
Vif	PSMD9
Tat	PSME1
Vif	PSME1
Tat	PSME3
Vif	PSME3
Tat	PSMF1
Vif	PSMF1
Rev	PSPC1
Tat	PTAFR
Rev	PTBP1
Tat	PTBP1
[truncated: 38,626 more rows]

## Sheet: HCV signalling network
From	To
CORE	CREBBP
CORE	EP300
CORE	JAK1
CORE	JAK2
CORE	SMAD3
CORE	CDKN1A
CORE	FAS
CORE	TP73
CORE	COL4A2
CORE	FADD
CORE	PML
CORE	RXRA
CORE	STAT1
CORE	STAT3
CORE	TRAF2
CORE	ACP1
CORE	AGRN
CORE	APOA2
CORE	BCAR1
CORE	C1QBP
CORE	CCNH
CORE	CFL1
CORE	CREB3
CORE	DDX3X
CORE	DDX5
CORE	EIF2AK2
CORE	FBLN2
CORE	FBLN5
CORE	FUNDC2
CORE	GAPDH
CORE	GLRX3
CORE	GRN
CORE	HIVEP2
CORE	HLA-A
CORE	HLA-E
CORE	HNRNPK
CORE	HOXD8
CORE	HSPD1
CORE	KPNA1
CORE	KRT18
CORE	KRT19
CORE	KRT8
CORE	LPXN
CORE	LTBP4
CORE	LTBR
CORE	MAGED1
CORE	MCL1
CORE	MEGF6
CORE	NPM1
CORE	NR4A1
CORE	PABPN1
CORE	PAK4
CORE	PLSCR1
CORE	PPARA
CORE	PSME3
CORE	RNF31
CORE	SETD2
CORE	SP110
CORE	TAF11
CORE	TBP
CORE	TLR2
CORE	TNF
CORE	TNFRSF1A
CORE	TP53
CORE	TP53BP2
CORE	TRADD
CORE	VIM
CORE	VWF
CORE	YWHAB
CORE	YWHAE
CORE	YWHAZ
CORE	YY1
E1	JUN
E1	CALR
E1	CANX
E1	CLEC4M
E1	HSPA5
E1	LTF
E1	NR4A1
E1	PFN1
E1	SETD2
E1	TMSB4X
E2	ITGB1
E2	CALR
E2	CANX
E2	CD81
E2	CLEC4M
E2	EIF2AK2
E2	EIF2AK3
E2	HOXD8
E2	HSPA5
E2	LTF
E2	NR4A1
E2	SCARB1
E2	SDC2
E2	SETD2
E2	TF
F	AGT
F	CTSB
F	PFDN2
F	PFDN5
F	RAB14
F	SERPINC1
F	VTN
F	ZNF83
NS2	C7
NS2	FBLN5
NS2	HOXD8
NS2	NR4A1
NS2	POU3F2
NS2	SETD2
NS2	TRIM27
NS3	STAT3
NS3	CASP8
NS3	ARNT
NS3	FN1
NS3	JUN
NS3	LAMA5
NS3	ACTN1
NS3	ACTN2
NS3	ALG13
NS3	ARFIP2
NS3	ARHGEF6
NS3	B2M
NS3	BCAN
NS3	BCL2A1
NS3	BCL6
NS3	BEND5
NS3	C1orf94
NS3	CALCOCO2
NS3	CBY1
NS3	CCHCR1
NS3	CDC23
NS3	CELSR2
NS3	CFP
NS3	CHPF
NS3	CSNK2B
NS3	CTGF
NS3	DEAF1
NS3	DES
NS3	DOCK7
NS3	DPF1
NS3	EEF1A1
NS3	EFEMP1
NS3	EFEMP2
NS3	EIF1
NS3	EIF4ENIF1
NS3	ERC1
NS3	FBF1
NS3	FBLN1
NS3	FBLN2
NS3	FBLN5
NS3	FBN1
NS3	FBN3
NS3	FES
NS3	FLAD1
NS3	FRS3
NS3	FTH1
NS3	GBP2
NS3	GFAP
NS3	GNB2
NS3	HIST3H2BB
NS3	HIST4H4
NS3	HIVEP2
NS3	HNRNPK
NS3	HOMER3
NS3	IKBKE
NS3	IRF3
NS3	ITGB4
NS3	JAG2
NS3	KHDRBS1
NS3	KIAA1549
NS3	KIF17
NS3	KPNA1
NS3	LDB1
NS3	LRRC7
NS3	LRRCC1
NS3	LTBP4
NS3	LZTS2
NS3	MAGED1
NS3	MAPK7
NS3	MBP
NS3	MEGF8
NS3	MLLT4
NS3	MLXIP
NS3	MORF4L1
NS3	MVP
NS3	NAP1L1
NS3	NCAN
NS3	NDC80
NS3	NEFL
NS3	NEFM
NS3	NELL1
NS3	NELL2
NS3	NID1
NS3	NID2
NS3	NOTCH1
NS3	NUP62
NS3	OBSCN
NS3	PCYT2
NS3	PDE4DIP
NS3	PDLIM5
NS3	PICK1
NS3	PKNOX1
NS3	PRKACA
NS3	PRMT1
NS3	PRMT5
NS3	PSME3
NS3	PTBP2
NS3	PTPRN2
NS3	RABEP1
NS3	RAI14
NS3	RASAL2
NS3	RBM4
NS3	RCN3
NS3	RINT1
NS3	RNF31
NS3	ROGDI
NS3	RUSC2
NS3	SBF1
NS3	SECISBP2
NS3	SERPINF2
NS3	SERPING1
NS3	SERTAD1
NS3	SF3B2
NS3	SIAH1
NS3	SLIT1
NS3	SLIT2
NS3	SLIT3
NS3	SMAD3
NS3	SMURF2
NS3	SNRPD1
NS3	SNX4
NS3	SPOCK3
NS3	SSX2IP
NS3	SVEP1
NS3	SYNE1
NS3	TAF1
NS3	TBK1
NS3	TGFB1I1
NS3	THAP1
NS3	TICAM1
NS3	TLR2
NS3	TP53
NS3	TRIM23
NS3	TRIM27
NS3	TRIO
NS3	TRIP11
NS3	TXNDC11
NS3	UBA3
NS3	USHBP1
NS3	UXT
NS3	VCAN
NS3	VIM
NS3	VWF
NS3	XAB2
NS3	XRN2
NS3	YY1AP1
NS3	ZBTB1
NS3	ZHX3
NS3	ZMYM2
NS3	ZNF410
NS4A	CAMLG
NS4A	CREB3
NS4A	EEF1A1
NS4A	ELAC2
NS4A	HOXD8
NS4A	MT2A
NS4A	COX2
NS4A	NR4A1
NS4A	TRAF3IP3
NS4A	UBQLN1
NS4B	ATF6
NS4B	ATF6B
NS4B	FGG
NS4B	RAB5A
NS4B	RTN3
NS5A	AKT1
NS5A	GRB2
NS5A	PIK3R1
NS5A	TP53
NS5A	AXIN1
NS5A	GSK3B
NS5A	CSNK2A1
NS5A	BAX
NS5A	CDK6
NS5A	CDK2
NS5A	HSP90AA1
NS5A	PIK3CB
NS5A	RAF1
NS5A	TGFBR1
NS5A	ACLY
NS5A	AHNAK
NS5A	AHSA1
NS5A	APOA1
NS5A	APOB
NS5A	APOE
NS5A	ARAP1
NS5A	ARFIP1
NS5A	BEND7
NS5A	BIN1
NS5A	CADPS
NS5A	CADPS2
NS5A	CEP250
NS5A	CEP57
NS5A	CSK
NS5A	DNAJA3
NS5A	EFEMP1
NS5A	EIF2AK2
NS5A	FBXL2
NS5A	FHL2
NS5A	FKBP8
NS5A	FTH1
NS5A	FYN
NS5A	GAB1
NS5A	GOLGA2
NS5A	GPS2
NS5A	GSK3A
NS5A	HCK
NS5A	IPO5
NS5A	ITGAL
NS5A	JAK1
NS5A	LCK
NS5A	LIMS2
NS5A	LYN
NS5A	MAPK12
NS5A	MYD88
NS5A	NAP1L1
NS5A	NDRG1
NS5A	NFE2
NS5A	NUCB1
NS5A	PARVG
NS5A	PDPK1
NS5A	PI4KA
NS5A	PITX1
NS5A	PPP1R13L
NS5A	PTMA
NS5A	RPL18A
NS5A	RRBP1
NS5A	SHARPIN
NS5A	SMYD3
NS5A	SORBS2
NS5A	SORBS3
NS5A	SRC
NS5A	SRCAP
NS5A	STAT1
NS5A	TAF9
NS5A	TBP
NS5A	THBS1
NS5A	TMF1
NS5A	TP53BP2
NS5A	TRADD
NS5A	TRAF2
NS5A	TRIOBP
NS5A	TXNDC11
NS5A	VAPA
NS5A	VAPB
NS5A	VPS35
NS5A	ZNF646
NS5B	CHUK
NS5B	ACTN1
NS5B	CEP250
NS5B	DDX5
NS5B	EIF4A2
NS5B	FBXL2
NS5B	HNRNPA1
NS5B	HOXD8
NS5B	NCL
NS5B	NR4A1
NS5B	OS9
NS5B	PKN2
NS5B	PPIB
NS5B	PSMB4
NS5B	PTBP2
NS5B	SETD2
NS5B	SHARPIN
NS5B	UBQLN1
NS5B	VAPA
NS5B	VAPB
p7	CREB3
p7	FBLN2
p7	FMNL1
p7	FXYD6
p7	LMNB1
p7	NUP214
p7	SLIT2
p7	STRBP
p7	UBQLN1
p7	UBQLN4
C1orf103	MNAT1
MAST2	DYNLL1
RAB22A	APPL2
TRAP1	EXT2
STAT2	COPS4
BMPR2	TUBB
FYN	SNCA
PARD6B	PARD6A
CHUK	PRKCI
TRAF2	FXR2
PNRC1	RARB
HOXD4	PBX1
GUCA1B	GUCY2D
FGF4	FGFR1
GADD45G	CRIP2
KDR	RASA1
LDLRAP1	AP2B1
PRKCB	IKBKB
MDM2	ESR1
KIT	GRB10
MAPK1	EIF4EBP1
TRAF1	HIVEP3
CA12	ATP5C1
NFASC	SDCBP2
NUDT21	SHFM1
UBE2I	PIAS2
KCTD13	PCNA
BMX	ITK
USP33	TCEB1
LCK	TRPV4
PTPRS	SUMO2
SIN3A	MNT
EIF6	PLK1
ATP5A1	YWHAG
ITGB1BP1	EEF1A1
JUN	NCOA2
KIAA1377	SNRPG
GGA2	RABGEF1
CNR2	GNA15
2015-09-01	XRCC6
RBBP4	HDAC3
TNFRSF10A	BCL10
CASP8	NR1H4
BAZ1A	SMARCA5
HSH2D	TNK2
WNT1	PORCN
FLNA	CAMK2G
EP300	SS18
UTP14A	ARIH2
PUF60	FUBP1
CDC2L5	CHMP4A
ABL1	NEDD9
TFG	TRIM25
SPOP	DDIT3
GAPDH	NR1H4
CCL5	CCR5
P2RY2	ITGB5
SELL	CFH
ACTA1	PAK1
MCAM	ATF7IP
SUV39H2	FAM20C
CDC25B	CSNK2A1
SSBP4	LDB1
FN1	COL4A1
CRMP1	SMPD3
SUMO4	LMNA
PELP1	NR3C1
EIF2AK2	ILF3
DRD2	FREQ
UBQLN4	SMAD9
ACTN4	MYOZ1
ACVR2B	ACVR1B
RALYL	LMO3
PSEN1	ERN1
2005-09-01	2008-09-01
MAPK14	PPARGC1A
TBP	BTAF1
GSK3B	DNAJC13
RNF2	PHC1
IFNGR2	NR3C1
TLR3	RNF216
SLC2A1	PTK2B
ZMYND19	HACL1
PTPN4	EEF1A1
PPP1R9B	PPP1CA
ING2	EP300
DVL1	SMAD3
PLSCR1	HOXA9
DAB1	CRKL
SSTR1	PRMT5
KCNK3	YWHAG
BMPR1B	RHEBL1
PDCD10	CHMP5
PRKCG	HABP4
UBE2I	SP3
CREBBP	DACH1
CLTCL1	SNX5
MMP7	DCN
UNC119	S100A8
TSC22D1	MLL3
BEND5	CTNNBIP1
WWTR1	RUNX1
STK11	CDC37
ALK	IRS1
APOB	SEC61B
TTR	INPP5K
TUBA4A	TCP1
CTNNBL1	STAMBP
PKM2	PLCB3
MARK4	PRKCI
RAN	TNPO1
C22orf9	YWHAG
NOMO1	ATF7IP
HSP90AA1	HSPA8
NDUFS7	ARRB2
XRCC6	POU2F1
MSN	ICAM1
MBD3	MBD2
KAT2B	ETV1
NRIP1	NR5A2
EIF6	GIT1
PAK2	SH3KBP1
TFPI2	SMURF2
EEF1A1	TP53BP2
COL3A1	CAPN1
F11R	PRKCA
TAC1	XRCC6
AMOTL2	MAGOHB
SUMO3	FOS
C7orf36	NAT14
NDOR1	CYCS
TNFRSF11A	CBL
CFP	BAT3
C3AR1	C3
PTPN6	PIK3R1
CCDC85B	ZNF165
C8orf33	FEZ1
LMNB1	LMNA
CAMK2A	CPSF6
ANXA7	OTUB1
EZR	CDH1
SEMA4F	DLG4
GLP2R	GCG
ANXA7	TNRC4
PPP1R9A	PRKAR1B
GABRA1	PRKCG
CALCOCO2	MYST2
MAP2K4	MAPK10
RB1	NCOA6
BCL2	CDK2
S1PR1	CAV1
WIPF1	PIK3CG
TGFBR1	CHN2
CHUK	FKBP5
ATM	NBN
AMPH	CLTC
YWHAG	CENPJ
ESR1	NR0B1
YWHAB	IKBKB
STK11	MARK2
TOPBP1	RAD9A
CCDC85B	IKZF5
IMPA2	HERPUD1
SH3BP5	MAPK10
ZNF250	127557
CTSS	PLCG1
TNFRSF17	TRAF1
ZNF512B	SUPT5H
MSH2	MAX
RBBP7	ING1
MDFI	HOXB9
SAT2	UBE2D3
CTDP1	ERH
SUMO1	DNMT3B
THRA	COPS2
RGS4	PLCB1
CALM3	MYOG
EZR	ACTC1
MAP3K7	EZH2
HLF	CEBPG
GJA3	MIP
RB1	TRIP11
HDAC1	SP1
SDC4	PRKCA
FRAP1	FKBP1A
FFAR1	GNAQ
PRKDC	SP1
MAPT	MARK4
IPO13	PAX6
RPSA	SUMO4
PDGFRB	GRB7
CTNND1	YWHAG
ROBO1	SLIT2
MGMT	CREBBP
TAF1C	TRIM24
PTK2B	STAT3
ZXDC	NR1H3
CDH5	JUP
SMAD9	EXPH5
DOK1	FYN
ZAP70	SH3BP2
VASP	KPNB1
ARR3	DVL2
PTPN12	PSTPIP1
PPP2R1A	ARIH2
ACTB	H2AFX
TOM1L1	PIK3R1
UBQLN4	SMARCB1
AKAP11	PRKAR2B
ATXN1	SIX5
ARHGAP1	BNIPL
L1CAM	NCAN
RBM12	TBC1D4
PAK7	FHL3
C1orf103	PSPC1
PSMA1	RAD54B
TUBB2A	CHGB
MAP3K7IP1	MAPK11
IFNAR1	PIK3R1
RHOQ	WASL
UBE2I	ATF2
LILRB1	HLA-B
ATM	STK11
NFKBIA	SKP1
RAB11FIP2	RAB11B
TJP1	CNKSR2
IMMT	NEK2
SET	HMGB2
VIPR2	VIP
PPP1CC	HCFC1
SYK	SLC4A1
SERPINB9	TP53
UNC119	ERH
C3	CR1
C1orf103	NHP2L1
SYTL4	RAB8A
CDK9	MED21
PAPPA2	ATF7IP
TBP	TAF5
TK1	TCTEX1D2
TRAF2	MAP3K7IP1
LCK	CTNND2
C1D	TSNAX
SMAD1	SMAD5
PMCH	PCSK6
TSPYL2	APTX
ATXN1	CIC
FCGR3A	PTPRC
STUB1	UBE2D1
KCNJ11	AP2M1
PTMA	SET
HBA1	NAP1L1
CAV1	STRN4
RAB5B	RIN1
ITGB4	YWHAB
MRFAP1	MORF4L1
SOSTDC1	BMP2
TXNIP	ZBTB32
GRM5	PRKCD
TNFRSF10A	MADD
PTPN6	LCK
PRKAA1	RAF1
PTPRJ	LAT
NR5A1	GTF2B
PRKCA	RAF1
EDA	FURIN
ARHGEF1	UNK
MET	PLCG1
SRC	NOS2
SCMH1	LYPLA2
CTNNB1	AXIN2
ARRB1	YAF2
HRAS	ARAF
PRKAR2B	AKAP9
ITGA2	HSPG2
JUN	NFE2L1
HEY1	GATA1
GNB1	RASD1
LAMA4	ZHX1
RAF1	CDC25A
MAP2K7	CNKSR1
RASA1	KHDRBS1
MDM2	TAF1
SH3GL1	PTPN23
MAPK8IP2	MAPK8IP1
C11orf59	EEF1A1
MAP3K10	PHB
C7orf36	KIAA1377
CSNK2A1	RELA
NRP2	VEGFA
NTRK2	SHC3
RPL10	TBPL1
PDLIM7	PCBP1
PTN	PPP2CA
ACE2	AGT
ERBB2	PIK3R1
SYNJ1	SH3GL1
GNB2L1	TUBB
IL4R	IL2RG
SPP1	UBQLN4
MUC1	SRC
RAB11A	CHMP1B
TNNT1	HAP1
ELK1	CREBBP
SNRPD3	WDR77
EHMT2	E4F1
FHL3	RFX6
TP73	MYC
NFATC2	LITAF
PRKAR1A	AKAP11
SERPIND1	ELA2
EDN1	COPS6
TUB	SRC
TK1	ASNA1
SQSTM1	SMAD2
CD82	VANGL1
GRB2	ITK
CEBPA	RBL1
SPTBN4	GSK3B
SMURF2	SF3A2
NOTCH1	LEF1
S100B	S100A1
YWHAZ	TUBB
PTPN6	JAK3
PLSCR1	FAM103A1
PSME3	CASP6
IL1R1	MYD88
YWHAQ	NIF3L1
FYN	ITK
GRM7	PICK1
CBFB	RUNX3
MAF1	SUMO2
STOM	ACCN2
FGF7	COL1A1
SMAD2	HOXD13
TNFRSF14	IMPA2
IKZF5	IKZF2
SPRY2	PLSCR1
PTK2	SRC
IGF2	ITGB1BP3
BTK	KCMF1
ELF3	NFKB1
ACCN3	MAGI1
TNPO1	NUP214
MTIF2	NFKBIB
EGFR	PIK3R1
HDAC9	HDAC4
ADORA2A	ACTN2
PTPN6	EGFR
GMFB	MAPK14
TGIF1	SIN3A
TFAP2A	EP300
MAP1B	U2AF1
PIGR	AP1M1
SFRS10	RNPS1
DMD	DTNA
GTF3C1	GTF3C4
STAT2	HDAC1
PIP4K2A	GIT1
MCM7	ORC4L
STAT1	ING4
ZAP70	DUSP3
TRIM24	TRIM33
NGFR	MAGEH1
PKMYT1	BCL2
TSHR	JAK1
BMP1	YLPM1
PRKDC	NCOA6
EIF2S2	CSNK2B
EPB41	TJP2
UBB	SNCAIP
CCDC85B	PLOD3
AXIN1	BTRC
GNAO1	RGS19
GTF2I	YY1
DNM1	NME2
STAT1	FANCC
CALM1	RIT2
ITSN2	TBL3
CSNK1E	PER2
ACTA1	PARVA
BTRC	CUL1
BRCA2	BCCIP
ZZEF1	SKIL
MAD2L1	CDC27
CHUK	KRT10
GADD45A	HIST3H3
LILRB1	HLA-G
RHOA	PRKCZ
GAD2	PRKCE
MAP4K2	SERPINA4
NCOA1	NR5A1
SHC1	MAPK6
NFKBIA	NCOR2
CSNK2A1	HIF1A
CALM1	STRN3
SHC1	AP2A2
ACP5	MAPK9
AGAP1	TK1
SUMO4	PSMC2
JAK2	PKD1
LIPE	MAPK1
MCF2	HAND2
MAPK3	SMAD2
LMNB1	LBR
SFRS1	SIP1
BARD1	TP53
YWHAZ	C22orf9
IRAK1	AKT1
2008-09-01	PHF17
TRAF2	FAM107A
LENG1	KLF10
KPNB1	NFYA
ANXA7	TP53
PPP2CA	APC
UBAP2L	BAT2
ECH1	PAFAH1B3
BRCA2	RAD51
RBL1	E2F4
RFC1	HDAC1
NR2C2	AR
PARP1	RELA
MAGED1	DLX4
PTPN13	ARHGAP29
MAPK8IP2	TP53BP2
SMAD2	LEMD3
PLK1	CEP55
ABL1	CABLES1
CBFB	RUNX1
TNFRSF8	TRAF2
NFKBIA	HDAC1
GRB2	PIK3R1
YY1	E2F3
PAK1	ZNF768
PRLR	ZAP70
SAP30	CIR
PER3	PER2
PTPN11	MS4A2
CD36	ITGB1
BRCA1	RBBP4
EIF2AK1	CDC37
CBL	KHDRBS1
IL1F7	SMAD3
TFPI	THBS1
RARA	IRX4
CASP7	NEDD4
VDR	NCOA3
PRMT2	ESR1
NCL	MYB
C11orf49	UBE3A
AMFR	CRMP1
TRIM24	ZNF10
BTK	GRB2
HNRNPC	UBE2I
PIK3R1	IRS4
MAP4K2	XRCC6
MASP1	NUDT21
FHL1	HIVEP3
ADORA2B	EZR
GNAQ	ADRBK1
SREBF1	MEF2C
KRTAP4-12	CCDC116
KCNK9	YWHAH
SHANK1	HOMER1
CIRBP	ATXN1
MAP7D1	C7orf64
THOC7	NIF3L1
EGFR	CDH1
HMGA1	JUN
KAT2B	TTF1
RPS6KB1	PDPK1
DCTN1	DCTN3
EEF1G	KARS
PSMF1	CCDC85B
HLA-B	MAGEA1
RNF138	QKI
ABI1	EPS8
IGFBP4	IGF1
SUMO4	PAFAH1B3
TXN	GFER
HRK	C1QBP
NEDD4	SMAD5
CSNK2A1	ACAT2
LCK	BCAR1
XRCC6	CCT3
EHMT2	ZNF512B
NPFF	NPY
PDK2	HIC2
CARM1	CREBBP
PTPRZ1	ADD2
MAPK8	CCDC88C
DKC1	MAPK6
SUV39H1	DNMT3B
POLA1	CDK2
HK2	UBQLN4
CD47	UBQLN1
PSMA7	HIF1A
HSPB1	CYCS
PHC2	BMI1
TACC3	KAT2A
ESR1	TRIP4
TRAF2	FBXO28
CBL	UBE2G1
EGFR	XRCC6
GTF2B	TBP
PDGFRB	CRK
SNW1	RB1
ATN1	RUNX1T1
GIT1	C8orf33
BARD1	MSH2
DLG3	EXOC4
ATXN1	PUM1
PSMD11	SETDB1
HSF1	GTF2A2
RASIP1	RAP2A
DOK4	SRC
C14orf1	CCL18
TOPBP1	E2F1
ADRB2	IL1B
DNMT3B	ZNF238
RGS7	YWHAB
PLA2G4A	MAPKAPK5
HIST3H3	SET
EFNB2	PTPN13
AP1M1	127557
EWSR1	RBPMS
MAPK7	MEF2D
LTBR	DIABLO
LRP1	SRC
TGFBR2	ARHGEF6
NR4A1	GLOD4
MDM2	PML
NFKBIA	SUMO1
WASF3	ACTB
ROCK1	VIM
EFEMP2	GLRX3
GNAI3	RIC8A
SRF	FHL5
CASP7	CLSPN
TAF1D	SMARCB1
PTPN6	PECAM1
RANGAP1	SUMO3
AURKB	TACC1
CCDC85B	SIX1
CCNA2	E2F3
PTGER2	PTGDS
SUV39H1	HIST1H3A
CSNK2A2	SMURF1
PDGFB	HNRNPC
ITSN1	TK1
EXOSC6	MPP6
CXCR4	PTK2
GNAI1	PTPRU
RHOXF2	SFRS16
EPB49	PRKACA
FHL3	MED15
PXN	PDPK1
SUFU	SAP18
CASP2	KPNA2
HCLS1	QKI
TBC1D1	SMAD2
ACTA1	TMSB4X
BAK1	TP53
RELA	TSC22D3
GZMB	DFFA
HDAC2	YY1
CSNK2A1	NOLC1
NPY5R	NPY
GHR	PTPN2
ESR1	JUN
ZNF417	CCDC85B
EEF1G	GADD45A
MCF2L	JTV1
LMNA	RB1
SYT17	APTX
EGFR	EPS15
EPHA2	EGFR
DLG3	GRIN2B
MINK1	CALM3
CSNK2A2	CTDP1
LRP3	GGA1
MYO15B	TRIM29
RARA	NCOA3
CCBP2	CCL4
PPARG	HDAC3
FKBP3	YY1
FOXP1	FOXP2
FOXO1	PPARG
MDFI	NR1H2
TGM2	PLCD1
NR3C1	DDX54
HLA-C	B2M
CASP3	SREBF2
LSM7	LSM5
TTF2	CDC5L
FZD5	LRP6
CDK9	NFKB1
COL13A1	FN1
MAPK7	ETS1
LCK	ITK
PRKAR1A	PRPF40A
OPRK1	GABARAPL1
PRKCD	MBP
CCND1	RBX1
DAP3	PPARA
PPBP	STRN4
YY1	YAF2
MYD88	STAP2
LMNA	FOS
CALM1	NRGN
PTPRM	PTPRK
BCL2L1	PPP1CA
CREBBP	EP300
GNA12	GNB1
CASK	KCNJ12
ACTN2	MED14
PTMA	RAN
IGSF1	ACVR2A
SST	SSTR2
HNF4A	SUB1
IRS2	ATP2A2
PAK2	EIF4B
TRAF4	PLSCR1
CCNK	CCDC85B
IGHM	SH3GL2
OLFM2	GNB5
HRAS	RASSF5
PDCD5	ACP5
ACVR1	DUSP13
ACTL6A	POLR2A
BMP2	ASCL1
AR	HMGB1
CASP3	DCTN1
CTSD	CTSB
PTPN11	PLCG1
RPS6KA3	CREB1
CDC42	CDC42EP1
CDC42	TRIP10
RAB11A	RAB3IL1
PSEN1	CIB1
GIT1	C1orf103
FADD	DAPK1
SMC3	MXD1
NFKB1	NFKBIB
UCP2	YWHAB
AMBP	ALB
GBP2	GADD45A
UBQLN4	EEF1A1
CTR9	SMAD9
BCL2L1	RAD9A
RET	MAPK8
UBA52	SMAD4
SERPINA5	SEMG2
GRB2	TUB
NTRK2	SHC1
CCR5	LCK
ERBB2	SHC1
HLA-C	TAPBP
LSM3	SNRPE
PARD6A	YWHAH
RAC1	TUBA4A
MSC	ID2
BAT2	RERE
GADD45G	SMARCB1
MYD88	TLR2
HMOX2	KIAA1377
CTNND1	ZBTB33
GRB2	SOS2
APOA1	MAPK6
HDAC5	NCOR1
DTX2	PLSCR1
HDGFRP3	SMURF1
TCEB2	SOCS6
NOC4L	USHBP1
RABIF	UTP14A
NCOA2	HIF1A
DAPK3	ATF4
MRPL37	TK1
ERN1	BAK1
HMGB1	TP73
MCM2	MCM6
MAPK14	DDIT3
ATP5A1	ATP5C1
FYN	MS4A1
MYC	PARP10
MAP1LC3B	KLHL5
HOXC8	JUN
GRB2	GAB1
SMURF2	ZBTB44
OSGEP	C7orf64
ATP6V1E1	ALDOB
AKT1	CDKN1A
COPS5	PPARG
MARK2	GSK3B
ESR2	SREBF1
YWHAG	PPIG
POLDIP2	PDPK1
GRN	GFI1B
HTT	PDK2
SNRNP40	ACP5
RAG1	HMGB2
PRKAR1A	CBS
SMAD2	LITAF
DAP	SETDB1
SKIL	CDC27
HNRNPA0	MAPKAPK2
VWF	ITGA2B
ETV6	L3MBTL
RXFP1	RLN3
CHUK	TNFAIP3
PDE4DIP	FHL1
PLCG1	SOCS7
ETS1	MAF
SH3KBP1	CBLB
ERBB2	SRC
CNTFR	PLSCR1
KPNB1	NUP62
EMD	CREB3
KPNB1	CHD3
TK1	INPP5K
NR1H2	RXRB
HNF4A	PNRC1
ZFPM2	CTBP1
INVS	ZNF512B
TNFSF11	MAPK1
TIRAP	TRAF6
STAMBPL1	SMAD7
FLNC	CAPN3
MAPK14	ELK3
RAC1	MCF2L
PA2G4	EXOSC5
AGFG1	PKIA
PNRC1	RARG
VIM	ZHX1
DVL1	DVL3
RB1	ARID3B
TSPAN4	CLDN11
C19orf50	LMO3
NIN	SUMO1
EID1	NR0B2
ATXN1	BAT2L
TEAD1	MEF2B
CBL	BAT3
ACTN4	TRIM3
GATA1	CEBPE
GRM7	TUBA1A
ARHGAP1	ITPR1
SOCS1	PIM2
GFRA1	RET
OPRD1	PRKCD
HSPD1	BAK1
PIM1	NFATC1
LSM3	SNRPD3
RPS6KA1	CREBBP
SH3KBP1	NEDD4
AKAP8L	DHX9
EPHB1	ACP1
TUBA4A	NCALD
ACCN2	PRKACA
HSPE1	SAT1
F2R	SNX1
CTSS	CST3
SKIL	TRIM62
DBI	MAP1LC3B
PITX1	NR5A1
ITK	KPNA1
FEZ1	MEST
HSPA1A	KRT18
EIF4E2	EIF4ENIF1
GPR183	MTA1
RASGRF1	TNK2
VDR	RXRB
COL1A1	CAPN1
EWSR1	ZDHHC3
CNTNAP1	SRC
ACTR2	ARPC5
TNFRSF10B	TNFSF10
IRAK1	MDFIC
CALM1	ESR1
MAPK14	HSF4
CRP	GP6
RALGDS	RIT1
NCOA1	PPARG
POU2F1	NFYA
EXOC8	CCDC85B
PBX2	HOXB8
PRKCA	PICK1
SMAD3	EID2
WWTR1	TEAD4
DDX24	EIF3E
MAPKAPK3	TCF3
SAP30	HDAC1
ARHGEF12	GNA13
PRKACA	WT1
ATF7IP	GTF2F1
CDC20	CCNA2
PFDN1	NR2F1
GABPA	CREBBP
PPIA	SUPT5H
BTG1	THRA
TNFRSF1A	IKBKG
TUBA1B	SIAH1
SDPR	PLEKHF2
PARD3	INADL
ITGB1	PRKCA
C7orf64	ERH
EEF1D	CDC2
FLII	OPTN
S1PR1	GNAI3
SAT1	MED31
TBC1D5	GABARAPL2
PBK	CDC2
PRPH2	PRPH
POLR2D	POLR2B
ACTA1	JUB
PSMD11	SMAD5
PRKCA	MBP
JAK1	IRS1
BAT2	C1QBP
REPS2	EPS15
CDH1	RAB8B
DDR1	COL2A1
RFX1	NFIX
MSX2	CEBPA
SERPINH1	C2orf18
FGG	ITGB3
MAPK8IP3	MAP2K7
BAT2	HNRNPA1
WWP1	TP53BP2
PTPRC	PAEP
NR2F2	TRIM24
BIRC2	UBE2J1
NEK6	NEK9
SKIL	CBX4
EIF4B	EIF4E
TAC1	FN1
PRKCG	YWHAG
TBC1D4	NFAT5
DOK1	TEC
RASA1	FES
ABL1	BRCA1
NTRK1	IRS1
CCR9	CCL25
PDZK1	GFAP
SMAD5	VPS24
IL1RL1	TIRAP
AMPH	BIN1
L1CAM	PEA15
KAT5	NFKB1
SP3	RB1
UBE2E3	CNOT4
MDK	NCL
BTK	PIP4K2A
AR	TGIF1
UBQLN4	EAPP
PSMC5	NR1I3
LMO2	RNF12
SAA1	COL4A3
KRT8	RAF1
NRXN1	SYTL3
EIF2AK2	PRKRIP1
CACYBP	SKP1
TRAF6	OTUD7B
CCDC130	ZBTB16
NMT1	ARL5A
IER3IP1	TK1
ZNF580	TSC22D4
TGFBR1	SMAD6
RAF1	RFXANK
EPHA2	TIAM1
GPRASP1	GLP1R
ACLY	MEF2C
SRC	EVL
A2BP1	ATXN1
CSNK2B	ACTL6B
IL1RAP	STAT3
TCEB2	TCEB3B
SRGN	CEP70
RCAN1	MAP3K3
RUNX1T1	TCF4
MET	CBL
LRRC4C	DFNB31
SMAD3	SMURF1
GLUL	PLEKHF2
ARNT2	ARNT
SKIV2L2	PBX2
TK1	HERC3
VASP	DMRTB1
TP53	GNL3
KIAA1377	POLD1
LCK	PRKCD
GPS1	RBX1
NFATC2	EP300
ADRA2A	YWHAZ
RAF1	DMPK
SFN	GPRIN2
PTPN6	GAB2
TTR	SUMO3
FYN	NPHS1
PLSCR1	RERE
ABR	PIP5K1C
EDA2R	FADD
MAPK10	GTF3C1
GABRR2	CSNK2A1
FYN	GRB10
PIGR	RAB3B
CBL	CD5
UBE2V2	C1orf103
PRKCB	CHUK
RAC1	ARHGDIA
STXBP3	SMN1
BTK	PIP4K2C
FYN	HRAS
ROBO1	SRGAP1
PARK2	HEXDC
PTH1R	SLC9A3R1
CD82	EGFR
TSC22D4	GORASP2
GNAO1	KLHL3
TNFRSF12A	TNFSF12
HEY2	HAND2
TMSB4Y	EWSR1
YLPM1	PRMT1
LEP	HK3
YWHAE	CDC2L1
LCK	DAPP1
RUNX3	TLE1
SMCR7L	MAGEA1
SUMO2	SP100
CCND1	MCM10
HSP90AB1	MAP3K3
SF3B1	DYRK1A
CSNK2A1	RNF7
SPTBN1	ZNF512B
APPL2	MTA2
FLAD1	RCC1
ADAM19	NRG1
SHC1	RAPGEF1
CUL3	RBX1
PLXNB2	PFDN1
EIF6	POLA2
PAN2	DYNLL1
BCL2L1	IKZF3
LOC440258	GSK3B
H3F3A	SMARCA4
PRKCA	GNB2L1
CUTC	LNX1
SHC1	NPM1
CALR	MAPK6
CSPG4	ATF7IP
PARD6A	MARK4
C1orf103	POLR3F
BCL2L11	BCL2L1
CNOT7	BTG1
ANAPC7	AKAP1
PSME1	CDC37
DDX3X	NFKB2
SRPK2	SFRS1
RXRA	NCOA6
SH3BP2	FLT3
CD93	F12
TUBA1A	C4orf17
BMP5	FST
NLGN3	DLG3
HDAC1	PITX2
CREBBP	STAT2
IL2RB	FYN
SAT1	APLP1
GAPDH	PCDHA4
MED28	MED8
CD28	IL12A
CALB2	TUBA4A
YWHAG	BAT1
SMAD3	TFE3
YWHAE	TFDP2
PTMA	CDC2
PRKCG	PDLIM5
LOR	VIM
SFRS1	CRKRS
THRA	NCOA6
HDAC2	RCOR1
C11orf58	FBN3
FAM160A2	RABAC1
BTK	PRKD1
TUBB	PFDN4
PKM2	TK1
NR1I2	PSMC5
TOP1	TP53
ESR2	MED1
NDUFA6	TBPL1
ADD1	ID2
KIAA1377	C7orf20
FGR	SNCA
HIPK1	HOXD4
PVRL4	MLLT4
CFH	THBS1
LAT	PIK3R1
TMOD3	MAP1LC3B
NEFL	CDK5RAP2
SLA	LAT
IL2RB	JAK3
VCAN	CCL5
ACTR3	WASF3
ATF1	HNF1B
HAP1	ZNF691
FRS2	CBL
UQCRQ	ERCC8
ARHGEF7	CBLB
AVP	TXNDC17
NFKB1	FOS
CCND1	HDAC3
CAST	CASP7
PCBP1	NOVA1
MPL	ATXN2L
CCNE1	CDKN1A
ACTN2	CAMK2G
CSNK2A1	SHOX
BAX	YWHAQ
BMPR1B	BMPR2
SH2D3C	SNCAIP
FBXW7	ARL6IP1
S100B	IQGAP1
CAV1	EGFR
RPS6KA5	CREBBP
DIABLO	UFM1
HUWE1	SMAD2
SDF4	ZNF512B
SKP2	CUL4A
PTN	PIAS4
ABI3	RUNX1T1
RHOH	C1orf103
RPA1	TCEA2
CSF2RB	KIT
GRB2	SNTA1
CTSG	SERPINB13
YWHAG	PRMT1
XRCC6	KIAA0182
TSHR	GNAI2
DUSP4	MAPK1
CDK4	RFC1
NCK1	WAS
APOA1	HPR
ATF2	CEBPG
CTBP1	HDAC2
TP53	KAT2B
MET	DNAJA3
SMN1	CCDC90B
YWHAB	RACGAP1
FAS	PTPN13
FABP1	PPARG
IFI35	BATF
SKI	MECP2
RAI14	YWHAB
SOX6	SOX5
MAPK1IP1L	UBE2I
COPB2	MCF2
DNMT3B	NCAPG
ARPC3	THNSL2
GABARAPL1	SQSTM1
COBRA1	ESR1
GABRB3	PPP2CA
JUNB	FOS
GRIN2B	CAMK2B
KRTAP4-12	CCNK
TRA2A	YWHAG
NCOR1	ETS2
UBB	CHEK1
PARD3	YWHAG
MEF2D	NFATC2
PHAX	NSFL1C
CHMP1B	RASSF7
STRAP	SMAD7
RAC1	DOCK8
YWHAZ	BCAR1
MST1R	SHC1
EIF2AK2	FIBP
SERPING1	PLAT
ESR1	CCND1
CHRM3	ARF6
RXRB	TAF11
CBR3	RAB35
MAPK1	KLF11
BMPR1A	GDF5
DNM1	PACSIN1
PLK1	C9orf114
MAPK7	MAP2K5
APP	CAV1
U2AF2	WT1
RAD23A	EP300
SMAD3	MCM3AP
PPM1A	PIK3R1
COPS6	EP300
GOLGA2	ABLIM1
CDKN1B	CCNA2
CD55	CD14
CTNND2	TTR
IL1RAP	IL1B
FYN	IRS1
TRA@	HSPA5
ACVR1	RRAS2
EP300	EGR1
LCK	PECAM1
ATF7IP	POLR2D
WWP2	PDLIM7
CREB1	SMARCA5
HSP90AA1	SLC2A4
WEE1	SMAD3
PTGES3	AIP
RPS27	C2orf44
LEPR	PTPN11
PPP1R8	SETDB1
FEN1	EP300
MNAT1	CDK7
JUN	UBE2I
LSM7	LSM4
FKBP4	NR3C1
SLC6A3	TGFB1I1
PLCG1	PICALM
NUDT3	RPL8
RPS28	PFDN1
TBP	DRAP1
RASD2	SMURF2
TCERG1	SETDB1
CHUK	NR2C2
NME1	GORASP2
RPL7A	GRINL1A
FHL2	CTNNB1
RP4-691N24.1	GCC1
GRB2	NCKIPSD
DMPK	TK1
TIRAP	PRKRA
NCOR2	SAP30
STAT3	ZNF148
SH3GL3	AES
HCFC1	JUN
ARID3A	E2F1
KDR	FBXW11
SRC	CREBBP
PQBP1	POLR2A
OTUB1	CDKN1A
KIAA0087	TP53
AP1M2	AP2B1
PML	EIF4E
STAT1	MCM3
SH3GL1	PSAP
NEDD4L	UBE2E1
POLR2C	POLR2L
PRKAR1A	CDK4
ANAPC2	SMAD2
MAP2	MARK4
IL16	KCND2
HDAC6	EP300
MBD3	SPEN
PRKAR2A	SMAD4
CSNK2B	TCTEX1D2
ROCK1	SMAD2
SLC9A1	CHP
SYT7	STX3
RET	GRB7
PTK2	ATG12
INSR	ARHGAP26
SGK1	GSK3B
LRP2BP	COPS3
HDAC2	PHF21A
ITGB3	FN1
GNA12	ARHGEF11
COPS6	COX17
ACTA1	UTRN
JUN	NFYA
MMP7	CD44
EGFR	HOXC10
F13A1	SH3GL2
HDAC1	CTBP1
EPS15	ITSN1
DTX3L	UBE2D3
RBM14	EP300
TINAGL1	SMAD9
ADCYAP1	MME
CEBPA	GATA2
BAT3	CSTF2
RAC1	CAV1
LYN	MS4A1
JAK3	SH2B2
ITGB5	MYO10
NUDT21	DBN1
MET	HGS
EXOC4	RALA
STAP2	STAT5B
TLR1	TLR9
BLNK	NAP1L1
PRKCA	XK
CABLES2	TP53
ARF6	EXOC5
ANXA11	S100A6
NFKB1	ELF1
PRR13	KRTAP4-12
WDR18	C4orf14
LRP5	DKK1
SF3B4	SF3B2
STX7	STX8
BTK	WAS
ATP6V1A	CDKN1A
UBR1	GADD45A
PPARG	RXRB
BRCA1	YY1
CCNK	CDK2
UBQLN4	TNFRSF14
KRAS	IGSF21
FAF1	CSNK2A1
FGF6	FGFR3
UBE2D2	NFKBIA
LTA4H	TMEM62
ACTB	VSNL1
PHACTR3	PPP1CA
CBFA2T3	RUNX1
FHL5	COIL
NCOA6	MED23
CASP3	AIFM1
FLNC	MYOZ3
KDR	PLCG1
UBQLN4	RAD23A
IL8RB	MYO5B
SUFU	RBPJ
KCNJ15	INADL
CAPN1	TINAGL1
GRIN1	GRIN2D
PRC1	CCDC85B
SHC1	STAT5A
CTNNB1	CDK6
ZBTB16	RXRA
CCR3	CCL13
MUTYH	PCNA
RP4-691N24.1	APEX2
HSPA5	EIF2AK3
SMAD2	SMAD3
DLG4	DLGAP1
FOXO1	SMAD3
WNT1	FZD9
UNC119	SERPINB9
IRAK1	IRF7
BAT3	CDK4
ABL1	YTHDC1
ATF7IP	ZBTB6
MMP9	COL4A6
TNFSF10	ACP5
MYO15A	USP13
RET	PIK3R1
YWHAQ	MEF2D
SNRPD2	SMN2
HNF4A	NR2F1
SMARCA2	ARID1B
VAV1	RAC1
RPS6KA1	NR4A1
ADAM9	MAD2L2
SYNJ1	CDK5
CMA1	MMP1
MYCBP	SSRP1
TINAGL1	MDFI
PRKG1	VASP
GADD45A	RXRA
SPTBN4	DISC1
TK1	RXRA
PPP1CA	PPP1R15A
ARSE	C19orf6
RB1	CTBP1
PTPN6	PTPN11
LSM2	GBP2
ANKRD24	PIP4K2C
RBPMS	CDC23
HDAC5	CBX5
SMAD1	SNIP1
CSAD	ANXA7
RTN3	PLEKHF2
GSC	FOXA2
SNRPD2	SNRPF
HNF4A	CREBBP
CASP1	BCL2L1
MSX1	POU2F1
PLXNB1	MET
HTRA1	COX5A
RPS6KA1	CCT4
HDAC1	SETDB1
GNB1	CACNA1A
HMOX1	AKT1
TP63	EP300
ND4	SMAD4
BMP7	NCOA3
PHC2	MCM2
CHMP1A	CHMP1B
HCK	DNM2
TRAF1	AKAP8
UPF2	SMG1
MAPK8	PNRC1
MYD88	IRF5
PCBP1	ZNF384
EGFR	SFN
MS4A1	CSNK2A1
ALOX12	LMNA
LNX1	DDX17
CFLAR	CASP7
CCNB1	PKMYT1
GAD2	GAD1
UBA52	SMURF1
PSMA3	PSMA1
EWSR1	CEACAM5
ARHGEF11	MAP1B
TOLLIP	TOM1
HAP1	MRPS9
SMAD1	SOX5
RADIL	MED19
GADD45A	MIDN
IL6ST	PIK3CG
NOS1	SNTA1
BARD1	MDC1
SPOCK2	TES
CDKN1A	CDK6
RBM41	CCDC85B
STAT1	STAT2
DRD3	EPB41
PRKCZ	WWC1
RALBP1	RALA
EPRS	JTV1
PLK1	ITSN1
TP53	CREBBP
DVL2	SNIP1
VIM	PUF60
IL23R	STAT3
DCK	MED19
CASP8	PIAS1
MTMR10	SMAD5
KPNA2	ARL5A
GFI1B	ATXN2
PTK2	NCK2
POM121	RBPMS
DIABLO	EEF1A1
FLNA	BRCA2
NUP153	SMAD2
PRPF40A	ZFHX3
CAV1	PLD1
ACTG1	SUMO4
UBQLN4	RPN1
XPA	ERCC6
MAPK14	MEF2A
HSPD1	HSPE1
AR	POU2F1
PAG1	RASA1
UBQLN4	CCDC136
IFNAR1	LCK
RGS16	SRC
CSNK2A2	NAP1L4
YLPM1	PRPF40A
NCOA1	NR1I3
VAV3	LCP2
FGFR1	CRK
FGG	F13A1
TGM2	ZNF512B
SOS1	UBR1
PDHA1	PDK2
UBQLN4	ADPGK
PTPRR	MAPK7
SKP1	NFKBIE
DRD2	KCNJ9
CDH13	MAPK6
NOTCH4	RBPJ
SOX8	UTF1
YWHAQ	CDC25B
EGFR	PLSCR1
STAT1	CSE1L
TLN1	PFKL
TARBP2	PRKRA
MXD1	MYCN
KDR	CDH5
VAV1	RAF1
MITF	EP300
PRNP	STIP1
PLEKHF2	ZNF263
PAWR	AATF
CDC73	HAP1
SYK	PRKCA
DVL3	CSNK1D
HLA-F	B2M
GRB2	MST1R
TP53	HMGB1
TRPC3	SLC8A1
EXOSC3	EXOSC8
CR1	SKIL
COL4A4	FN1
SRC	CBLC
GORASP1	TMED2
GAPDH	LAMA4
C9orf25	NIPSNAP3A
IL4R	INPP5D
HIST1H3A	UHRF1
CAPN2	CDK5R1
STRN4	BAT1
FBN2	ZNF8
EP300	ING4
TUBA1A	GEMIN7
SMAD4	EID2
ZBTB16	HDAC9
HMGB1	RB1
ERBB3	EGFR
UBE2R2	ARHGDIA
TOLLIP	ZHX1
MAP3K5	YWHAE
AP1M2	AP1M1
TNFSF13	FURIN
INSR	SOCS3
BCCIP	CDKN1A
TNC	PRKCZ
CASK	RPH3A
NR4A1	ARHGEF10L
MYOD1	NR2F2
ANAPC10	SMAD2
HABP4	KAT5
DAB2	DVL3
SH2B1	NTRK1
FXR2	RALYL
EEF1A1	ANXA7
AKAP9	PPP2R3A
SYK	STAT3
MYB	SND1
RSRC1	UTP14A
RRAS2	RASSF5
EPN2	TFAP2A
GRB2	ELK1
DNAJB1	FANCC
TSC2	TK1
BCL2	HRK
FOSL2	TEF
MRC1	CHEK2
CASP3	CASP6
NRAP	KBTBD10
RBX1	SMAD3
SNTA1	DMD
ARHGEF2	PAK1
LTB4R	GNA15
PLAU	SERPINB2
YWHAQ	SFRS3
FUNDC2	NUDT21
JUN	BCL6
JAK2	SHC1
RARA	GATA2
CDK4	MYOD1
RGS19	MAPK6
HSP90AA1	RAF1
HAX1	KIAA0513
TBL1X	SIAH1
PPP1R8	SF3B1
BAMBI	2015-09-01
PTN	BCL2L1
RASSF1	EXOSC8
NCK1	CYFIP2
SCAMP1	TP53
CASP3	VIM
S1PR4	GNA12
HAND2	TCF3
VIM	HAP1
DNM2	ATF7IP
NR3C1	NFKB1
ESR1	FOXO1
F2RL1	CAPN2
PPARA	RELA
FGFR2	FGF17
TRAF3	TRIM37
FLT4	GRB2
ABLIM1	LDOC1
C1orf103	WDR62
PIAS1	GATA4
RFX3	RFX1
CD247	TIRAP
STK38	YWHAZ
GAB1	RICS
HDAC3	GTF2IRD1
SYT4	SYNCRIP
ELA2	GRN
INSR	STAT5B
AURKB	PSMA3
RPS2	CDKN1A
CCND1	NCOA3
NCOA1	KAT2B
SNRNP70	SIP1
CELSR3	CUL9
ACTG1	RPS6KA5
SPRY2	C9orf25
CALM1	RAB3B
FLNA	AR
SET	HIST2H4A
NCOA3	RXRB
SRC	CTTN
PDE6D	RHOB
TACC2	KAT2A
TUBA4A	VDAC1
PTPRD	PTPRS
PEX5	AGXT
CCL19	CCL22
SYNJ1	SH3GL3
MCM7	HIST3H3
PSMC3	PSMC4
PRKCD	MAPT
E2F1	CREBBP
PTK2	ZNF331
KIAA1217	TEX11
TCL1A	CALCOCO2
ABCA1	CSNK2A1
EXOSC8	SKIV2L2
ABL1	HCK
CASP3	DFFA
C1orf103	ZNF24
KPNA2	CDA
MAPK1	HIVEP1
STRN	CALM1
UPF1	XRN1
SEMA5B	MRPL44
BMPR1B	SASH3
RELA	PIAS1
TRAF5	TRAF3
ZHX1	BAT1
CDKN1A	ACTL6B
WDR1	SKIV2L
LMO4	KPNA1
PRNP	TSC22D4
CASP8	TFCP2
STX2	STXBP2
CREB3L3	CREB3L4
CTNND2	ERBB2IP
PRNP	APBB1
RDH11	BLOC1S2
PRMT1	DHX9
EIF2AK2	CASP7
PRKACA	NIN
PSMC6	C1orf216
NR3C1	SMARCD1
RPH3A	YWHAH
PIK3C3	YWHAG
USF2	MAF
RBL2	MNDA
TNR	CNTN1
LPXN	PTPN12
GRAP	KHDRBS1
AKT1	DCTN1
KRT81	C19orf50
LYN	EGFR
MYO5B	RAB11A
RAB11FIP5	RAB11A
YWHAQ	LYST
CASP8	AR
RELA	TP53BP2
MAPK12	PKN1
RBBP4	HDAC4
GDF9	AOF2
RHOA	CNKSR1
CCDC85B	ZNF337
SMAD3	SKI
CEP70	RCOR3
NOTCH4	FBXW7
CREBBP	NFE2
SGSM2	MPP1
PSMA4	CSNK2A1
DYNLT1	BMPR2
TRIM29	SMAD9
NFKBIB	POLR1E
KPNB1	DNAJC7
LYN	PRKDC
KCNAB2	ATXN1
FGF2	CXCL13
STON2	EPS15
PSMC3	PSMC5
UBE2I	CEBPE
BTRC	TRIM9
SORBS1	INSM1
CAMK2A	PPM1F
MED8	MED1
TK1	ZXDC
FSHR	YWHAQ
TNFSF11	TRMT2A
PTK2	TGFB1I1
NFKBIA	CDC34
SND1	GTF2E1
FXYD6	C7orf64
HSPA5	DDX24
KHDRBS1	PRMT1
DLG1	PTEN
GNRH1	MEP1A
RAB4A	TP53
GAPDH	PAFAH1B3
SIRPA	NOL3
PLCG2	NDC80
CABIN1	MEF2D
ANXA7	MED31
EGFR	STAT5A
HOMER1	HOMER3
TNIP1	TTF2
ACTN2	COIL
TLR4	RNF216
JAK1	TNFRSF1A
C10orf10	CCDC85B
TGFB3	CTGF
CFLAR	RIPK1
MAP3K7IP1	ASRGL1
MAD2L1	CDC20
FLNA	PRKCA
FGR	HINT1
CREBBP	GTF2B
TNFRSF25	TNFRSF1A
ALX1	ALX4
GRASP	GRM1
EIF3J	GOLM1
AGTR1	NOS3
CIC	TRIM22
[truncated: 33,204 more rows]
