# Supplementary material for: Network controllability analysis of intracellular signalling reveals viruses are actively controlling molecular systems
Source: Sci Rep. 2019 Feb 14;9:2066. doi: 10.1038/s41598-018-38224-9 (PMC6375943; doi:10.1038/s41598-018-38224-9)
Supplement: Supplementary file 4 — Supplementary data file 1 [file 41598_2018_38224_MOESM4_ESM.xlsx]

## Sheet: Human Signaling network
Protein name	Gene_ID	Total degree	In-degree	Out-degree	Control centrality of node by MDS	Driver node MDS	Node class MDS	NodeClass MM	DriverNode MM	SignalingProteins	Receptors	Kinases	TranscriptionFactors	HIV-1 targets	HCV-1 target
C1orf103	55791	124	67	57	58	critical	indispensable	Indispensable	Redundant	-	-	-	-	Yes	-
MNAT1	4331	24	16	8	9	redundant	neutral	Indispensable	Redundant	-	-	-	Yes	Yes	-
MAST2	23139	11	5	6	7	redundant	neutral	Indispensable	Redundant	-	-	Yes	-	-	-
DYNLL1	8655	60	35	25	26	critical	indispensable	Indispensable	Redundant	Yes	-	-	-	Yes	-
RAB22A	57403	3	1	2	3	redundant	neutral	Neutral	Intermittent	-	-	-	-	-	-
APPL2	55198	5	3	2	3	redundant	neutral	Neutral	Redundant	-	-	-	-	-	-
TRAP1	10131	6	2	4	5	intermittent	neutral	Indispensable	Redundant	-	-	-	-	Yes	-
EXT2	2132	6	1	5	6	intermittent	dispensable	Neutral	Redundant	-	-	-	-	-	-
STAT2	6773	30	20	10	11	intermittent	neutral	Indispensable	Redundant	-	-	-	Yes	Yes	-
COPS4	51138	13	5	8	9	redundant	neutral	Dispensable	Intermittent	-	-	-	-	Yes	-
BMPR2	659	36	15	21	22	critical	indispensable	Indispensable	Redundant	-	Yes	Yes	-	Yes	-
TUBB	203068	40	14	26	27	intermittent	neutral	Indispensable	Redundant	-	-	-	-	Yes	-
FYN	2534	153	63	90	91	critical	indispensable	Indispensable	Redundant	Yes	-	Yes	-	Yes	Yes
SNCA	6622	44	14	30	31	intermittent	neutral	Indispensable	Redundant	Yes	-	-	-	-	-
PARD6B	84612	14	1	13	14	critical	indispensable	Neutral	Intermittent	Yes	-	-	-	-	-
PARD6A	50855	17	8	9	10	intermittent	neutral	Neutral	Intermittent	Yes	-	-	-	Yes	-
CHUK	1147	61	27	34	35	intermittent	neutral	Indispensable	Redundant	Yes	-	Yes	-	Yes	Yes
PRKCI	5584	33	23	10	11	redundant	neutral	Neutral	Redundant	Yes	-	Yes	-	Yes	-
TRAF2	7186	133	19	114	115	critical	indispensable	Indispensable	Redundant	Yes	Yes	-	-	Yes	Yes
FXR2	9513	46	20	26	27	intermittent	neutral	Indispensable	Redundant	-	-	-	-	Yes	-
PNRC1	10957	12	4	8	9	redundant	neutral	Dispensable	Intermittent	-	-	-	-	Yes	-
RARB	5915	15	10	5	6	redundant	neutral	Neutral	Redundant	-	-	-	Yes	Yes	-
HOXD4	3233	5	3	2	3	redundant	neutral	Neutral	Redundant	-	-	-	Yes	-	-
PBX1	5087	16	9	7	8	redundant	neutral	Indispensable	Redundant	-	-	-	Yes	-	-
GUCA1B	2979	1	0	1	2	critical	neutral	Neutral	Critical	-	Yes	-	-	-	-
GUCY2D	3000	2	1	1	2	redundant	neutral	Indispensable	Redundant	-	-	Yes	-	Yes	-
FGF4	2249	5	3	2	3	redundant	neutral	Dispensable	Intermittent	-	-	-	-	-	-
FGFR1	2260	38	21	17	18	critical	indispensable	Indispensable	Redundant	Yes	-	Yes	-	-	-
GADD45G	10912	44	18	26	27	critical	indispensable	Indispensable	Redundant	-	-	-	-	-	-
CRIP2	1397	14	10	4	5	redundant	neutral	Neutral	Redundant	-	-	-	Yes	-	-
KDR	3791	41	12	29	30	redundant	neutral	Neutral	Intermittent	-	Yes	Yes	-	Yes	-
RASA1	5921	73	37	36	37	critical	indispensable	Indispensable	Redundant	Yes	-	-	-	-	-
LDLRAP1	26119	6	2	4	5	redundant	neutral	Neutral	Intermittent	-	-	-	-	-	-
AP2B1	163	25	9	16	17	critical	indispensable	Indispensable	Redundant	-	-	-	-	Yes	-
PRKCB	5579	62	29	33	34	redundant	neutral	Indispensable	Redundant	-	-	Yes	-	Yes	-
IKBKB	3551	59	34	25	26	redundant	neutral	Indispensable	Redundant	Yes	-	Yes	-	Yes	-
MDM2	4193	43	19	24	25	intermittent	neutral	Indispensable	Redundant	Yes	-	-	-	Yes	-
ESR1	2099	174	68	106	107	critical	indispensable	Indispensable	Redundant	-	-	-	Yes	Yes	-
KIT	3815	53	14	39	40	critical	indispensable	Neutral	Intermittent	-	-	Yes	-	Yes	-
GRB10	2887	24	11	13	14	intermittent	neutral	Neutral	Intermittent	Yes	-	-	-	-	-
MAPK1	5594	157	80	77	78	critical	indispensable	Indispensable	Redundant	Yes	-	Yes	-	Yes	-
EIF4EBP1	1978	16	9	7	8	intermittent	neutral	Neutral	Intermittent	Yes	-	-	-	Yes	-
TRAF1	7185	70	32	38	39	critical	indispensable	Indispensable	Redundant	-	-	-	-	Yes	-
HIVEP3	59269	5	4	1	2	redundant	neutral	Dispensable	Intermittent	-	-	-	Yes	-	-
CA12	771	6	3	3	4	redundant	neutral	Neutral	Redundant	-	-	-	-	Yes	-
ATP5C1	509	20	14	6	7	redundant	neutral	Indispensable	Redundant	-	-	-	-	Yes	-
NFASC	23114	7	3	4	5	redundant	neutral	Indispensable	Redundant	-	-	-	-	-	-
SDCBP2	27111	11	3	8	9	critical	indispensable	Neutral	Intermittent	-	-	-	-	Yes	-
NUDT21	11051	40	23	17	18	redundant	neutral	Indispensable	Redundant	-	-	-	-	Yes	-
SHFM1	7979	3	2	1	2	redundant	neutral	Dispensable	Intermittent	-	-	-	-	-	-
UBE2I	7329	127	75	52	53	critical	indispensable	Indispensable	Redundant	-	-	-	-	Yes	-
PIAS2	9063	24	15	9	10	redundant	neutral	Indispensable	Redundant	Yes	-	-	Yes	-	-
KCTD13	253980	7	1	6	7	intermittent	neutral	Neutral	Intermittent	-	-	-	-	Yes	-
PCNA	5111	70	55	15	16	critical	indispensable	Indispensable	Redundant	-	-	-	-	Yes	-
BMX	660	16	8	8	9	redundant	neutral	Indispensable	Redundant	-	-	Yes	-	Yes	-
ITK	3702	22	14	8	9	redundant	neutral	Indispensable	Redundant	-	-	Yes	-	Yes	-
USP33	23032	5	0	5	6	critical	neutral	Neutral	Critical	-	-	-	-	-	-
TCEB1	6921	10	5	5	6	redundant	neutral	Neutral	Intermittent	Yes	-	-	-	Yes	-
LCK	3932	108	46	62	63	critical	indispensable	Indispensable	Redundant	Yes	Yes	Yes	-	Yes	Yes
TRPV4	59341	8	5	3	4	redundant	neutral	Dispensable	Intermittent	-	-	-	-	-	-
PTPRS	5802	26	6	20	21	redundant	neutral	Indispensable	Redundant	-	Yes	-	-	Yes	-
SUMO2	6613	53	28	25	26	critical	indispensable	Indispensable	Redundant	Yes	-	-	-	Yes	-
SIN3A	25942	65	41	24	25	intermittent	neutral	Indispensable	Redundant	Yes	-	-	-	Yes	-
MNT	4335	4	3	1	2	intermittent	neutral	Dispensable	Intermittent	-	-	-	Yes	-	-
EIF6	3692	27	2	25	26	critical	indispensable	Neutral	Intermittent	-	-	-	-	-	-
PLK1	5347	60	24	36	37	critical	indispensable	Indispensable	Redundant	Yes	-	Yes	-	Yes	-
ATP5A1	498	5	2	3	4	redundant	neutral	Dispensable	Intermittent	-	-	-	-	Yes	-
YWHAG	7532	252	180	72	73	critical	indispensable	Indispensable	Redundant	Yes	-	-	-	Yes	-
ITGB1BP1	9270	7	0	7	8	critical	neutral	Neutral	Critical	-	Yes	-	-	-	-
EEF1A1	1915	103	41	62	63	critical	indispensable	Indispensable	Redundant	-	-	-	-	Yes	Yes
JUN	3725	141	82	59	60	critical	indispensable	Indispensable	Redundant	-	-	-	Yes	Yes	Yes
NCOA2	10499	59	39	20	21	critical	indispensable	Indispensable	Redundant	-	-	-	Yes	Yes	-
KIAA1377	57562	90	30	60	61	critical	indispensable	Indispensable	Redundant	-	-	-	-	-	-
SNRPG	6637	10	7	3	4	redundant	neutral	Dispensable	Intermittent	-	-	-	-	Yes	-
GGA2	23062	18	4	14	15	intermittent	neutral	Neutral	Intermittent	-	-	-	-	Yes	-
RABGEF1	27342	8	4	4	5	redundant	neutral	Neutral	Redundant	-	-	-	-	-	-
CNR2	1269	1	0	1	2	critical	dispensable	Neutral	Critical	-	Yes	-	-	Yes	-
GNA15	2769	20	11	9	10	redundant	neutral	Indispensable	Redundant	Yes	-	-	-	-	-
2017-09-15	9403	2	1	1	2	redundant	neutral	Dispensable	Intermittent	-	-	-	-	-	-
XRCC6	2547	84	29	55	56	critical	indispensable	Indispensable	Redundant	-	-	-	-	Yes	-
RBBP4	5928	43	25	18	19	redundant	neutral	Neutral	Redundant	Yes	-	-	-	Yes	-
HDAC3	8841	70	42	28	29	critical	indispensable	Indispensable	Redundant	Yes	-	-	-	Yes	-
TNFRSF10A	8797	15	2	13	14	critical	indispensable	Neutral	Intermittent	Yes	Yes	-	-	Yes	-
BCL10	8915	19	4	15	16	critical	indispensable	Neutral	Intermittent	Yes	-	-	-	-	-
CASP8	841	67	25	42	43	critical	indispensable	Indispensable	Redundant	Yes	-	-	-	Yes	Yes
NR1H4	9971	11	7	4	5	redundant	neutral	Dispensable	Intermittent	-	-	-	Yes	Yes	-
BAZ1A	11177	5	3	2	3	redundant	neutral	Neutral	Redundant	-	-	-	Yes	Yes	-
SMARCA5	8467	11	9	2	3	redundant	neutral	Indispensable	Redundant	-	-	-	Yes	Yes	-
HSH2D	84941	2	1	1	2	intermittent	dispensable	Dispensable	Intermittent	-	-	-	-	-	-
TNK2	10188	18	14	4	5	intermittent	neutral	Indispensable	Redundant	-	-	Yes	-	-	-
WNT1	7471	10	4	6	7	critical	indispensable	Indispensable	Redundant	-	-	-	-	Yes	-
PORCN	64840	5	2	3	4	critical	indispensable	Neutral	Intermittent	-	-	-	-	-	-
FLNA	2316	60	29	31	32	intermittent	neutral	Indispensable	Redundant	Yes	-	-	-	Yes	-
CAMK2G	818	22	15	7	8	intermittent	neutral	Neutral	Redundant	-	-	Yes	-	Yes	-
EP300	2033	270	162	108	109	critical	indispensable	Indispensable	Redundant	Yes	-	-	Yes	Yes	Yes
SS18	6760	5	4	1	2	redundant	neutral	Neutral	Redundant	-	-	-	-	-	-
UTP14A	10813	40	20	20	21	redundant	neutral	Indispensable	Redundant	-	-	-	-	-	-
ARIH2	10425	24	20	4	5	redundant	neutral	Indispensable	Redundant	-	-	-	Yes	-	-
PUF60	22827	9	5	4	5	redundant	neutral	Dispensable	Intermittent	-	-	-	-	-	-
FUBP1	8880	14	12	2	3	redundant	neutral	Indispensable	Redundant	-	-	-	Yes	Yes	-
CDC2L5	8621	2	1	1	2	redundant	neutral	Dispensable	Intermittent	-	-	Yes	-	Yes	-
CHMP4A	29082	8	5	3	4	redundant	neutral	Neutral	Redundant	-	-	-	-	Yes	-
ABL1	25	91	37	54	55	critical	indispensable	Indispensable	Redundant	-	-	Yes	-	Yes	-
NEDD9	4739	28	19	9	10	intermittent	neutral	Indispensable	Redundant	-	-	-	-	Yes	-
TFG	10342	11	1	10	11	intermittent	neutral	Neutral	Intermittent	-	Yes	-	-	-	-
TRIM25	7706	4	4	0	1	intermittent	dispensable	Neutral	Redundant	-	-	-	Yes	Yes	-
SPOP	8405	11	4	7	8	intermittent	neutral	Indispensable	Redundant	-	-	-	-	-	-
DDIT3	1649	28	16	12	13	intermittent	neutral	Indispensable	Redundant	Yes	-	-	Yes	Yes	-
GAPDH	2597	55	21	34	35	intermittent	neutral	Indispensable	Redundant	-	-	-	-	Yes	Yes
CCL5	6352	15	7	8	9	critical	indispensable	Neutral	Intermittent	-	-	-	-	Yes	-
CCR5	1234	34	17	17	18	critical	indispensable	Indispensable	Redundant	-	Yes	-	-	Yes	-
P2RY2	5029	6	0	6	7	critical	dispensable	Neutral	Critical	-	Yes	-	-	-	-
ITGB5	3693	23	4	19	20	intermittent	neutral	Neutral	Intermittent	Yes	Yes	-	-	Yes	-
SELL	6402	10	0	10	11	critical	indispensable	Neutral	Critical	-	Yes	-	-	Yes	-
CFH	3075	6	3	3	4	intermittent	neutral	Indispensable	Redundant	-	-	-	-	Yes	-
ACTA1	58	74	19	55	56	critical	indispensable	Indispensable	Redundant	Yes	-	-	-	Yes	-
PAK1	5058	62	36	26	27	intermittent	neutral	Indispensable	Redundant	Yes	-	Yes	-	Yes	-
MCAM	4162	3	2	1	2	redundant	neutral	Dispensable	Intermittent	-	-	-	-	-	-
ATF7IP	55729	59	23	36	37	critical	indispensable	Indispensable	Redundant	-	-	-	Yes	-	-
SUV39H2	79723	7	1	6	7	redundant	neutral	Neutral	Intermittent	Yes	-	-	-	-	-
FAM20C	56975	5	4	1	2	redundant	neutral	Neutral	Redundant	-	-	-	-	-	-
CDC25B	994	21	11	10	11	redundant	neutral	Neutral	Redundant	-	-	-	-	Yes	-
CSNK2A1	1457	165	89	76	77	critical	indispensable	Indispensable	Redundant	-	-	Yes	-	Yes	Yes
SSBP4	170463	2	1	1	2	intermittent	dispensable	Dispensable	Intermittent	-	-	-	-	-	-
LDB1	8861	18	10	8	9	intermittent	neutral	Indispensable	Redundant	-	-	-	Yes	-	Yes
FN1	2335	71	42	29	30	critical	indispensable	Indispensable	Redundant	-	-	-	-	Yes	Yes
COL4A1	1282	18	9	9	10	redundant	neutral	Indispensable	Redundant	-	-	-	-	Yes	-
CRMP1	1400	68	15	53	54	critical	indispensable	Indispensable	Redundant	-	-	-	-	-	-
SMPD3	55512	10	2	8	9	redundant	neutral	Dispensable	Intermittent	-	-	-	-	Yes	-
SUMO4	387082	64	16	48	49	critical	indispensable	Indispensable	Redundant	Yes	-	-	-	-	-
LMNA	4000	26	16	10	11	intermittent	neutral	Indispensable	Redundant	Yes	-	-	-	Yes	-
PELP1	27043	14	6	8	9	redundant	neutral	Dispensable	Intermittent	-	-	-	-	Yes	-
NR3C1	2908	92	42	50	51	intermittent	neutral	Indispensable	Redundant	-	-	-	Yes	Yes	-
EIF2AK2	5610	35	15	20	21	critical	indispensable	Indispensable	Redundant	Yes	-	Yes	-	Yes	Yes
ILF3	3609	16	14	2	3	redundant	neutral	Indispensable	Redundant	Yes	-	-	Yes	Yes	-
DRD2	1813	17	2	15	16	critical	indispensable	Neutral	Intermittent	Yes	Yes	-	-	-	-
FREQ	23413	7	3	4	5	intermittent	neutral	Indispensable	Redundant	-	-	-	Yes	-	-
UBQLN4	56893	119	55	64	65	critical	indispensable	Indispensable	Redundant	-	-	-	-	Yes	Yes
SMAD9	4093	101	55	46	47	critical	indispensable	Indispensable	Redundant	Yes	-	-	Yes	Yes	-
ACTN4	81	26	13	13	14	intermittent	neutral	Indispensable	Redundant	Yes	-	-	-	Yes	-
MYOZ1	58529	7	2	5	6	redundant	neutral	Neutral	Intermittent	-	-	-	-	-	-
ACVR2B	93	13	0	13	14	critical	indispensable	Neutral	Critical	-	Yes	Yes	-	-	-
ACVR1B	91	12	3	9	10	redundant	neutral	Indispensable	Redundant	-	Yes	Yes	-	-	-
RALYL	138046	12	7	5	6	redundant	neutral	Neutral	Redundant	-	-	-	-	-	-
LMO3	55885	21	17	4	5	intermittent	neutral	Indispensable	Redundant	-	-	-	Yes	-	-
PSEN1	5663	43	15	28	29	intermittent	neutral	Indispensable	Redundant	Yes	-	-	-	-	-
ERN1	2081	8	5	3	4	redundant	neutral	Dispensable	Intermittent	-	-	Yes	-	-	-
2017-09-05	5413	9	1	8	9	intermittent	neutral	Neutral	Intermittent	-	-	-	-	-	-
2017-09-08	23176	8	5	3	4	redundant	neutral	Indispensable	Redundant	-	-	-	-	Yes	-
MAPK14	1432	84	46	38	39	critical	indispensable	Indispensable	Redundant	-	-	Yes	-	Yes	-
PPARGC1A	10891	28	20	8	9	redundant	neutral	Indispensable	Redundant	Yes	-	-	Yes	Yes	-
TBP	6908	112	64	48	49	critical	indispensable	Indispensable	Redundant	Yes	-	-	Yes	Yes	Yes
BTAF1	9044	2	2	0	1	redundant	neutral	Neutral	Redundant	Yes	-	-	Yes	Yes	-
GSK3B	2932	138	56	82	83	critical	indispensable	Indispensable	Redundant	Yes	-	Yes	-	Yes	Yes
DNAJC13	23317	2	1	1	2	redundant	neutral	Dispensable	Intermittent	-	-	-	-	-	-
RNF2	6045	17	10	7	8	redundant	neutral	Indispensable	Redundant	-	-	-	Yes	Yes	-
PHC1	1911	13	8	5	6	redundant	neutral	Neutral	Redundant	-	-	-	Yes	-	-
IFNGR2	3460	6	1	5	6	redundant	neutral	Neutral	Intermittent	-	Yes	-	-	Yes	-
TLR3	7098	6	0	6	7	critical	dispensable	Neutral	Critical	Yes	Yes	-	-	-	-
RNF216	54476	9	4	5	6	intermittent	neutral	Neutral	Intermittent	Yes	-	-	-	Yes	-
SLC2A1	6513	12	5	7	8	redundant	neutral	Dispensable	Intermittent	Yes	-	-	-	Yes	-
PTK2B	2185	66	23	43	44	critical	indispensable	Indispensable	Redundant	Yes	-	Yes	-	Yes	-
ZMYND19	116225	5	1	4	5	critical	indispensable	Indispensable	Redundant	-	-	-	-	-	-
HACL1	26061	2	1	1	2	redundant	neutral	Dispensable	Intermittent	-	-	-	-	-	-
PTPN4	5775	10	6	4	5	redundant	neutral	Neutral	Redundant	-	-	-	-	-	-
PPP1R9B	84687	10	3	7	8	redundant	neutral	Indispensable	Redundant	-	-	-	-	-	-
PPP1CA	5499	44	30	14	15	intermittent	neutral	Indispensable	Redundant	Yes	-	-	-	Yes	-
ING2	3622	3	1	2	3	redundant	neutral	Dispensable	Intermittent	-	-	-	-	-	-
DVL1	1855	25	14	11	12	intermittent	neutral	Indispensable	Redundant	Yes	-	-	-	Yes	-
SMAD3	4088	225	143	82	83	critical	indispensable	Indispensable	Redundant	Yes	-	-	Yes	Yes	Yes
PLSCR1	5359	67	21	46	47	critical	indispensable	Indispensable	Redundant	-	-	-	-	Yes	Yes
HOXA9	3205	16	8	8	9	redundant	neutral	Neutral	Intermittent	-	-	-	Yes	-	-
DAB1	1600	23	8	15	16	redundant	neutral	Neutral	Intermittent	-	-	-	-	-	-
CRKL	1399	48	18	30	31	intermittent	neutral	Indispensable	Redundant	Yes	-	-	-	-	-
SSTR1	6751	5	1	4	5	redundant	neutral	Neutral	Intermittent	-	Yes	-	-	-	-
PRMT5	10419	19	3	16	17	critical	indispensable	Neutral	Intermittent	Yes	-	-	-	-	Yes
KCNK3	3777	10	5	5	6	redundant	neutral	Dispensable	Intermittent	-	-	-	-	Yes	-
BMPR1B	658	56	2	54	55	critical	indispensable	Indispensable	Redundant	-	Yes	Yes	-	Yes	-
RHEBL1	121268	7	2	5	6	intermittent	neutral	Neutral	Intermittent	-	-	-	-	-	-
PDCD10	11235	2	1	1	2	intermittent	dispensable	Neutral	Redundant	-	-	-	-	-	-
CHMP5	51510	9	6	3	4	critical	indispensable	Indispensable	Redundant	-	-	-	-	Yes	-
PRKCG	5582	43	12	31	32	redundant	neutral	Neutral	Intermittent	Yes	-	Yes	-	Yes	-
HABP4	22927	21	9	12	13	redundant	neutral	Neutral	Intermittent	-	-	-	-	-	-
SP3	6670	26	15	11	12	redundant	neutral	Neutral	Redundant	-	-	-	Yes	Yes	-
CREBBP	1387	273	153	120	121	critical	indispensable	Indispensable	Redundant	Yes	-	-	Yes	Yes	Yes
DACH1	1602	15	9	6	7	intermittent	neutral	Neutral	Redundant	-	-	-	Yes	-	-
CLTCL1	8218	2	1	1	2	redundant	neutral	Dispensable	Intermittent	Yes	-	-	-	Yes	-
SNX5	27131	10	6	4	5	redundant	neutral	Neutral	Redundant	-	-	-	-	-	-
MMP7	4316	16	5	11	12	redundant	neutral	Neutral	Intermittent	-	-	-	-	Yes	-
DCN	1634	22	11	11	12	critical	indispensable	Indispensable	Redundant	-	-	-	-	-	-
UNC119	9094	92	38	54	55	critical	indispensable	Indispensable	Redundant	-	-	-	-	Yes	-
S100A8	6279	13	6	7	8	redundant	neutral	Neutral	Redundant	-	-	-	-	-	-
TSC22D1	8848	52	42	10	11	intermittent	neutral	Indispensable	Redundant	-	-	-	Yes	-	-
MLL3	58508	1	1	0	1	intermittent	dispensable	Dispensable	Intermittent	-	-	-	Yes	-	-
BEND5	79656	6	2	4	5	intermittent	neutral	Neutral	Intermittent	-	-	-	-	-	Yes
CTNNBIP1	56998	3	1	2	3	intermittent	dispensable	Neutral	Redundant	Yes	-	-	-	-	-
WWTR1	25937	7	3	4	5	redundant	neutral	Indispensable	Redundant	Yes	-	-	-	Yes	-
RUNX1	861	32	24	8	9	intermittent	neutral	Indispensable	Redundant	-	-	-	Yes	Yes	-
STK11	6794	15	7	8	9	redundant	neutral	Indispensable	Redundant	Yes	-	Yes	-	-	-
CDC37	11140	50	35	15	16	critical	indispensable	Indispensable	Redundant	Yes	-	-	-	Yes	-
ALK	238	11	1	10	11	intermittent	neutral	Neutral	Intermittent	-	Yes	Yes	-	Yes	-
IRS1	3667	55	29	26	27	critical	indispensable	Indispensable	Redundant	Yes	-	-	-	-	-
APOB	338	14	6	8	9	critical	indispensable	Neutral	Intermittent	-	-	-	-	Yes	Yes
SEC61B	10952	3	1	2	3	redundant	neutral	Dispensable	Intermittent	-	-	-	-	-	-
TTR	7276	38	14	24	25	redundant	neutral	Indispensable	Redundant	-	-	-	-	Yes	-
INPP5K	51763	7	5	2	3	redundant	neutral	Dispensable	Intermittent	-	-	-	-	-	-
TUBA4A	7277	45	19	26	27	critical	indispensable	Indispensable	Redundant	-	-	-	-	Yes	-
TCP1	6950	3	2	1	2	redundant	neutral	Neutral	Redundant	-	-	-	-	Yes	-
CTNNBL1	56259	3	1	2	3	intermittent	dispensable	Dispensable	Intermittent	-	-	-	-	-	-
STAMBP	10617	20	12	8	9	redundant	neutral	Neutral	Redundant	-	-	-	-	-	-
PKM2	5315	24	14	10	11	redundant	neutral	Neutral	Redundant	Yes	-	-	-	Yes	-
PLCB3	5331	30	26	4	5	intermittent	neutral	Indispensable	Redundant	Yes	-	-	-	Yes	-
MARK4	57787	15	10	5	6	redundant	neutral	Dispensable	Intermittent	Yes	-	Yes	-	-	-
RAN	5901	33	15	18	19	critical	indispensable	Indispensable	Redundant	-	-	-	-	Yes	-
TNPO1	3842	12	6	6	7	redundant	neutral	Indispensable	Redundant	-	-	-	-	Yes	-
C22orf9	23313	3	1	2	3	redundant	neutral	Dispensable	Intermittent	-	-	-	-	-	-
NOMO1	23420	6	2	4	5	redundant	neutral	Dispensable	Intermittent	-	-	-	-	-	-
HSP90AA1	3320	73	24	49	50	critical	indispensable	Indispensable	Redundant	-	-	-	-	Yes	Yes
HSPA8	3312	55	23	32	33	critical	indispensable	Indispensable	Redundant	-	-	-	-	Yes	-
NDUFS7	374291	3	1	2	3	intermittent	neutral	Neutral	Intermittent	-	-	-	-	Yes	-
ARRB2	409	38	14	24	25	intermittent	neutral	Indispensable	Redundant	Yes	-	-	-	Yes	-
POU2F1	5451	40	24	16	17	critical	indispensable	Indispensable	Redundant	-	-	-	Yes	Yes	-
MSN	4478	18	2	16	17	intermittent	neutral	Neutral	Intermittent	-	-	-	-	Yes	-
ICAM1	3383	10	6	4	5	redundant	neutral	Neutral	Intermittent	-	-	-	-	Yes	-
MBD3	53615	7	4	3	4	redundant	neutral	Neutral	Redundant	-	-	-	-	-	-
MBD2	8932	12	11	1	2	redundant	neutral	Neutral	Redundant	-	-	-	Yes	Yes	-
KAT2B	8850	79	45	34	35	redundant	neutral	Indispensable	Redundant	Yes	-	-	Yes	Yes	-
ETV1	2115	10	7	3	4	redundant	neutral	Neutral	Redundant	Yes	-	-	Yes	-	-
NRIP1	8204	41	17	24	25	redundant	neutral	Neutral	Redundant	-	-	-	Yes	-	-
NR5A2	2494	12	10	2	3	redundant	neutral	Neutral	Redundant	-	-	-	Yes	-	-
GIT1	28964	53	25	28	29	intermittent	neutral	Indispensable	Redundant	Yes	-	-	-	-	-
PAK2	5062	18	8	10	11	redundant	neutral	Neutral	Intermittent	Yes	-	Yes	-	Yes	-
SH3KBP1	30011	39	29	10	11	redundant	neutral	Indispensable	Redundant	-	-	-	-	Yes	-
TFPI2	7980	6	4	2	3	redundant	neutral	Dispensable	Intermittent	-	-	-	-	Yes	-
SMURF2	64750	57	16	41	42	critical	indispensable	Indispensable	Redundant	-	-	-	-	-	Yes
TP53BP2	7159	35	27	8	9	redundant	neutral	Indispensable	Redundant	-	-	-	Yes	-	Yes
COL3A1	1281	9	4	5	6	redundant	neutral	Neutral	Intermittent	-	-	-	-	Yes	-
CAPN1	823	33	12	21	22	critical	indispensable	Indispensable	Redundant	Yes	-	-	-	Yes	-
F11R	50848	12	4	8	9	redundant	neutral	Indispensable	Redundant	-	-	-	-	Yes	-
PRKCA	5578	149	44	105	106	critical	indispensable	Indispensable	Redundant	Yes	-	Yes	-	Yes	-
TAC1	6863	11	6	5	6	intermittent	neutral	Indispensable	Redundant	-	-	-	-	Yes	-
AMOTL2	51421	8	5	3	4	redundant	neutral	Indispensable	Redundant	-	-	-	-	Yes	-
MAGOHB	55110	3	2	1	2	redundant	neutral	Neutral	Redundant	-	-	-	-	Yes	-
SUMO3	6612	31	21	10	11	redundant	neutral	Neutral	Redundant	Yes	-	-	-	Yes	-
FOS	2353	69	38	31	32	redundant	neutral	Indispensable	Redundant	-	-	-	Yes	Yes	-
C7orf36	57002	14	2	12	13	critical	indispensable	Neutral	Intermittent	-	-	-	-	-	-
NAT14	57106	2	1	1	2	redundant	neutral	Dispensable	Intermittent	-	-	-	-	-	-
NDOR1	27158	2	1	1	2	redundant	neutral	Dispensable	Intermittent	-	-	-	-	-	-
CYCS	54205	12	10	2	3	redundant	neutral	Neutral	Redundant	Yes	-	-	-	Yes	-
TNFRSF11A	8792	15	2	13	14	intermittent	dispensable	Neutral	Intermittent	-	Yes	-	-	-	-
CBL	867	83	40	43	44	critical	indispensable	Indispensable	Redundant	Yes	-	-	-	Yes	-
CFP	5199	2	1	1	2	redundant	neutral	Dispensable	Intermittent	-	-	-	-	Yes	Yes
BAT3	7917	92	33	59	60	critical	indispensable	Indispensable	Redundant	-	Yes	-	-	Yes	-
C3AR1	719	2	0	2	3	critical	dispensable	Neutral	Critical	-	Yes	-	-	-	-
C3	718	17	4	13	14	critical	indispensable	Neutral	Intermittent	-	-	-	-	Yes	-
PTPN6	5777	78	10	68	69	critical	indispensable	Indispensable	Redundant	-	-	-	-	-	-
PIK3R1	5295	138	65	73	74	critical	indispensable	Indispensable	Redundant	-	-	-	-	Yes	Yes
CCDC85B	11007	139	103	36	37	critical	indispensable	Indispensable	Redundant	-	-	-	-	-	-
ZNF165	7718	14	9	5	6	redundant	neutral	Neutral	Redundant	-	-	-	Yes	-	-
C8orf33	65265	28	11	17	18	critical	indispensable	Indispensable	Redundant	-	-	-	-	-	-
FEZ1	9638	42	9	33	34	critical	indispensable	Indispensable	Redundant	-	-	-	-	Yes	-
LMNB1	4001	17	3	14	15	intermittent	neutral	Indispensable	Redundant	-	-	-	-	Yes	Yes
CAMK2A	815	38	22	16	17	critical	indispensable	Indispensable	Redundant	Yes	-	Yes	-	Yes	-
CPSF6	11052	10	6	4	5	redundant	neutral	Dispensable	Intermittent	-	-	-	-	Yes	-
ANXA7	310	100	63	37	38	redundant	neutral	Indispensable	Redundant	-	-	-	-	-	-
OTUB1	55611	8	5	3	4	redundant	neutral	Dispensable	Intermittent	-	-	-	-	Yes	-
EZR	7430	42	14	28	29	critical	indispensable	Indispensable	Redundant	Yes	-	-	-	Yes	-
CDH1	999	27	7	20	21	intermittent	neutral	Neutral	Intermittent	Yes	-	-	-	Yes	-
SEMA4F	10505	2	1	1	2	redundant	neutral	Dispensable	Intermittent	-	-	-	-	-	-
DLG4	1742	89	26	63	64	critical	indispensable	Indispensable	Redundant	-	-	-	-	Yes	-
GLP2R	9340	2	0	2	3	critical	dispensable	Dispensable	Critical	-	Yes	-	-	-	-
GCG	2641	9	4	5	6	redundant	neutral	Indispensable	Redundant	-	-	-	-	-	-
TNRC4	11189	7	7	0	1	redundant	neutral	Neutral	Redundant	-	-	-	Yes	-	-
PPP1R9A	55607	3	1	2	3	redundant	neutral	Dispensable	Intermittent	-	-	-	-	-	-
PRKAR1B	5575	7	6	1	2	redundant	neutral	Indispensable	Redundant	Yes	-	-	-	Yes	-
GABRA1	2554	4	1	3	4	redundant	neutral	Neutral	Intermittent	Yes	-	-	-	-	-
CALCOCO2	10241	45	24	21	22	intermittent	neutral	Indispensable	Redundant	-	-	-	-	-	Yes
MYST2	11143	41	31	10	11	redundant	neutral	Indispensable	Redundant	Yes	-	-	Yes	Yes	-
MAP2K4	6416	19	7	12	13	redundant	neutral	Indispensable	Redundant	Yes	-	Yes	-	-	-
MAPK10	5602	14	8	6	7	redundant	neutral	Neutral	Redundant	-	-	Yes	-	Yes	-
RB1	5925	169	106	63	64	critical	indispensable	Indispensable	Redundant	Yes	-	-	Yes	Yes	-
NCOA6	23054	45	32	13	14	intermittent	neutral	Indispensable	Redundant	-	-	-	Yes	Yes	-
BCL2	596	60	32	28	29	redundant	neutral	Indispensable	Redundant	Yes	-	-	-	Yes	-
CDK2	1017	86	62	24	25	redundant	neutral	Indispensable	Redundant	Yes	-	Yes	-	Yes	Yes
S1PR1	1901	7	2	5	6	redundant	neutral	Indispensable	Redundant	-	Yes	-	-	Yes	-
CAV1	857	80	35	45	46	critical	indispensable	Indispensable	Redundant	Yes	-	-	-	Yes	-
WIPF1	7456	11	5	6	7	redundant	neutral	Neutral	Intermittent	-	-	-	-	-	-
PIK3CG	5294	20	11	9	10	redundant	neutral	Neutral	Intermittent	Yes	-	-	-	Yes	-
TGFBR1	7046	118	40	78	79	critical	indispensable	Indispensable	Redundant	-	Yes	Yes	-	Yes	Yes
CHN2	1124	4	3	1	2	redundant	neutral	Dispensable	Intermittent	-	-	-	-	-	-
FKBP5	2289	5	2	3	4	redundant	neutral	Neutral	Intermittent	-	-	-	-	-	-
ATM	472	33	7	26	27	critical	indispensable	Neutral	Intermittent	Yes	-	Yes	-	Yes	-
NBN	4683	11	8	3	4	redundant	neutral	Dispensable	Intermittent	Yes	-	-	-	Yes	-
AMPH	273	15	3	12	13	redundant	neutral	Neutral	Intermittent	-	-	-	-	-	-
CLTC	1213	39	21	18	19	intermittent	neutral	Indispensable	Redundant	Yes	-	-	-	Yes	-
CENPJ	55835	12	7	5	6	intermittent	neutral	Indispensable	Redundant	-	-	-	-	-	-
NR0B1	190	15	11	4	5	redundant	neutral	Neutral	Redundant	-	-	-	Yes	-	-
YWHAB	7529	116	67	49	50	critical	indispensable	Indispensable	Redundant	Yes	-	-	-	Yes	Yes
MARK2	2011	7	4	3	4	redundant	neutral	Neutral	Redundant	Yes	-	Yes	-	-	-
TOPBP1	11073	11	5	6	7	intermittent	neutral	Indispensable	Redundant	-	-	-	-	Yes	-
RAD9A	5883	13	7	6	7	redundant	neutral	Dispensable	Intermittent	-	-	-	-	-	-
IKZF5	64376	6	4	2	3	intermittent	neutral	Neutral	Redundant	-	-	-	Yes	-	-
IMPA2	3613	2	1	1	2	intermittent	dispensable	Dispensable	Intermittent	-	-	-	-	-	-
HERPUD1	9709	8	5	3	4	redundant	neutral	Indispensable	Redundant	-	-	-	-	-	-
SH3BP5	9467	4	1	3	4	redundant	neutral	Dispensable	Intermittent	-	-	-	-	-	-
ZNF250	58500	18	13	5	6	intermittent	neutral	Neutral	Redundant	-	-	-	Yes	-	-
127557	127557	20	15	5	6	redundant	neutral	Indispensable	Redundant	-	-	-	-	-	-
CTSS	1520	4	1	3	4	redundant	neutral	Neutral	Intermittent	-	-	-	-	Yes	-
PLCG1	5335	98	37	61	62	critical	indispensable	Indispensable	Redundant	Yes	-	-	-	Yes	-
TNFRSF17	608	4	0	4	5	critical	dispensable	Dispensable	Critical	-	Yes	-	-	-	-
ZNF512B	57473	65	44	21	22	critical	indispensable	Indispensable	Redundant	-	-	-	-	Yes	-
SUPT5H	6829	30	23	7	8	redundant	neutral	Neutral	Redundant	-	-	-	Yes	Yes	-
MSH2	4436	15	10	5	6	redundant	neutral	Dispensable	Intermittent	-	-	-	-	Yes	-
MAX	4149	22	12	10	11	intermittent	neutral	Indispensable	Redundant	Yes	-	-	Yes	Yes	-
RBBP7	5931	13	1	12	13	intermittent	dispensable	Dispensable	Intermittent	Yes	-	-	-	Yes	-
ING1	3621	22	10	12	13	redundant	neutral	Neutral	Redundant	-	-	-	-	-	-
MDFI	4188	96	56	40	41	critical	indispensable	Indispensable	Redundant	-	-	-	-	Yes	-
HOXB9	3219	10	7	3	4	redundant	neutral	Neutral	Redundant	-	-	-	Yes	-	-
SAT2	112483	3	2	1	2	redundant	neutral	Dispensable	Intermittent	-	-	-	-	-	-
UBE2D3	7323	23	18	5	6	redundant	neutral	Neutral	Redundant	Yes	-	-	-	-	-
CTDP1	9150	14	6	8	9	redundant	neutral	Indispensable	Redundant	-	-	-	-	Yes	-
ERH	2079	14	9	5	6	redundant	neutral	Neutral	Redundant	-	-	-	-	Yes	-
SUMO1	7341	56	28	28	29	intermittent	neutral	Indispensable	Redundant	Yes	-	-	-	Yes	-
DNMT3B	1789	29	20	9	10	critical	indispensable	Indispensable	Redundant	-	-	-	-	Yes	-
THRA	7067	49	29	20	21	intermittent	neutral	Indispensable	Redundant	-	-	-	Yes	Yes	-
COPS2	9318	24	19	5	6	redundant	neutral	Neutral	Redundant	-	-	-	Yes	Yes	-
RGS4	5999	11	5	6	7	redundant	neutral	Neutral	Intermittent	Yes	-	-	-	Yes	-
PLCB1	23236	11	5	6	7	redundant	neutral	Neutral	Intermittent	Yes	-	-	-	Yes	-
CALM3	808	23	11	12	13	redundant	neutral	Indispensable	Redundant	-	-	-	-	Yes	-
MYOG	4656	19	12	7	8	redundant	neutral	Dispensable	Intermittent	-	-	-	Yes	-	-
ACTC1	70	31	7	24	25	critical	indispensable	Indispensable	Redundant	Yes	-	-	-	Yes	-
MAP3K7	6885	48	30	18	19	redundant	neutral	Indispensable	Redundant	Yes	-	Yes	-	Yes	-
EZH2	2146	40	30	10	11	critical	indispensable	Indispensable	Redundant	Yes	-	-	Yes	Yes	-
HLF	3131	9	4	5	6	intermittent	neutral	Neutral	Redundant	-	-	-	Yes	-	-
CEBPG	1054	23	14	9	10	intermittent	neutral	Indispensable	Redundant	-	-	-	Yes	Yes	-
GJA3	2700	4	3	1	2	redundant	neutral	Dispensable	Intermittent	-	-	-	-	-	-
MIP	4284	6	5	1	2	redundant	neutral	Neutral	Redundant	-	-	-	-	-	-
TRIP11	9321	5	3	2	3	redundant	neutral	Dispensable	Intermittent	-	-	-	Yes	-	Yes
HDAC1	3065	151	95	56	57	critical	indispensable	Indispensable	Redundant	Yes	-	-	Yes	Yes	-
SP1	6667	124	65	59	60	critical	indispensable	Indispensable	Redundant	-	-	-	Yes	Yes	-
SDC4	6385	10	1	9	10	redundant	neutral	Neutral	Intermittent	-	Yes	-	-	Yes	-
FRAP1	2475	9	4	5	6	redundant	neutral	Neutral	Redundant	Yes	-	Yes	-	Yes	-
FKBP1A	2280	11	8	3	4	redundant	neutral	Indispensable	Redundant	Yes	-	-	-	Yes	-
FFAR1	2864	2	0	2	3	critical	dispensable	Dispensable	Critical	-	Yes	-	-	-	-
GNAQ	2776	38	12	26	27	critical	indispensable	Indispensable	Redundant	Yes	-	-	-	-	-
PRKDC	5591	39	22	17	18	redundant	neutral	Indispensable	Redundant	Yes	-	Yes	-	Yes	-
MAPT	4137	41	17	24	25	intermittent	neutral	Neutral	Intermittent	Yes	-	-	-	Yes	-
IPO13	9670	5	1	4	5	redundant	neutral	Neutral	Intermittent	-	-	-	-	-	-
PAX6	5080	31	20	11	12	critical	indispensable	Indispensable	Redundant	Yes	-	-	Yes	-	-
RPSA	3921	7	2	5	6	intermittent	neutral	Neutral	Intermittent	-	Yes	-	-	Yes	-
PDGFRB	5159	50	4	46	47	critical	indispensable	Indispensable	Redundant	Yes	Yes	Yes	-	Yes	-
GRB7	2886	35	14	21	22	intermittent	neutral	Neutral	Intermittent	-	-	-	-	-	-
CTNND1	1500	20	16	4	5	redundant	neutral	Indispensable	Redundant	Yes	-	-	-	-	-
ROBO1	6091	7	0	7	8	critical	neutral	Neutral	Critical	Yes	Yes	-	-	Yes	-
SLIT2	9353	3	2	1	2	redundant	neutral	Neutral	Intermittent	-	-	-	-	Yes	Yes
MGMT	4255	7	3	4	5	redundant	neutral	Dispensable	Intermittent	-	-	-	-	-	-
TAF1C	9013	14	9	5	6	redundant	neutral	Indispensable	Redundant	Yes	-	-	Yes	-	-
TRIM24	8805	36	21	15	16	intermittent	neutral	Indispensable	Redundant	-	-	Yes	Yes	Yes	-
STAT3	6774	100	47	53	54	critical	indispensable	Indispensable	Redundant	Yes	-	-	Yes	Yes	Yes
ZXDC	79364	7	5	2	3	redundant	neutral	Neutral	Redundant	-	-	-	Yes	-	-
NR1H3	10062	22	19	3	4	redundant	neutral	Neutral	Redundant	-	-	-	Yes	-	-
CDH5	1003	16	6	10	11	redundant	neutral	Neutral	Intermittent	Yes	-	-	-	Yes	-
JUP	3728	32	19	13	14	redundant	neutral	Indispensable	Redundant	Yes	-	-	-	-	-
EXPH5	23086	2	1	1	2	redundant	neutral	Dispensable	Intermittent	-	-	-	-	Yes	-
DOK1	1796	28	8	20	21	redundant	neutral	Indispensable	Redundant	Yes	-	-	-	Yes	-
ZAP70	7535	42	3	39	40	intermittent	neutral	Neutral	Intermittent	Yes	-	Yes	-	Yes	-
SH3BP2	6452	16	3	13	14	redundant	neutral	Neutral	Intermittent	-	-	-	-	-	-
VASP	7408	26	21	5	6	redundant	neutral	Neutral	Redundant	Yes	-	-	-	-	-
KPNB1	3837	56	29	27	28	critical	indispensable	Indispensable	Redundant	Yes	-	-	-	Yes	-
ARR3	407	17	7	10	11	intermittent	neutral	Indispensable	Redundant	-	-	-	-	-	-
DVL2	1856	47	19	28	29	critical	indispensable	Indispensable	Redundant	Yes	-	-	-	-	-
PTPN12	5782	32	26	6	7	intermittent	neutral	Indispensable	Redundant	-	-	-	-	-	-
PSTPIP1	9051	9	8	1	2	intermittent	neutral	Neutral	Redundant	-	-	-	-	-	-
PPP2R1A	5518	24	11	13	14	intermittent	neutral	Indispensable	Redundant	-	-	-	-	Yes	-
ACTB	60	97	54	43	44	critical	indispensable	Indispensable	Redundant	-	-	-	-	Yes	-
H2AFX	3014	18	9	9	10	redundant	neutral	Indispensable	Redundant	-	-	-	-	Yes	-
TOM1L1	10040	21	2	19	20	critical	indispensable	Neutral	Intermittent	-	-	-	-	Yes	-
SMARCB1	6598	32	19	13	14	redundant	neutral	Neutral	Redundant	-	-	-	Yes	Yes	-
AKAP11	11215	4	2	2	3	redundant	neutral	Dispensable	Intermittent	-	-	-	-	-	-
PRKAR2B	5577	14	12	2	3	redundant	neutral	Neutral	Redundant	Yes	-	-	-	Yes	-
ATXN1	6310	123	58	65	66	critical	indispensable	Indispensable	Redundant	Yes	-	-	-	Yes	-
SIX5	147912	6	3	3	4	redundant	neutral	Dispensable	Intermittent	-	-	-	-	-	-
ARHGAP1	392	19	1	18	19	critical	indispensable	Neutral	Intermittent	-	-	-	-	-	-
BNIPL	149428	3	1	2	3	redundant	neutral	Dispensable	Intermittent	-	-	-	-	-	-
L1CAM	3897	18	7	11	12	redundant	neutral	Neutral	Intermittent	-	-	-	-	-	-
NCAN	1463	6	4	2	3	redundant	neutral	Neutral	Redundant	-	-	-	-	-	Yes
RBM12	10137	4	2	2	3	redundant	neutral	Dispensable	Intermittent	-	-	-	-	-	-
TBC1D4	9882	9	7	2	3	critical	indispensable	Neutral	Redundant	Yes	-	-	-	Yes	-
PAK7	57144	7	3	4	5	redundant	neutral	Neutral	Intermittent	-	-	Yes	-	-	-
FHL3	2275	20	14	6	7	redundant	neutral	Indispensable	Redundant	-	-	-	-	Yes	-
PSPC1	55269	2	1	1	2	redundant	neutral	Dispensable	Intermittent	-	-	-	-	Yes	-
PSMA1	5682	16	5	11	12	redundant	neutral	Indispensable	Redundant	-	-	-	-	Yes	-
RAD54B	25788	8	5	3	4	intermittent	neutral	Neutral	Redundant	-	-	-	-	-	-
TUBB2A	7280	12	7	5	6	redundant	neutral	Indispensable	Redundant	-	-	-	-	Yes	-
CHGB	1114	24	7	17	18	critical	indispensable	Indispensable	Redundant	-	-	-	-	-	-
MAP3K7IP1	10454	48	19	29	30	critical	indispensable	Indispensable	Redundant	Yes	-	-	-	-	-
MAPK11	5600	17	11	6	7	redundant	neutral	Indispensable	Redundant	Yes	-	Yes	-	Yes	-
IFNAR1	3454	17	4	13	14	intermittent	neutral	Neutral	Intermittent	Yes	Yes	-	-	Yes	-
RHOQ	23433	12	2	10	11	redundant	neutral	Neutral	Intermittent	Yes	-	-	-	-	-
WASL	8976	19	7	12	13	intermittent	neutral	Indispensable	Redundant	-	-	-	-	Yes	-
ATF2	1386	37	23	14	15	redundant	neutral	Indispensable	Redundant	Yes	-	-	Yes	Yes	-
LILRB1	10859	6	0	6	7	critical	neutral	Neutral	Critical	-	Yes	-	-	Yes	-
HLA-B	3106	13	6	7	8	redundant	neutral	Indispensable	Redundant	-	-	-	-	Yes	-
NFKBIA	4792	59	33	26	27	redundant	neutral	Indispensable	Redundant	-	-	-	Yes	Yes	-
SKP1	6500	24	13	11	12	intermittent	neutral	Indispensable	Redundant	-	-	-	-	Yes	-
RAB11FIP2	22841	8	1	7	8	intermittent	neutral	Neutral	Intermittent	-	-	-	-	-	-
RAB11B	9230	8	7	1	2	redundant	neutral	Neutral	Redundant	-	-	-	-	Yes	-
TJP1	7082	23	5	18	19	critical	indispensable	Indispensable	Redundant	-	-	-	-	Yes	-
CNKSR2	22866	10	7	3	4	intermittent	neutral	Neutral	Intermittent	-	-	-	-	-	-
IMMT	10989	42	14	28	29	critical	indispensable	Indispensable	Redundant	-	-	-	-	-	-
NEK2	4751	16	7	9	10	critical	indispensable	Indispensable	Redundant	-	-	Yes	-	Yes	-
SET	6418	27	18	9	10	intermittent	neutral	Indispensable	Redundant	-	-	-	-	Yes	-
HMGB2	3148	17	11	6	7	intermittent	neutral	Indispensable	Redundant	-	-	-	Yes	-	-
VIPR2	7434	2	0	2	3	critical	neutral	Dispensable	Critical	-	Yes	-	-	-	-
VIP	7432	5	2	3	4	redundant	neutral	Neutral	Redundant	-	-	-	-	Yes	-
PPP1CC	5501	12	7	5	6	redundant	neutral	Neutral	Redundant	Yes	-	-	-	Yes	-
HCFC1	3054	30	18	12	13	intermittent	neutral	Indispensable	Redundant	-	-	-	-	Yes	-
SYK	6850	72	14	58	59	intermittent	neutral	Neutral	Intermittent	Yes	-	Yes	-	Yes	-
SLC4A1	6521	8	3	5	6	intermittent	neutral	Neutral	Intermittent	-	-	-	-	Yes	-
SERPINB9	5272	25	13	12	13	redundant	neutral	Neutral	Redundant	-	-	-	-	-	-
TP53	7157	299	196	103	104	critical	indispensable	Indispensable	Redundant	Yes	-	-	Yes	Yes	Yes
CR1	1378	11	5	6	7	redundant	neutral	Neutral	Redundant	-	-	-	-	Yes	-
NHP2L1	4809	5	4	1	2	redundant	neutral	Dispensable	Intermittent	-	-	-	-	Yes	-
SYTL4	94121	6	3	3	4	redundant	neutral	Neutral	Intermittent	-	-	-	-	-	-
RAB8A	4218	10	7	3	4	redundant	neutral	Neutral	Redundant	-	-	-	-	Yes	-
CDK9	1025	29	11	18	19	intermittent	neutral	Indispensable	Redundant	-	-	Yes	-	Yes	-
MED21	9412	12	8	4	5	redundant	neutral	Neutral	Redundant	-	-	-	Yes	Yes	-
PAPPA2	60676	6	3	3	4	redundant	neutral	Neutral	Redundant	-	-	-	-	-	-
TAF5	6877	14	11	3	4	redundant	neutral	Neutral	Redundant	Yes	-	-	Yes	Yes	-
TK1	7083	148	86	62	63	critical	indispensable	Indispensable	Redundant	-	-	-	-	-	-
TCTEX1D2	255758	3	2	1	2	redundant	neutral	Dispensable	Intermittent	-	-	-	-	-	-
CTNND2	1501	14	9	5	6	redundant	neutral	Indispensable	Redundant	-	-	-	-	-	-
C1D	10438	6	1	5	6	redundant	neutral	Dispensable	Intermittent	-	-	-	-	Yes	-
TSNAX	7257	6	4	2	3	redundant	neutral	Indispensable	Redundant	-	-	-	-	-	-
SMAD1	4086	137	91	46	47	critical	indispensable	Indispensable	Redundant	Yes	-	-	Yes	Yes	-
SMAD5	4090	46	33	13	14	redundant	neutral	Indispensable	Redundant	Yes	-	-	Yes	Yes	-
PMCH	5367	10	3	7	8	intermittent	neutral	Indispensable	Redundant	-	-	-	-	-	-
PCSK6	5046	3	1	2	3	critical	indispensable	Neutral	Intermittent	-	-	-	-	Yes	-
TSPYL2	64061	5	1	4	5	redundant	neutral	Dispensable	Intermittent	-	-	-	-	-	-
APTX	54840	14	7	7	8	intermittent	neutral	Indispensable	Redundant	-	-	-	-	-	-
CIC	23152	12	10	2	3	intermittent	neutral	Neutral	Redundant	-	-	-	Yes	-	-
FCGR3A	2214	12	0	12	13	critical	dispensable	Neutral	Critical	-	Yes	-	-	Yes	-
PTPRC	5788	41	19	22	23	critical	indispensable	Neutral	Intermittent	Yes	-	-	-	Yes	-
STUB1	10273	23	3	20	21	redundant	neutral	Neutral	Intermittent	-	-	-	-	Yes	-
UBE2D1	7321	25	20	5	6	redundant	neutral	Neutral	Redundant	Yes	-	-	-	Yes	-
KCNJ11	3767	2	1	1	2	intermittent	dispensable	Neutral	Redundant	-	-	-	-	Yes	-
AP2M1	1173	28	13	15	16	critical	indispensable	Indispensable	Redundant	-	-	-	-	Yes	-
PTMA	5757	29	5	24	25	intermittent	neutral	Indispensable	Redundant	-	-	-	-	Yes	Yes
HBA1	3039	3	1	2	3	intermittent	dispensable	Neutral	Redundant	-	-	-	-	-	-
NAP1L1	4673	10	6	4	5	redundant	neutral	Neutral	Redundant	-	-	-	-	Yes	Yes
STRN4	29888	18	7	11	12	critical	indispensable	Indispensable	Redundant	-	-	-	-	-	-
RAB5B	5869	7	2	5	6	intermittent	neutral	Indispensable	Redundant	-	-	-	-	-	-
RIN1	9610	8	4	4	5	redundant	neutral	Dispensable	Intermittent	-	-	-	-	-	-
ITGB4	3691	20	2	18	19	redundant	neutral	Neutral	Intermittent	Yes	Yes	-	-	Yes	Yes
MRFAP1	93621	7	3	4	5	redundant	neutral	Neutral	Redundant	-	-	-	-	-	-
MORF4L1	10933	5	5	0	1	redundant	neutral	Neutral	Redundant	-	-	-	Yes	-	Yes
SOSTDC1	25928	5	3	2	3	redundant	neutral	Neutral	Redundant	-	-	-	-	-	-
BMP2	650	14	11	3	4	redundant	neutral	Indispensable	Redundant	-	-	-	-	Yes	-
TXNIP	10628	8	4	4	5	redundant	neutral	Neutral	Redundant	-	-	-	-	-	-
ZBTB32	27033	7	6	1	2	redundant	neutral	Neutral	Redundant	-	-	-	Yes	-	-
GRM5	2915	17	4	13	14	redundant	neutral	Neutral	Intermittent	-	Yes	-	-	Yes	-
PRKCD	5580	86	38	48	49	critical	indispensable	Indispensable	Redundant	Yes	-	Yes	-	Yes	-
MADD	8567	6	3	3	4	redundant	neutral	Neutral	Intermittent	-	-	-	-	Yes	-
PRKAA1	5562	2	1	1	2	redundant	neutral	Dispensable	Intermittent	Yes	-	Yes	-	Yes	-
RAF1	5894	80	38	42	43	critical	indispensable	Indispensable	Redundant	-	-	Yes	-	Yes	Yes
PTPRJ	5795	11	0	11	12	critical	neutral	Neutral	Critical	-	Yes	-	-	Yes	-
LAT	27040	24	9	15	16	redundant	neutral	Indispensable	Redundant	Yes	-	-	-	Yes	-
NR5A1	2516	30	19	11	12	critical	indispensable	Indispensable	Redundant	-	-	-	Yes	-	-
GTF2B	2959	44	29	15	16	redundant	neutral	Indispensable	Redundant	Yes	-	-	Yes	Yes	-
EDA	1896	3	2	1	2	redundant	neutral	Indispensable	Redundant	-	-	-	-	-	-
FURIN	5045	21	5	16	17	critical	indispensable	Indispensable	Redundant	Yes	-	-	-	Yes	-
ARHGEF1	9138	13	7	6	7	intermittent	neutral	Neutral	Intermittent	-	-	-	-	Yes	-
UNK	85451	2	1	1	2	intermittent	dispensable	Dispensable	Intermittent	-	-	-	-	-	-
MET	4233	35	6	29	30	critical	indispensable	Indispensable	Redundant	-	Yes	Yes	-	-	-
SRC	6714	195	92	103	104	critical	indispensable	Indispensable	Redundant	Yes	-	Yes	-	Yes	Yes
NOS2	4843	8	4	4	5	redundant	neutral	Dispensable	Intermittent	Yes	-	-	-	Yes	-
SCMH1	22955	10	4	6	7	intermittent	neutral	Neutral	Intermittent	-	-	-	Yes	-	-
LYPLA2	11313	2	1	1	2	intermittent	dispensable	Neutral	Redundant	-	-	-	-	-	-
CTNNB1	1499	109	58	51	52	critical	indispensable	Indispensable	Redundant	Yes	-	-	Yes	Yes	-
AXIN2	8313	4	2	2	3	redundant	neutral	Dispensable	Intermittent	Yes	-	-	-	-	-
ARRB1	408	53	20	33	34	critical	indispensable	Indispensable	Redundant	Yes	-	-	-	Yes	-
YAF2	10138	12	8	4	5	redundant	neutral	Indispensable	Redundant	-	-	-	Yes	-	-
HRAS	3265	63	32	31	32	critical	indispensable	Indispensable	Redundant	-	-	-	-	Yes	-
ARAF	369	16	11	5	6	redundant	neutral	Indispensable	Redundant	Yes	-	Yes	-	Yes	-
AKAP9	10142	22	16	6	7	redundant	neutral	Indispensable	Redundant	-	-	-	Yes	Yes	-
ITGA2	3673	10	0	10	11	critical	neutral	Neutral	Critical	Yes	Yes	-	-	-	-
HSPG2	3339	25	15	10	11	critical	indispensable	Neutral	Redundant	-	-	-	-	Yes	-
NFE2L1	4779	11	7	4	5	intermittent	neutral	Neutral	Redundant	Yes	-	-	Yes	-	-
HEY1	23462	11	9	2	3	redundant	neutral	Dispensable	Intermittent	-	-	-	Yes	-	-
GATA1	2623	24	15	9	10	redundant	neutral	Indispensable	Redundant	-	-	-	Yes	Yes	-
GNB1	2782	17	4	13	14	critical	indispensable	Indispensable	Redundant	Yes	-	-	-	Yes	-
RASD1	51655	6	4	2	3	redundant	neutral	Dispensable	Intermittent	-	-	-	-	-	-
LAMA4	3910	14	7	7	8	redundant	neutral	Dispensable	Intermittent	-	-	-	-	Yes	-
ZHX1	11244	47	33	14	15	critical	indispensable	Indispensable	Redundant	-	-	-	Yes	-	-
CDC25A	993	24	14	10	11	intermittent	neutral	Indispensable	Redundant	Yes	-	-	-	Yes	-
MAP2K7	5609	13	7	6	7	redundant	neutral	Neutral	Redundant	Yes	-	Yes	-	Yes	-
CNKSR1	10256	9	6	3	4	redundant	neutral	Indispensable	Redundant	-	-	-	-	-	-
KHDRBS1	10657	43	28	15	16	redundant	neutral	Indispensable	Redundant	-	-	-	-	Yes	Yes
TAF1	6872	49	24	25	26	redundant	neutral	Neutral	Redundant	Yes	-	Yes	Yes	Yes	Yes
SH3GL1	6455	27	12	15	16	critical	indispensable	Indispensable	Redundant	-	-	-	-	-	-
PTPN23	25930	3	2	1	2	redundant	neutral	Dispensable	Intermittent	-	-	-	-	Yes	-
MAPK8IP2	23542	38	15	23	24	critical	indispensable	Indispensable	Redundant	Yes	-	-	-	-	-
MAPK8IP1	9479	17	15	2	3	redundant	neutral	Neutral	Redundant	-	-	-	Yes	-	-
C11orf59	55004	4	1	3	4	redundant	neutral	Dispensable	Intermittent	-	-	-	-	-	-
MAP3K10	4294	14	2	12	13	critical	indispensable	Indispensable	Redundant	Yes	-	Yes	-	-	-
PHB	5245	15	5	10	11	redundant	neutral	Dispensable	Intermittent	-	-	-	-	Yes	-
RELA	5970	110	52	58	59	intermittent	neutral	Indispensable	Redundant	Yes	-	-	Yes	Yes	-
NRP2	8828	5	0	5	6	critical	neutral	Neutral	Critical	-	Yes	-	-	Yes	-
VEGFA	7422	11	3	8	9	intermittent	neutral	Neutral	Intermittent	Yes	-	-	-	Yes	-
NTRK2	4915	20	0	20	21	critical	dispensable	Neutral	Critical	-	Yes	Yes	-	-	-
SHC3	53358	11	5	6	7	redundant	neutral	Neutral	Intermittent	Yes	-	-	-	Yes	-
RPL10	6134	5	4	1	2	redundant	neutral	Dispensable	Intermittent	-	-	-	-	Yes	-
TBPL1	9519	14	11	3	4	redundant	neutral	Neutral	Redundant	-	-	-	Yes	-	-
PDLIM7	9260	20	10	10	11	redundant	neutral	Indispensable	Redundant	-	-	-	-	-	-
PCBP1	5093	21	12	9	10	intermittent	neutral	Indispensable	Redundant	-	-	-	-	Yes	-
PTN	5764	83	21	62	63	critical	indispensable	Indispensable	Redundant	-	-	-	-	-	-
PPP2CA	5515	47	27	20	21	critical	indispensable	Indispensable	Redundant	Yes	-	-	-	Yes	-
ACE2	59272	3	1	2	3	intermittent	dispensable	Neutral	Redundant	-	-	-	-	-	-
AGT	183	15	9	6	7	critical	indispensable	Indispensable	Redundant	-	-	-	-	Yes	Yes
ERBB2	2064	43	10	33	34	intermittent	neutral	Indispensable	Redundant	Yes	Yes	Yes	-	-	-
SYNJ1	8867	14	3	11	12	redundant	neutral	Indispensable	Redundant	-	-	-	-	-	-
GNB2L1	10399	66	36	30	31	critical	indispensable	Indispensable	Redundant	-	-	-	-	Yes	-
IL4R	3566	20	4	16	17	redundant	neutral	Indispensable	Redundant	-	Yes	-	-	Yes	-
IL2RG	3561	20	9	11	12	redundant	neutral	Indispensable	Redundant	Yes	Yes	-	-	Yes	-
SPP1	6696	18	7	11	12	intermittent	neutral	Neutral	Intermittent	-	-	-	-	-	-
MUC1	4582	16	7	9	10	redundant	neutral	Dispensable	Intermittent	Yes	-	-	-	Yes	-
RAB11A	8766	13	9	4	5	intermittent	neutral	Indispensable	Redundant	-	-	-	-	Yes	-
CHMP1B	57132	12	10	2	3	intermittent	neutral	Indispensable	Redundant	-	-	-	-	Yes	-
TNNT1	7138	51	22	29	30	critical	indispensable	Indispensable	Redundant	-	-	-	-	-	-
HAP1	9001	68	56	12	13	intermittent	neutral	Indispensable	Redundant	-	-	-	-	Yes	-
ELK1	2002	29	20	9	10	redundant	neutral	Neutral	Redundant	Yes	-	-	Yes	Yes	-
SNRPD3	6634	15	3	12	13	redundant	neutral	Neutral	Intermittent	-	-	-	-	Yes	-
WDR77	79084	9	4	5	6	redundant	neutral	Neutral	Intermittent	-	-	-	-	-	-
EHMT2	10919	22	15	7	8	redundant	neutral	Indispensable	Redundant	-	-	-	-	Yes	-
E4F1	1877	9	6	3	4	redundant	neutral	Dispensable	Intermittent	-	-	-	Yes	-	-
RFX6	222546	7	4	3	4	redundant	neutral	Indispensable	Redundant	-	-	-	-	-	-
TP73	7161	39	24	15	16	redundant	neutral	Indispensable	Redundant	-	-	-	Yes	Yes	Yes
MYC	4609	83	52	31	32	critical	indispensable	Indispensable	Redundant	Yes	-	-	Yes	Yes	-
NFATC2	4773	34	22	12	13	critical	indispensable	Indispensable	Redundant	Yes	-	-	Yes	Yes	-
LITAF	9516	6	5	1	2	redundant	neutral	Neutral	Redundant	-	-	-	Yes	Yes	-
PRKAR1A	5573	33	9	24	25	critical	indispensable	Indispensable	Redundant	Yes	-	-	-	Yes	-
SERPIND1	3053	2	1	1	2	redundant	neutral	Dispensable	Intermittent	-	-	-	-	-	-
ELA2	1991	27	11	16	17	critical	indispensable	Indispensable	Redundant	-	-	-	-	Yes	-
EDN1	1906	11	5	6	7	intermittent	neutral	Indispensable	Redundant	-	-	-	-	Yes	-
COPS6	10980	79	47	32	33	redundant	neutral	Indispensable	Redundant	-	-	-	-	Yes	-
TUB	7275	12	6	6	7	redundant	neutral	Neutral	Intermittent	-	-	-	Yes	Yes	-
ASNA1	439	3	2	1	2	redundant	neutral	Dispensable	Intermittent	-	-	-	-	Yes	-
SQSTM1	8878	41	24	17	18	intermittent	neutral	Indispensable	Redundant	-	-	-	-	Yes	-
SMAD2	4087	161	99	62	63	critical	indispensable	Indispensable	Redundant	Yes	-	-	Yes	Yes	-
CD82	3732	20	1	19	20	critical	indispensable	Neutral	Intermittent	-	Yes	-	-	Yes	-
VANGL1	81839	4	1	3	4	redundant	neutral	Dispensable	Intermittent	-	-	-	-	-	-
GRB2	2885	210	96	114	115	critical	indispensable	Indispensable	Redundant	Yes	-	-	-	Yes	Yes
CEBPA	1050	40	21	19	20	redundant	neutral	Neutral	Redundant	-	-	-	Yes	Yes	-
RBL1	5933	44	29	15	16	redundant	neutral	Indispensable	Redundant	-	-	-	Yes	-	-
SPTBN4	57731	12	3	9	10	redundant	neutral	Neutral	Intermittent	-	-	-	-	Yes	-
SF3A2	8175	3	1	2	3	redundant	neutral	Neutral	Intermittent	-	-	-	-	Yes	-
NOTCH1	4851	38	20	18	19	redundant	neutral	Indispensable	Redundant	Yes	Yes	-	-	Yes	Yes
LEF1	51176	29	17	12	13	critical	indispensable	Indispensable	Redundant	Yes	-	-	Yes	Yes	-
S100B	6285	18	0	18	19	critical	indispensable	Neutral	Critical	-	-	-	-	-	-
S100A1	6271	7	2	5	6	redundant	neutral	Neutral	Intermittent	-	-	-	-	Yes	-
YWHAZ	7534	129	34	95	96	critical	indispensable	Indispensable	Redundant	Yes	-	-	-	Yes	Yes
JAK3	3718	31	10	21	22	redundant	neutral	Neutral	Intermittent	Yes	-	Yes	-	Yes	-
FAM103A1	83640	4	1	3	4	intermittent	neutral	Dispensable	Intermittent	-	-	-	-	-	-
PSME3	10197	13	4	9	10	redundant	neutral	Indispensable	Redundant	-	-	-	-	Yes	Yes
CASP6	839	31	20	11	12	redundant	neutral	Neutral	Redundant	Yes	-	-	-	Yes	-
IL1R1	3554	10	0	10	11	critical	dispensable	Neutral	Critical	Yes	Yes	-	-	Yes	-
MYD88	4615	27	10	17	18	critical	indispensable	Indispensable	Redundant	Yes	-	-	-	Yes	Yes
YWHAQ	10971	73	45	28	29	critical	indispensable	Indispensable	Redundant	Yes	-	-	-	Yes	-
NIF3L1	60491	34	23	11	12	intermittent	neutral	Indispensable	Redundant	-	-	-	-	-	-
GRM7	2917	12	1	11	12	intermittent	neutral	Neutral	Intermittent	-	Yes	-	-	Yes	-
PICK1	9463	42	16	26	27	critical	indispensable	Indispensable	Redundant	-	-	-	-	-	Yes
CBFB	865	5	2	3	4	redundant	neutral	Neutral	Intermittent	-	-	-	-	Yes	-
RUNX3	864	16	10	6	7	redundant	neutral	Neutral	Redundant	-	-	-	Yes	Yes	-
MAF1	84232	4	2	2	3	redundant	neutral	Neutral	Redundant	-	-	-	-	-	-
STOM	2040	5	1	4	5	critical	indispensable	Indispensable	Redundant	-	-	-	-	-	-
ACCN2	41	3	1	2	3	redundant	neutral	Dispensable	Intermittent	-	-	-	-	-	-
FGF7	2252	11	3	8	9	redundant	neutral	Neutral	Intermittent	-	-	-	-	Yes	-
COL1A1	1277	29	12	17	18	intermittent	neutral	Neutral	Intermittent	-	-	-	-	Yes	-
HOXD13	3239	4	3	1	2	redundant	neutral	Dispensable	Intermittent	-	-	-	Yes	-	-
TNFRSF14	8764	27	10	17	18	intermittent	neutral	Indispensable	Redundant	-	Yes	-	-	Yes	-
IKZF2	22807	3	3	0	1	intermittent	dispensable	Neutral	Redundant	-	-	-	Yes	-	-
SPRY2	10253	24	14	10	11	intermittent	neutral	Indispensable	Redundant	Yes	-	-	-	Yes	-
PTK2	5747	93	44	49	50	critical	indispensable	Indispensable	Redundant	-	-	Yes	-	Yes	-
IGF2	3481	16	5	11	12	redundant	neutral	Indispensable	Redundant	-	-	-	-	-	-
ITGB1BP3	27231	5	3	2	3	redundant	neutral	Dispensable	Intermittent	-	-	-	-	-	-
BTK	695	70	7	63	64	critical	indispensable	Indispensable	Redundant	Yes	Yes	Yes	-	Yes	-
KCMF1	56888	2	1	1	2	redundant	neutral	Dispensable	Intermittent	-	-	-	-	-	-
ELF3	1999	15	8	7	8	redundant	neutral	Dispensable	Intermittent	-	-	-	Yes	Yes	-
NFKB1	4790	92	56	36	37	intermittent	neutral	Indispensable	Redundant	Yes	-	-	Yes	Yes	-
ACCN3	9311	8	4	4	5	redundant	neutral	Indispensable	Redundant	-	-	-	-	-	-
MAGI1	9223	18	7	11	12	critical	indispensable	Indispensable	Redundant	-	-	-	-	-	-
NUP214	8021	12	8	4	5	redundant	neutral	Neutral	Redundant	-	-	-	-	Yes	Yes
MTIF2	4528	2	1	1	2	redundant	neutral	Dispensable	Intermittent	-	-	-	-	Yes	-
NFKBIB	4793	35	26	9	10	redundant	neutral	Indispensable	Redundant	Yes	-	-	Yes	Yes	-
EGFR	1956	146	62	84	85	critical	indispensable	Indispensable	Redundant	Yes	Yes	Yes	-	Yes	-
HDAC9	9734	20	8	12	13	redundant	neutral	Dispensable	Intermittent	Yes	-	-	-	-	-
HDAC4	9759	54	34	20	21	redundant	neutral	Indispensable	Redundant	Yes	-	-	Yes	Yes	-
ADORA2A	135	7	0	7	8	critical	dispensable	Neutral	Critical	-	Yes	-	-	Yes	-
ACTN2	88	43	23	20	21	redundant	neutral	Indispensable	Redundant	Yes	-	-	-	-	Yes
GMFB	2764	7	2	5	6	redundant	neutral	Dispensable	Intermittent	-	-	-	-	-	-
TGIF1	7050	18	10	8	9	redundant	neutral	Dispensable	Intermittent	-	-	-	Yes	-	-
TFAP2A	7020	23	17	6	7	redundant	neutral	Indispensable	Redundant	-	-	-	Yes	Yes	-
MAP1B	4131	19	7	12	13	redundant	neutral	Neutral	Intermittent	Yes	-	-	-	Yes	-
U2AF1	7307	8	4	4	5	redundant	neutral	Neutral	Intermittent	-	-	-	-	Yes	-
PIGR	5284	4	1	3	4	redundant	neutral	Neutral	Intermittent	-	-	-	-	-	-
AP1M1	8907	18	5	13	14	critical	indispensable	Indispensable	Redundant	-	-	-	-	Yes	-
SFRS10	6434	11	4	7	8	critical	indispensable	Indispensable	Redundant	-	-	-	-	Yes	-
RNPS1	10921	10	6	4	5	intermittent	neutral	Indispensable	Redundant	-	-	-	-	Yes	-
DMD	1756	17	9	8	9	redundant	neutral	Indispensable	Redundant	-	-	-	-	-	-
DTNA	1837	10	8	2	3	redundant	neutral	Neutral	Intermittent	-	-	-	-	Yes	-
GTF3C1	2975	22	17	5	6	redundant	neutral	Neutral	Redundant	-	-	-	Yes	Yes	-
GTF3C4	9329	6	5	1	2	intermittent	neutral	Neutral	Redundant	-	-	-	Yes	Yes	-
PIP4K2A	5305	7	5	2	3	redundant	neutral	Neutral	Redundant	Yes	-	-	-	-	-
MCM7	4176	28	10	18	19	critical	indispensable	Indispensable	Redundant	-	-	-	-	Yes	-
ORC4L	5000	3	2	1	2	redundant	neutral	Neutral	Redundant	-	-	-	-	-	-
STAT1	6772	80	41	39	40	intermittent	neutral	Indispensable	Redundant	Yes	-	-	Yes	Yes	Yes
ING4	51147	10	7	3	4	intermittent	neutral	Indispensable	Redundant	-	-	-	-	-	-
DUSP3	1845	8	5	3	4	redundant	neutral	Neutral	Redundant	-	-	-	-	-	-
TRIM33	51592	1	1	0	1	intermittent	dispensable	Dispensable	Intermittent	-	-	Yes	Yes	-	-
NGFR	4804	42	12	30	31	critical	indispensable	Neutral	Intermittent	-	Yes	-	-	Yes	-
MAGEH1	28986	7	2	5	6	redundant	neutral	Indispensable	Redundant	-	-	-	-	-	-
PKMYT1	9088	5	4	1	2	redundant	neutral	Neutral	Redundant	Yes	-	Yes	-	-	-
TSHR	7253	20	10	10	11	intermittent	neutral	Neutral	Intermittent	-	Yes	-	-	-	-
JAK1	3716	64	20	44	45	critical	indispensable	Indispensable	Redundant	Yes	-	Yes	-	Yes	Yes
BMP1	649	9	1	8	9	critical	indispensable	Neutral	Intermittent	Yes	-	-	-	Yes	-
YLPM1	56252	5	2	3	4	redundant	neutral	Dispensable	Intermittent	-	-	-	-	-	-
EIF2S2	8894	18	7	11	12	intermittent	neutral	Dispensable	Intermittent	Yes	-	-	-	Yes	-
CSNK2B	1460	117	42	75	76	critical	indispensable	Indispensable	Redundant	-	-	-	-	Yes	Yes
EPB41	2035	31	9	22	23	intermittent	neutral	Neutral	Intermittent	-	-	-	-	Yes	-
TJP2	9414	11	7	4	5	redundant	neutral	Dispensable	Intermittent	-	-	-	-	Yes	-
UBB	7314	56	21	35	36	intermittent	neutral	Indispensable	Redundant	-	-	-	-	Yes	-
SNCAIP	9627	12	9	3	4	redundant	neutral	Indispensable	Redundant	-	-	-	-	-	-
PLOD3	8985	5	3	2	3	redundant	neutral	Neutral	Redundant	-	-	-	-	Yes	-
AXIN1	8312	33	7	26	27	intermittent	neutral	Indispensable	Redundant	Yes	-	-	-	Yes	Yes
BTRC	8945	32	10	22	23	critical	indispensable	Indispensable	Redundant	Yes	-	-	-	Yes	-
GNAO1	2775	29	6	23	24	critical	indispensable	Indispensable	Redundant	Yes	-	-	-	Yes	-
RGS19	10287	16	6	10	11	intermittent	neutral	Neutral	Intermittent	Yes	-	-	-	-	-
GTF2I	2969	20	8	12	13	redundant	neutral	Neutral	Intermittent	-	-	-	Yes	Yes	-
YY1	7528	31	18	13	14	redundant	neutral	Indispensable	Redundant	-	-	-	Yes	Yes	Yes
DNM1	1759	39	19	20	21	intermittent	neutral	Indispensable	Redundant	Yes	-	-	-	Yes	-
NME2	4831	14	4	10	11	redundant	neutral	Neutral	Redundant	-	-	-	-	Yes	-
FANCC	2176	9	6	3	4	redundant	neutral	Dispensable	Intermittent	-	-	-	-	-	-
CALM1	801	116	53	63	64	critical	indispensable	Indispensable	Redundant	Yes	-	-	-	Yes	-
RIT2	6014	11	7	4	5	redundant	neutral	Indispensable	Redundant	-	-	-	-	-	-
ITSN2	50618	10	1	9	10	critical	indispensable	Neutral	Intermittent	-	-	-	-	Yes	-
TBL3	10607	4	1	3	4	redundant	neutral	Neutral	Intermittent	-	-	-	-	-	-
CSNK1E	1454	40	28	12	13	redundant	neutral	Indispensable	Redundant	Yes	-	Yes	-	-	-
PER2	8864	7	6	1	2	intermittent	neutral	Neutral	Redundant	-	-	-	Yes	-	-
PARVA	55742	6	5	1	2	redundant	neutral	Dispensable	Intermittent	-	-	-	-	Yes	-
CUL1	8454	29	21	8	9	redundant	neutral	Indispensable	Redundant	-	-	-	-	Yes	-
BRCA2	675	16	6	10	11	critical	indispensable	Indispensable	Redundant	-	-	-	-	-	-
BCCIP	56647	7	5	2	3	redundant	neutral	Neutral	Redundant	-	-	-	-	-	-
ZZEF1	23140	3	2	1	2	redundant	neutral	Dispensable	Intermittent	-	-	-	-	-	-
SKIL	6498	77	40	37	38	critical	indispensable	Indispensable	Redundant	-	-	-	-	-	-
MAD2L1	4085	14	6	8	9	redundant	neutral	Indispensable	Redundant	-	-	-	-	Yes	-
CDC27	996	15	11	4	5	redundant	neutral	Indispensable	Redundant	-	-	-	-	-	-
KRT10	3858	4	3	1	2	redundant	neutral	Dispensable	Intermittent	-	-	-	-	-	-
GADD45A	1647	53	28	25	26	redundant	neutral	Indispensable	Redundant	-	-	-	-	Yes	-
HIST3H3	8290	37	20	17	18	intermittent	neutral	Indispensable	Redundant	Yes	-	-	-	Yes	-
HLA-G	3135	8	4	4	5	redundant	neutral	Indispensable	Redundant	-	-	-	-	Yes	-
RHOA	387	53	21	32	33	redundant	neutral	Indispensable	Redundant	Yes	-	-	-	Yes	-
PRKCZ	5590	72	36	36	37	intermittent	neutral	Indispensable	Redundant	Yes	-	Yes	-	Yes	-
GAD2	2572	3	1	2	3	redundant	neutral	Neutral	Intermittent	-	-	-	-	-	-
PRKCE	5581	39	19	20	21	redundant	neutral	Indispensable	Redundant	Yes	-	Yes	-	Yes	-
MAP4K2	5871	10	2	8	9	redundant	neutral	Neutral	Intermittent	Yes	-	Yes	-	-	-
SERPINA4	5267	12	7	5	6	redundant	neutral	Neutral	Redundant	-	-	-	-	-	-
NCOA1	8648	98	58	40	41	redundant	neutral	Indispensable	Redundant	-	-	-	Yes	Yes	-
SHC1	6464	135	63	72	73	critical	indispensable	Indispensable	Redundant	Yes	-	-	-	Yes	-
MAPK6	5597	139	70	69	70	critical	indispensable	Indispensable	Redundant	Yes	-	Yes	-	Yes	-
NCOR2	9612	87	55	32	33	redundant	neutral	Indispensable	Redundant	Yes	-	-	Yes	Yes	-
HIF1A	3091	40	27	13	14	intermittent	neutral	Indispensable	Redundant	Yes	-	-	Yes	Yes	-
STRN3	29966	3	2	1	2	redundant	neutral	Neutral	Redundant	-	-	-	-	-	-
AP2A2	161	8	6	2	3	redundant	neutral	Neutral	Redundant	Yes	-	-	-	Yes	-
ACP5	54	11	7	4	5	redundant	neutral	Indispensable	Redundant	-	-	-	-	Yes	-
MAPK9	5601	40	24	16	17	intermittent	neutral	Indispensable	Redundant	Yes	-	Yes	-	Yes	-
AGAP1	116987	3	1	2	3	intermittent	dispensable	Dispensable	Intermittent	-	-	-	-	Yes	-
PSMC2	5701	14	10	4	5	redundant	neutral	Neutral	Redundant	-	-	-	Yes	Yes	-
JAK2	3717	84	29	55	56	redundant	neutral	Indispensable	Redundant	Yes	-	Yes	-	Yes	Yes
PKD1	5310	22	13	9	10	redundant	neutral	Dispensable	Intermittent	-	-	Yes	-	Yes	-
LIPE	3991	4	1	3	4	redundant	neutral	Dispensable	Intermittent	Yes	-	-	-	-	-
MCF2	4168	15	9	6	7	intermittent	neutral	Neutral	Redundant	-	-	-	-	-	-
HAND2	9464	17	10	7	8	redundant	neutral	Indispensable	Redundant	-	-	-	Yes	-	-
MAPK3	5595	118	71	47	48	critical	indispensable	Indispensable	Redundant	Yes	-	Yes	-	Yes	-
LBR	3930	6	4	2	3	redundant	neutral	Neutral	Redundant	-	-	-	-	Yes	-
SFRS1	6426	22	8	14	15	redundant	neutral	Indispensable	Redundant	-	-	-	-	Yes	-
SIP1	8487	11	7	4	5	redundant	neutral	Dispensable	Intermittent	-	-	-	-	Yes	-
BARD1	580	29	8	21	22	redundant	neutral	Neutral	Intermittent	-	-	-	-	Yes	-
IRAK1	3654	49	12	37	38	critical	indispensable	Indispensable	Redundant	Yes	-	Yes	-	Yes	-
AKT1	207	102	30	72	73	critical	indispensable	Indispensable	Redundant	Yes	-	Yes	-	Yes	Yes
PHF17	79960	8	7	1	2	redundant	neutral	Neutral	Redundant	-	-	-	Yes	-	-
FAM107A	11170	18	6	12	13	redundant	neutral	Neutral	Redundant	-	-	-	-	-	-
LENG1	79165	4	3	1	2	redundant	neutral	Dispensable	Intermittent	-	-	-	-	-	-
KLF10	7071	8	8	0	1	redundant	neutral	Neutral	Redundant	-	-	-	Yes	Yes	-
NFYA	4800	30	16	14	15	redundant	neutral	Indispensable	Redundant	-	-	-	Yes	Yes	-
APC	324	17	13	4	5	redundant	neutral	Neutral	Redundant	Yes	-	-	-	-	-
UBAP2L	9898	5	1	4	5	redundant	neutral	Neutral	Intermittent	-	-	-	-	Yes	-
BAT2	7916	21	3	18	19	critical	indispensable	Neutral	Intermittent	-	Yes	-	-	Yes	-
ECH1	1891	8	3	5	6	redundant	neutral	Indispensable	Redundant	-	-	-	-	Yes	-
PAFAH1B3	5050	29	15	14	15	redundant	neutral	Neutral	Redundant	-	-	-	-	-	-
RAD51	5888	21	12	9	10	redundant	neutral	Neutral	Intermittent	-	-	-	-	Yes	-
E2F4	1874	15	10	5	6	redundant	neutral	Neutral	Redundant	Yes	-	-	Yes	Yes	-
RFC1	5981	18	13	5	6	intermittent	neutral	Indispensable	Redundant	-	-	-	-	Yes	-
NR2C2	7182	19	13	6	7	redundant	neutral	Neutral	Redundant	-	-	Yes	Yes	-	-
AR	367	179	112	67	68	critical	indispensable	Indispensable	Redundant	-	-	-	Yes	-	-
PARP1	142	37	13	24	25	critical	indispensable	Indispensable	Redundant	Yes	-	-	-	Yes	-
MAGED1	9500	19	2	17	18	critical	indispensable	Neutral	Intermittent	-	-	-	-	-	Yes
DLX4	1748	1	1	0	1	redundant	neutral	Dispensable	Intermittent	-	-	-	Yes	-	-
PTPN13	5783	19	11	8	9	intermittent	neutral	Indispensable	Redundant	-	-	-	-	-	-
ARHGAP29	9411	3	2	1	2	intermittent	dispensable	Dispensable	Intermittent	-	-	-	-	-	-
LEMD3	23592	4	2	2	3	redundant	neutral	Neutral	Intermittent	-	-	-	-	-	-
CEP55	55165	6	4	2	3	redundant	neutral	Dispensable	Intermittent	-	-	-	-	-	-
CABLES1	91768	8	2	6	7	intermittent	neutral	Dispensable	Intermittent	-	-	-	-	Yes	-
TNFRSF8	943	7	0	7	8	critical	neutral	Neutral	Critical	Yes	Yes	-	-	Yes	-
E2F3	1871	15	9	6	7	redundant	neutral	Indispensable	Redundant	Yes	-	-	Yes	-	-
ZNF768	79724	3	3	0	1	redundant	neutral	Dispensable	Intermittent	-	-	-	Yes	-	-
PRLR	5618	15	0	15	16	critical	indispensable	Neutral	Critical	-	Yes	-	-	-	-
SAP30	8819	29	20	9	10	redundant	neutral	Neutral	Redundant	-	-	-	Yes	-	-
CIR	9541	7	7	0	1	redundant	neutral	Neutral	Redundant	Yes	-	-	Yes	-	-
PER3	8863	10	7	3	4	redundant	neutral	Indispensable	Redundant	-	-	-	Yes	Yes	-
PTPN11	5781	99	36	63	64	critical	indispensable	Indispensable	Redundant	Yes	-	-	-	Yes	-
MS4A2	2206	3	1	2	3	redundant	neutral	Dispensable	Intermittent	-	-	-	-	-	-
CD36	948	13	2	11	12	intermittent	dispensable	Neutral	Intermittent	-	Yes	-	-	Yes	-
ITGB1	3688	59	21	38	39	critical	indispensable	Indispensable	Redundant	Yes	Yes	-	-	Yes	Yes
BRCA1	672	111	44	67	68	critical	indispensable	Indispensable	Redundant	Yes	-	-	-	Yes	-
EIF2AK1	27102	3	1	2	3	redundant	neutral	Dispensable	Intermittent	Yes	-	Yes	-	-	-
IL1F7	27178	3	2	1	2	redundant	neutral	Neutral	Redundant	-	-	-	-	-	-
TFPI	7035	4	2	2	3	redundant	neutral	Dispensable	Intermittent	-	-	-	-	-	-
THBS1	7057	34	18	16	17	redundant	neutral	Indispensable	Redundant	-	-	-	-	Yes	Yes
RARA	5914	56	19	37	38	critical	indispensable	Indispensable	Redundant	Yes	-	-	Yes	Yes	-
IRX4	50805	1	1	0	1	redundant	neutral	Dispensable	Intermittent	-	-	-	Yes	-	-
CASP7	840	43	26	17	18	critical	indispensable	Indispensable	Redundant	Yes	-	-	-	Yes	-
NEDD4	4734	35	25	10	11	redundant	neutral	Neutral	Redundant	Yes	-	-	-	Yes	-
VDR	7421	37	16	21	22	intermittent	neutral	Indispensable	Redundant	-	-	-	Yes	Yes	-
NCOA3	8202	59	37	22	23	redundant	neutral	Indispensable	Redundant	Yes	-	-	Yes	Yes	-
PRMT2	3275	11	2	9	10	redundant	neutral	Neutral	Intermittent	-	-	-	-	-	-
NCL	4691	25	17	8	9	redundant	neutral	Indispensable	Redundant	-	-	-	-	Yes	Yes
MYB	4602	25	15	10	11	redundant	neutral	Indispensable	Redundant	-	-	-	Yes	-	-
C11orf49	79096	7	4	3	4	redundant	neutral	Neutral	Redundant	-	-	-	-	-	-
UBE3A	7337	46	34	12	13	critical	indispensable	Indispensable	Redundant	-	-	-	-	-	-
AMFR	267	6	0	6	7	critical	neutral	Neutral	Critical	-	Yes	-	-	-	-
ZNF10	7556	2	2	0	1	redundant	neutral	Dispensable	Intermittent	-	-	-	Yes	-	-
HNRNPC	3183	18	10	8	9	redundant	neutral	Neutral	Redundant	-	-	-	-	Yes	-
IRS4	8471	12	9	3	4	redundant	neutral	Indispensable	Redundant	Yes	-	-	-	Yes	-
MASP1	5648	14	3	11	12	redundant	neutral	Neutral	Intermittent	-	-	-	-	-	-
FHL1	2273	23	15	8	9	redundant	neutral	Indispensable	Redundant	-	-	-	Yes	-	-
ADORA2B	136	4	0	4	5	critical	dispensable	Neutral	Critical	-	Yes	-	-	-	-
ADRBK1	156	40	16	24	25	intermittent	neutral	Indispensable	Redundant	Yes	-	Yes	-	Yes	-
SREBF1	6720	20	13	7	8	redundant	neutral	Dispensable	Intermittent	-	-	-	Yes	-	-
MEF2C	4208	33	23	10	11	redundant	neutral	Indispensable	Redundant	Yes	-	-	Yes	-	-
KRTAP4-12	83755	70	29	41	42	critical	indispensable	Indispensable	Redundant	-	-	-	-	-	-
CCDC116	164592	4	2	2	3	redundant	neutral	Dispensable	Intermittent	-	-	-	-	-	-
KCNK9	51305	7	3	4	5	redundant	neutral	Dispensable	Intermittent	-	-	-	-	Yes	-
YWHAH	7533	56	36	20	21	intermittent	neutral	Indispensable	Redundant	Yes	-	-	-	Yes	-
SHANK1	50944	16	4	12	13	intermittent	neutral	Neutral	Intermittent	-	-	-	-	-	-
HOMER1	9456	16	5	11	12	intermittent	neutral	Neutral	Intermittent	-	-	-	-	-	-
CIRBP	1153	4	2	2	3	redundant	neutral	Dispensable	Intermittent	-	-	-	-	Yes	-
MAP7D1	55700	6	3	3	4	redundant	neutral	Dispensable	Intermittent	-	-	-	-	-	-
C7orf64	84060	51	34	17	18	redundant	neutral	Indispensable	Redundant	-	-	-	-	-	-
THOC7	80145	4	2	2	3	redundant	neutral	Dispensable	Intermittent	-	-	-	-	-	-
HMGA1	3159	30	18	12	13	intermittent	neutral	Indispensable	Redundant	-	-	-	Yes	Yes	-
TTF1	7270	7	4	3	4	redundant	neutral	Neutral	Intermittent	-	-	-	-	-	-
RPS6KB1	6198	14	5	9	10	redundant	neutral	Neutral	Intermittent	Yes	-	Yes	-	Yes	-
PDPK1	5170	74	52	22	23	intermittent	neutral	Indispensable	Redundant	Yes	-	Yes	-	Yes	Yes
DCTN1	1639	30	18	12	13	redundant	neutral	Indispensable	Redundant	-	-	-	-	-	-
DCTN3	11258	4	3	1	2	redundant	neutral	Neutral	Redundant	-	-	-	-	-	-
EEF1G	1937	72	20	52	53	critical	indispensable	Indispensable	Redundant	-	-	-	-	Yes	-
KARS	3735	9	5	4	5	redundant	neutral	Neutral	Redundant	-	-	-	-	Yes	-
PSMF1	9491	15	11	4	5	intermittent	neutral	Neutral	Redundant	-	-	-	-	Yes	-
MAGEA1	4100	7	3	4	5	intermittent	neutral	Indispensable	Redundant	-	-	-	-	-	-
RNF138	51444	4	2	2	3	redundant	neutral	Neutral	Redundant	-	-	-	-	-	-
QKI	9444	19	17	2	3	intermittent	neutral	Indispensable	Redundant	-	-	-	-	Yes	-
ABI1	10006	16	3	13	14	redundant	neutral	Neutral	Intermittent	-	-	-	-	-	-
EPS8	2059	23	11	12	13	intermittent	neutral	Indispensable	Redundant	-	-	-	-	Yes	-
IGFBP4	3487	5	1	4	5	redundant	neutral	Neutral	Intermittent	-	-	-	-	Yes	-
IGF1	3479	12	9	3	4	redundant	neutral	Indispensable	Redundant	-	-	-	-	Yes	-
TXN	7295	10	3	7	8	intermittent	neutral	Neutral	Intermittent	-	-	-	-	Yes	-
GFER	2671	3	2	1	2	intermittent	dispensable	Neutral	Redundant	-	-	-	-	-	-
HRK	8739	3	2	1	2	redundant	neutral	Dispensable	Intermittent	-	-	-	-	-	-
C1QBP	708	22	10	12	13	redundant	neutral	Indispensable	Redundant	-	-	-	-	Yes	Yes
ACAT2	39	2	1	1	2	redundant	neutral	Neutral	Intermittent	-	-	-	-	-	-
BCAR1	9564	47	31	16	17	redundant	neutral	Indispensable	Redundant	Yes	-	-	-	Yes	Yes
CCT3	7203	8	5	3	4	redundant	neutral	Indispensable	Redundant	-	-	-	-	-	-
NPFF	8620	2	1	1	2	redundant	neutral	Neutral	Redundant	-	-	-	-	Yes	-
NPY	4852	10	5	5	6	intermittent	neutral	Indispensable	Redundant	-	-	-	-	-	-
PDK2	5164	10	9	1	2	intermittent	neutral	Indispensable	Redundant	-	-	Yes	-	-	-
HIC2	23119	2	2	0	1	intermittent	dispensable	Neutral	Redundant	-	-	-	Yes	-	-
CARM1	10498	11	5	6	7	redundant	neutral	Indispensable	Redundant	Yes	-	-	-	Yes	-
PTPRZ1	5803	8	1	7	8	intermittent	dispensable	Neutral	Intermittent	-	Yes	-	-	-	-
ADD2	119	7	3	4	5	redundant	neutral	Dispensable	Intermittent	-	-	-	-	Yes	-
MAPK8	5599	75	46	29	30	critical	indispensable	Indispensable	Redundant	Yes	-	Yes	-	Yes	-
CCDC88C	440193	2	1	1	2	redundant	neutral	Dispensable	Intermittent	-	-	-	-	-	-
DKC1	1736	3	2	1	2	redundant	neutral	Neutral	Redundant	-	-	-	-	Yes	-
SUV39H1	6839	33	21	12	13	redundant	neutral	Neutral	Redundant	Yes	-	-	Yes	Yes	-
POLA1	5422	10	4	6	7	redundant	neutral	Neutral	Intermittent	-	-	-	-	-	-
HK2	3099	6	1	5	6	intermittent	dispensable	Dispensable	Intermittent	Yes	-	-	-	Yes	-
CD47	961	12	2	10	11	intermittent	neutral	Neutral	Intermittent	-	Yes	-	-	-	-
UBQLN1	29979	27	11	16	17	critical	indispensable	Indispensable	Redundant	-	-	-	-	-	Yes
PSMA7	5688	6	5	1	2	redundant	neutral	Neutral	Redundant	-	-	-	-	Yes	-
HSPB1	3315	19	7	12	13	redundant	neutral	Neutral	Redundant	Yes	-	-	-	Yes	-
PHC2	1912	16	7	9	10	redundant	neutral	Indispensable	Redundant	-	-	-	-	-	-
BMI1	648	17	11	6	7	redundant	neutral	Neutral	Redundant	-	-	-	Yes	-	-
TACC3	10460	3	2	1	2	redundant	neutral	Dispensable	Intermittent	-	-	-	-	-	-
KAT2A	2648	17	11	6	7	redundant	neutral	Neutral	Redundant	Yes	-	-	Yes	Yes	-
TRIP4	9325	16	14	2	3	redundant	neutral	Neutral	Redundant	-	-	-	Yes	-	-
FBXO28	23219	2	1	1	2	redundant	neutral	Dispensable	Intermittent	-	-	-	-	-	-
UBE2G1	7326	4	2	2	3	redundant	neutral	Dispensable	Intermittent	-	-	-	-	-	-
CRK	1398	70	30	40	41	critical	indispensable	Indispensable	Redundant	Yes	-	-	-	-	-
SNW1	22938	28	14	14	15	redundant	neutral	Indispensable	Redundant	Yes	-	-	Yes	Yes	-
ATN1	1822	87	34	53	54	critical	indispensable	Indispensable	Redundant	-	-	-	Yes	-	-
RUNX1T1	862	40	22	18	19	redundant	neutral	Indispensable	Redundant	-	-	-	Yes	-	-
DLG3	1741	32	3	29	30	intermittent	neutral	Indispensable	Redundant	-	-	-	-	-	-
EXOC4	60412	4	2	2	3	intermittent	dispensable	Dispensable	Intermittent	-	-	-	-	Yes	-
PUM1	9698	2	1	1	2	redundant	neutral	Dispensable	Intermittent	-	-	-	-	-	-
PSMD11	5717	30	15	15	16	redundant	neutral	Neutral	Redundant	-	-	-	-	Yes	-
SETDB1	9869	116	88	28	29	critical	indispensable	Indispensable	Redundant	Yes	-	-	Yes	Yes	-
HSF1	3297	32	22	10	11	redundant	neutral	Neutral	Redundant	Yes	-	-	Yes	Yes	-
GTF2A2	2958	7	7	0	1	redundant	neutral	Neutral	Redundant	-	-	-	Yes	Yes	-
RASIP1	54922	4	1	3	4	redundant	neutral	Dispensable	Intermittent	-	-	-	-	-	-
RAP2A	5911	19	8	11	12	intermittent	neutral	Indispensable	Redundant	-	-	-	-	Yes	-
DOK4	55715	8	2	6	7	redundant	neutral	Neutral	Intermittent	-	-	-	-	-	-
C14orf1	11161	56	34	22	23	redundant	neutral	Indispensable	Redundant	-	-	-	-	-	-
CCL18	6362	6	4	2	3	redundant	neutral	Dispensable	Intermittent	-	-	-	-	-	-
E2F1	1869	58	34	24	25	critical	indispensable	Indispensable	Redundant	Yes	-	-	Yes	Yes	-
ADRB2	154	25	7	18	19	redundant	neutral	Indispensable	Redundant	-	Yes	-	-	-	-
IL1B	3553	10	5	5	6	redundant	neutral	Neutral	Intermittent	-	-	-	-	Yes	-
ZNF238	10472	2	2	0	1	redundant	neutral	Neutral	Redundant	-	-	-	Yes	-	-
RGS7	6000	11	4	7	8	redundant	neutral	Neutral	Intermittent	Yes	-	-	-	-	-
PLA2G4A	5321	21	8	13	14	redundant	neutral	Indispensable	Redundant	-	-	-	-	Yes	-
MAPKAPK5	8550	18	13	5	6	redundant	neutral	Indispensable	Redundant	Yes	-	Yes	-	-	-
EFNB2	1948	18	6	12	13	intermittent	neutral	Neutral	Intermittent	-	-	-	-	-	-
EWSR1	2130	94	33	61	62	critical	indispensable	Indispensable	Redundant	-	-	-	-	Yes	-
RBPMS	11030	54	40	14	15	critical	indispensable	Indispensable	Redundant	-	-	-	-	-	-
MAPK7	5598	14	7	7	8	redundant	neutral	Indispensable	Redundant	Yes	-	Yes	-	Yes	Yes
MEF2D	4209	16	12	4	5	redundant	neutral	Neutral	Redundant	Yes	-	-	Yes	-	-
LTBR	4055	9	0	9	10	critical	dispensable	Neutral	Critical	Yes	Yes	-	-	Yes	Yes
DIABLO	56616	12	6	6	7	redundant	neutral	Indispensable	Redundant	Yes	-	-	-	Yes	-
LRP1	4035	45	21	24	25	critical	indispensable	Indispensable	Redundant	Yes	Yes	-	-	Yes	-
TGFBR2	7048	35	13	22	23	redundant	neutral	Indispensable	Redundant	-	Yes	Yes	-	Yes	-
ARHGEF6	9459	18	7	11	12	intermittent	neutral	Neutral	Intermittent	Yes	-	-	-	Yes	Yes
NR4A1	3164	41	23	18	19	critical	indispensable	Indispensable	Redundant	Yes	-	-	Yes	Yes	Yes
GLOD4	51031	3	2	1	2	redundant	neutral	Dispensable	Intermittent	-	-	-	-	-	-
PML	5371	56	24	32	33	intermittent	neutral	Indispensable	Redundant	-	-	-	Yes	Yes	Yes
WASF3	10810	4	2	2	3	redundant	neutral	Dispensable	Intermittent	-	-	-	-	Yes	-
ROCK1	6093	19	11	8	9	redundant	neutral	Neutral	Intermittent	Yes	-	Yes	-	Yes	-
VIM	7431	124	67	57	58	intermittent	neutral	Indispensable	Redundant	-	-	-	-	Yes	Yes
EFEMP2	30008	32	15	17	18	critical	indispensable	Indispensable	Redundant	-	-	-	-	-	Yes
GLRX3	10539	10	8	2	3	redundant	neutral	Neutral	Redundant	-	-	-	-	-	Yes
GNAI3	2773	28	7	21	22	intermittent	neutral	Indispensable	Redundant	Yes	-	-	-	Yes	-
RIC8A	60626	13	7	6	7	intermittent	neutral	Neutral	Intermittent	-	-	-	-	-	-
SRF	6722	77	46	31	32	critical	indispensable	Indispensable	Redundant	Yes	-	-	Yes	Yes	-
FHL5	9457	12	8	4	5	redundant	neutral	Neutral	Redundant	-	-	-	Yes	Yes	-
CLSPN	63967	3	1	2	3	redundant	neutral	Dispensable	Intermittent	-	-	-	-	-	-
TAF1D	79101	18	12	6	7	redundant	neutral	Neutral	Redundant	-	-	-	-	-	-
PECAM1	5175	21	14	7	8	redundant	neutral	Dispensable	Intermittent	-	-	-	-	Yes	-
RANGAP1	5905	6	3	3	4	redundant	neutral	Dispensable	Intermittent	-	-	-	-	Yes	-
AURKB	9212	11	7	4	5	intermittent	neutral	Neutral	Redundant	Yes	-	Yes	-	Yes	-
TACC1	6867	6	3	3	4	intermittent	neutral	Neutral	Redundant	-	-	-	-	-	-
SIX1	6495	13	7	6	7	intermittent	neutral	Neutral	Redundant	-	-	-	Yes	-	-
CCNA2	890	32	21	11	12	redundant	neutral	Neutral	Redundant	Yes	-	-	-	Yes	-
PTGER2	5732	2	0	2	3	critical	neutral	Neutral	Critical	-	Yes	-	-	Yes	-
PTGDS	5730	8	3	5	6	intermittent	neutral	Indispensable	Redundant	-	-	-	-	-	-
HIST1H3A	8350	6	5	1	2	redundant	neutral	Neutral	Redundant	Yes	-	-	-	Yes	-
CSNK2A2	1459	66	34	32	33	intermittent	neutral	Indispensable	Redundant	Yes	-	Yes	-	Yes	-
SMURF1	57154	73	61	12	13	critical	indispensable	Indispensable	Redundant	-	-	-	-	Yes	-
PDGFB	5155	9	6	3	4	redundant	neutral	Dispensable	Intermittent	Yes	-	-	-	Yes	-
ITSN1	6453	35	22	13	14	redundant	neutral	Neutral	Redundant	-	-	-	-	Yes	-
EXOSC6	118460	26	5	21	22	redundant	neutral	Indispensable	Redundant	-	-	-	-	-	-
MPP6	51678	19	9	10	11	redundant	neutral	Indispensable	Redundant	-	-	-	-	-	-
CXCR4	7852	27	10	17	18	redundant	neutral	Indispensable	Redundant	Yes	Yes	-	-	Yes	-
GNAI1	2770	51	24	27	28	intermittent	neutral	Indispensable	Redundant	Yes	-	-	-	Yes	-
PTPRU	10076	8	3	5	6	redundant	neutral	Neutral	Intermittent	-	Yes	-	-	Yes	-
RHOXF2	84528	27	18	9	10	redundant	neutral	Indispensable	Redundant	-	-	-	-	-	-
SFRS16	11129	4	2	2	3	redundant	neutral	Dispensable	Intermittent	Yes	-	-	-	-	-
EPB49	2039	9	1	8	9	critical	indispensable	Neutral	Intermittent	-	-	-	-	-	-
PRKACA	5566	118	30	88	89	critical	indispensable	Indispensable	Redundant	Yes	-	Yes	-	Yes	Yes
MED15	51586	12	9	3	4	redundant	neutral	Indispensable	Redundant	-	-	-	Yes	Yes	-
PXN	5829	75	23	52	53	critical	indispensable	Indispensable	Redundant	-	-	-	-	Yes	-
SUFU	51684	29	17	12	13	intermittent	neutral	Indispensable	Redundant	Yes	-	-	-	-	-
SAP18	10284	7	7	0	1	redundant	neutral	Neutral	Redundant	-	-	-	Yes	Yes	-
CASP2	835	23	3	20	21	critical	indispensable	Indispensable	Redundant	Yes	-	-	-	-	-
KPNA2	3838	36	23	13	14	critical	indispensable	Indispensable	Redundant	Yes	-	-	-	Yes	-
HCLS1	3059	12	6	6	7	redundant	neutral	Neutral	Redundant	Yes	-	-	-	-	-
TBC1D1	23216	2	0	2	3	critical	dispensable	Dispensable	Critical	Yes	-	-	-	-	-
TMSB4X	7114	23	9	14	15	redundant	neutral	Neutral	Intermittent	-	-	-	-	-	Yes
BAK1	578	12	9	3	4	redundant	neutral	Neutral	Redundant	Yes	-	-	-	Yes	-
TSC22D3	1831	8	8	0	1	redundant	neutral	Neutral	Redundant	-	-	-	Yes	-	-
GZMB	3002	18	2	16	17	intermittent	neutral	Neutral	Intermittent	-	-	-	-	Yes	-
DFFA	1676	8	5	3	4	redundant	neutral	Dispensable	Intermittent	Yes	-	-	-	Yes	-
HDAC2	3066	73	49	24	25	critical	indispensable	Indispensable	Redundant	Yes	-	-	Yes	Yes	-
NOLC1	9221	11	4	7	8	redundant	neutral	Neutral	Intermittent	-	-	-	-	Yes	-
NPY5R	4889	2	0	2	3	critical	dispensable	Dispensable	Critical	-	Yes	-	-	-	-
GHR	2690	22	3	19	20	redundant	neutral	Indispensable	Redundant	-	Yes	-	-	-	-
PTPN2	5771	21	8	13	14	redundant	neutral	Dispensable	Intermittent	-	-	-	-	-	-
ZNF417	147687	9	7	2	3	redundant	neutral	Neutral	Redundant	-	-	-	Yes	-	-
MCF2L	23263	7	5	2	3	redundant	neutral	Dispensable	Intermittent	Yes	-	-	-	-	-
JTV1	7965	29	20	9	10	intermittent	neutral	Indispensable	Redundant	-	-	-	-	Yes	-
SYT17	51760	5	1	4	5	redundant	neutral	Dispensable	Intermittent	-	-	-	-	-	-
EPS15	2060	25	16	9	10	redundant	neutral	Indispensable	Redundant	-	-	-	-	Yes	-
EPHA2	1969	17	0	17	18	critical	dispensable	Neutral	Critical	-	Yes	Yes	-	-	-
GRIN2B	2904	32	14	18	19	intermittent	neutral	Neutral	Intermittent	Yes	-	-	-	Yes	-
MINK1	50488	11	5	6	7	intermittent	neutral	Neutral	Intermittent	-	-	Yes	-	-	-
LRP3	4037	2	0	2	3	critical	dispensable	Neutral	Critical	-	Yes	-	-	-	-
GGA1	26088	15	4	11	12	intermittent	neutral	Neutral	Intermittent	-	-	-	-	Yes	-
MYO15B	80022	6	3	3	4	intermittent	dispensable	Neutral	Redundant	-	-	-	-	-	-
TRIM29	23650	23	17	6	7	redundant	neutral	Neutral	Redundant	-	-	-	Yes	Yes	-
CCBP2	1238	14	0	14	15	critical	indispensable	Neutral	Critical	-	Yes	-	-	Yes	-
CCL4	6351	7	2	5	6	redundant	neutral	Neutral	Intermittent	-	-	-	-	Yes	-
PPARG	5468	49	30	19	20	redundant	neutral	Indispensable	Redundant	Yes	-	-	Yes	Yes	-
FKBP3	2287	6	3	3	4	redundant	neutral	Dispensable	Intermittent	-	-	-	-	-	-
FOXP1	27086	3	1	2	3	critical	indispensable	Neutral	Intermittent	-	-	-	Yes	-	-
FOXP2	93986	1	1	0	1	redundant	neutral	Dispensable	Intermittent	-	-	-	Yes	Yes	-
FOXO1	2308	30	17	13	14	redundant	neutral	Dispensable	Intermittent	Yes	-	-	Yes	-	-
NR1H2	7376	35	16	19	20	critical	indispensable	Indispensable	Redundant	-	-	-	Yes	-	-
TGM2	7052	30	10	20	21	intermittent	neutral	Indispensable	Redundant	-	-	-	-	Yes	-
PLCD1	5333	8	4	4	5	redundant	neutral	Neutral	Redundant	Yes	-	-	-	Yes	-
DDX54	79039	4	3	1	2	redundant	neutral	Dispensable	Intermittent	-	-	-	-	-	-
HLA-C	3107	14	6	8	9	critical	indispensable	Indispensable	Redundant	-	-	-	-	Yes	-
B2M	567	15	9	6	7	critical	indispensable	Indispensable	Redundant	-	-	-	-	Yes	Yes
CASP3	836	128	53	75	76	critical	indispensable	Indispensable	Redundant	Yes	-	-	-	Yes	-
SREBF2	6721	16	10	6	7	redundant	neutral	Neutral	Redundant	Yes	-	-	Yes	Yes	-
LSM7	51690	13	1	12	13	intermittent	dispensable	Indispensable	Redundant	-	-	-	-	-	-
LSM5	23658	12	7	5	6	redundant	neutral	Neutral	Intermittent	-	-	-	-	-	-
TTF2	8458	17	8	9	10	critical	indispensable	Indispensable	Redundant	-	-	-	-	Yes	-
CDC5L	988	17	15	2	3	intermittent	neutral	Indispensable	Redundant	-	-	-	-	Yes	-
FZD5	7855	6	1	5	6	intermittent	neutral	Neutral	Intermittent	Yes	Yes	-	-	-	-
LRP6	4040	9	3	6	7	intermittent	neutral	Neutral	Intermittent	Yes	Yes	-	-	-	-
COL13A1	1305	6	1	5	6	redundant	neutral	Dispensable	Intermittent	-	-	-	-	-	-
ETS1	2113	37	21	16	17	intermittent	neutral	Indispensable	Redundant	Yes	-	-	Yes	Yes	-
PRPF40A	55660	65	33	32	33	critical	indispensable	Indispensable	Redundant	-	-	-	-	Yes	-
OPRK1	4986	4	0	4	5	critical	neutral	Neutral	Critical	-	Yes	-	-	Yes	-
GABARAPL1	23710	4	1	3	4	redundant	neutral	Dispensable	Intermittent	-	-	-	-	-	-
MBP	4155	38	10	28	29	critical	indispensable	Indispensable	Redundant	-	-	-	-	-	Yes
CCND1	595	41	16	25	26	redundant	neutral	Indispensable	Redundant	Yes	-	-	-	Yes	-
RBX1	9978	21	15	6	7	redundant	neutral	Neutral	Redundant	Yes	-	-	-	Yes	-
DAP3	7818	7	1	6	7	redundant	neutral	Dispensable	Intermittent	-	-	-	-	Yes	-
PPARA	5465	30	13	17	18	critical	indispensable	Indispensable	Redundant	-	-	-	Yes	Yes	Yes
PPBP	5473	17	4	13	14	critical	indispensable	Indispensable	Redundant	-	-	-	-	Yes	-
STAP2	55620	10	4	6	7	redundant	neutral	Neutral	Redundant	-	-	-	-	-	-
NRGN	4900	3	2	1	2	redundant	neutral	Dispensable	Intermittent	-	-	-	-	-	-
PTPRM	5797	9	0	9	10	critical	indispensable	Neutral	Critical	Yes	Yes	-	-	-	-
PTPRK	5796	7	1	6	7	redundant	neutral	Neutral	Intermittent	-	Yes	-	-	-	-
BCL2L1	598	58	40	18	19	critical	indispensable	Indispensable	Redundant	Yes	-	-	-	Yes	-
GNA12	2768	25	8	17	18	intermittent	neutral	Indispensable	Redundant	Yes	-	-	-	-	-
CASK	8573	33	8	25	26	critical	indispensable	Neutral	Intermittent	-	-	Yes	-	-	-
KCNJ12	3768	15	11	4	5	redundant	neutral	Indispensable	Redundant	-	-	-	-	-	-
MED14	9282	15	10	5	6	redundant	neutral	Indispensable	Redundant	-	-	-	Yes	Yes	-
IGSF1	3547	8	3	5	6	intermittent	neutral	Neutral	Intermittent	-	-	-	-	-	-
ACVR2A	92	12	7	5	6	redundant	neutral	Indispensable	Redundant	-	-	Yes	-	-	-
SST	6750	5	2	3	4	redundant	neutral	Indispensable	Redundant	-	-	-	-	Yes	-
SSTR2	6752	8	3	5	6	redundant	neutral	Neutral	Intermittent	-	Yes	-	-	-	-
HNF4A	3172	42	12	30	31	redundant	neutral	Indispensable	Redundant	Yes	-	-	Yes	-	-
SUB1	10923	13	9	4	5	redundant	neutral	Indispensable	Redundant	-	-	-	Yes	Yes	-
IRS2	8660	35	21	14	15	redundant	neutral	Neutral	Intermittent	Yes	-	-	-	-	-
ATP2A2	488	4	2	2	3	redundant	neutral	Dispensable	Intermittent	-	-	-	-	Yes	-
EIF4B	1975	4	3	1	2	redundant	neutral	Neutral	Redundant	-	-	-	-	Yes	-
TRAF4	9618	21	8	13	14	critical	indispensable	Indispensable	Redundant	-	-	-	-	Yes	-
CCNK	8812	18	6	12	13	intermittent	neutral	Neutral	Intermittent	-	-	-	-	Yes	-
IGHM	3507	15	5	10	11	redundant	neutral	Neutral	Redundant	-	-	-	-	-	-
SH3GL2	6456	36	20	16	17	intermittent	neutral	Indispensable	Redundant	-	-	-	-	-	-
OLFM2	93145	7	1	6	7	redundant	neutral	Neutral	Intermittent	-	-	-	-	-	-
GNB5	10681	20	12	8	9	redundant	neutral	Indispensable	Redundant	Yes	-	-	-	-	-
RASSF5	83593	11	8	3	4	redundant	neutral	Dispensable	Intermittent	Yes	-	-	-	-	-
PDCD5	9141	8	4	4	5	redundant	neutral	Dispensable	Intermittent	-	-	-	-	-	-
ACVR1	90	69	31	38	39	critical	indispensable	Indispensable	Redundant	-	Yes	Yes	-	Yes	-
DUSP13	51207	4	2	2	3	redundant	neutral	Dispensable	Intermittent	-	-	-	-	-	-
ACTL6A	86	11	3	8	9	redundant	neutral	Neutral	Redundant	-	-	-	-	Yes	-
POLR2A	5430	63	44	19	20	intermittent	neutral	Indispensable	Redundant	Yes	-	-	-	Yes	-
ASCL1	429	8	5	3	4	intermittent	neutral	Indispensable	Redundant	-	-	-	Yes	-	-
HMGB1	3146	73	42	31	32	critical	indispensable	Indispensable	Redundant	-	-	-	Yes	Yes	-
CTSD	1509	17	6	11	12	redundant	neutral	Neutral	Intermittent	-	-	-	-	Yes	-
CTSB	1508	24	5	19	20	critical	indispensable	Neutral	Intermittent	-	-	-	-	Yes	Yes
RPS6KA3	6197	26	8	18	19	intermittent	neutral	Indispensable	Redundant	Yes	-	Yes	-	Yes	-
CREB1	1385	48	34	14	15	redundant	neutral	Neutral	Redundant	Yes	-	-	Yes	Yes	-
CDC42	998	69	30	39	40	intermittent	neutral	Indispensable	Redundant	-	-	-	-	Yes	-
CDC42EP1	11135	6	3	3	4	redundant	neutral	Dispensable	Intermittent	-	-	-	-	-	-
TRIP10	9322	14	11	3	4	redundant	neutral	Neutral	Redundant	Yes	-	-	Yes	-	-
RAB3IL1	5866	3	2	1	2	intermittent	dispensable	Neutral	Redundant	-	-	-	-	-	-
CIB1	10519	15	10	5	6	intermittent	neutral	Indispensable	Redundant	-	-	-	-	-	-
FADD	8772	36	10	26	27	intermittent	neutral	Indispensable	Redundant	Yes	-	-	-	Yes	Yes
DAPK1	1612	8	4	4	5	redundant	neutral	Neutral	Redundant	Yes	-	Yes	-	-	-
SMC3	9126	6	4	2	3	redundant	neutral	Neutral	Redundant	-	-	-	-	Yes	-
MXD1	4084	18	11	7	8	intermittent	neutral	Indispensable	Redundant	Yes	-	-	Yes	-	-
UCP2	7351	5	2	3	4	redundant	neutral	Dispensable	Intermittent	-	-	-	-	-	-
AMBP	259	4	1	3	4	redundant	neutral	Dispensable	Intermittent	-	-	-	-	-	-
ALB	213	15	8	7	8	intermittent	neutral	Neutral	Redundant	-	-	-	-	Yes	-
GBP2	2634	21	5	16	17	redundant	neutral	Indispensable	Redundant	-	-	-	-	Yes	Yes
CTR9	9646	4	1	3	4	redundant	neutral	Neutral	Intermittent	-	-	-	-	Yes	-
RET	5979	31	3	28	29	redundant	neutral	Indispensable	Redundant	-	Yes	Yes	-	-	-
UBA52	7311	25	12	13	14	redundant	neutral	Neutral	Redundant	-	-	-	-	Yes	-
SMAD4	4089	142	87	55	56	critical	indispensable	Indispensable	Redundant	Yes	-	-	Yes	Yes	-
SERPINA5	5104	15	7	8	9	intermittent	neutral	Neutral	Intermittent	-	-	-	-	-	-
SEMG2	6407	4	2	2	3	intermittent	dispensable	Dispensable	Intermittent	-	-	-	-	Yes	-
TAPBP	6892	8	3	5	6	redundant	neutral	Neutral	Intermittent	-	-	-	-	-	-
LSM3	27258	14	3	11	12	intermittent	neutral	Neutral	Intermittent	-	-	-	-	Yes	-
SNRPE	6635	9	8	1	2	redundant	neutral	Dispensable	Intermittent	-	-	-	-	Yes	-
RAC1	5879	93	23	70	71	critical	indispensable	Indispensable	Redundant	Yes	-	-	-	Yes	-
MSC	9242	7	5	2	3	redundant	neutral	Dispensable	Intermittent	-	-	-	Yes	-	-
ID2	3398	38	22	16	17	redundant	neutral	Indispensable	Redundant	-	-	-	Yes	-	-
RERE	473	18	14	4	5	intermittent	neutral	Neutral	Redundant	-	-	Yes	Yes	-	-
TLR2	7097	17	5	12	13	intermittent	neutral	Indispensable	Redundant	-	Yes	-	-	Yes	Yes
HMOX2	3163	32	9	23	24	redundant	neutral	Indispensable	Redundant	-	-	-	-	Yes	-
ZBTB33	10009	2	2	0	1	redundant	neutral	Neutral	Redundant	Yes	-	-	Yes	-	-
SOS2	6655	16	10	6	7	redundant	neutral	Indispensable	Redundant	Yes	-	-	-	-	-
APOA1	335	17	4	13	14	critical	indispensable	Indispensable	Redundant	-	-	-	-	Yes	Yes
HDAC5	10014	30	12	18	19	redundant	neutral	Indispensable	Redundant	Yes	-	-	-	-	-
NCOR1	9611	74	47	27	28	critical	indispensable	Indispensable	Redundant	Yes	-	-	Yes	Yes	-
DTX2	113878	14	2	12	13	intermittent	neutral	Neutral	Intermittent	-	-	-	-	-	-
HDGFRP3	50810	2	1	1	2	redundant	neutral	Dispensable	Intermittent	-	-	-	-	-	-
TCEB2	6923	11	3	8	9	critical	indispensable	Neutral	Intermittent	Yes	-	-	-	Yes	-
SOCS6	9306	16	9	7	8	intermittent	neutral	Indispensable	Redundant	Yes	-	-	-	-	-
NOC4L	79050	9	4	5	6	redundant	neutral	Dispensable	Intermittent	-	-	-	-	-	-
USHBP1	83878	29	25	4	5	redundant	neutral	Indispensable	Redundant	-	-	-	-	-	Yes
RABIF	5877	5	1	4	5	intermittent	dispensable	Neutral	Intermittent	-	-	-	-	-	-
DAPK3	1613	7	2	5	6	redundant	neutral	Dispensable	Intermittent	-	-	Yes	-	-	-
ATF4	468	23	9	14	15	intermittent	neutral	Indispensable	Redundant	-	-	-	Yes	Yes	-
MRPL37	51253	2	1	1	2	redundant	neutral	Dispensable	Intermittent	-	-	-	-	-	-
MCM2	4171	25	18	7	8	redundant	neutral	Neutral	Redundant	-	-	-	-	Yes	-
MCM6	4175	15	13	2	3	redundant	neutral	Neutral	Redundant	-	-	-	-	Yes	-
MS4A1	931	6	4	2	3	redundant	neutral	Dispensable	Intermittent	-	-	-	-	Yes	-
PARP10	84875	2	1	1	2	redundant	neutral	Neutral	Intermittent	-	-	-	-	-	-
MAP1LC3B	81631	44	33	11	12	intermittent	neutral	Indispensable	Redundant	Yes	-	-	-	Yes	-
KLHL5	51088	6	4	2	3	redundant	neutral	Dispensable	Intermittent	-	-	-	Yes	-	-
HOXC8	3224	10	7	3	4	redundant	neutral	Neutral	Redundant	-	-	-	Yes	-	-
GAB1	2549	28	15	13	14	intermittent	neutral	Neutral	Intermittent	Yes	-	-	-	-	Yes
ZBTB44	29068	6	5	1	2	redundant	neutral	Dispensable	Intermittent	-	-	-	Yes	-	-
OSGEP	55644	19	6	13	14	intermittent	neutral	Indispensable	Redundant	-	-	-	-	-	-
ATP6V1E1	529	5	1	4	5	intermittent	neutral	Neutral	Intermittent	-	-	-	-	-	-
ALDOB	229	2	1	1	2	intermittent	dispensable	Dispensable	Intermittent	-	-	-	-	-	-
CDKN1A	1026	158	108	50	51	critical	indispensable	Indispensable	Redundant	Yes	-	-	-	Yes	Yes
COPS5	10987	37	20	17	18	intermittent	neutral	Indispensable	Redundant	-	-	-	Yes	Yes	-
ESR2	2100	47	20	27	28	intermittent	neutral	Indispensable	Redundant	Yes	-	-	Yes	Yes	-
PPIG	9360	3	2	1	2	redundant	neutral	Dispensable	Intermittent	-	-	-	-	Yes	-
POLDIP2	26073	8	1	7	8	intermittent	dispensable	Neutral	Intermittent	-	-	-	-	-	-
GRN	2896	13	7	6	7	redundant	neutral	Neutral	Redundant	-	-	-	-	Yes	Yes
GFI1B	8328	71	57	14	15	intermittent	neutral	Indispensable	Redundant	-	-	-	Yes	-	-
HTT	3064	66	39	27	28	critical	indispensable	Indispensable	Redundant	Yes	-	-	-	Yes	-
SNRNP40	9410	2	1	1	2	redundant	neutral	Dispensable	Intermittent	-	-	-	-	Yes	-
RAG1	5896	4	3	1	2	redundant	neutral	Dispensable	Intermittent	-	-	-	-	-	-
CBS	875	4	3	1	2	redundant	neutral	Dispensable	Intermittent	-	-	-	-	-	-
DAP	1611	2	1	1	2	redundant	neutral	Dispensable	Intermittent	-	-	-	-	-	-
HNRNPA0	10949	3	1	2	3	redundant	neutral	Dispensable	Intermittent	-	-	-	-	Yes	-
MAPKAPK2	9261	19	12	7	8	redundant	neutral	Neutral	Redundant	Yes	-	Yes	-	Yes	-
VWF	7450	10	8	2	3	redundant	neutral	Dispensable	Intermittent	-	-	-	-	Yes	Yes
ITGA2B	3674	13	7	6	7	redundant	neutral	Indispensable	Redundant	Yes	-	-	-	-	-
ETV6	2120	10	7	3	4	redundant	neutral	Indispensable	Redundant	-	-	-	Yes	-	-
L3MBTL	26013	2	1	1	2	critical	neutral	Indispensable	Redundant	-	-	-	Yes	-	-
RXFP1	59350	1	0	1	2	critical	dispensable	Neutral	Critical	-	Yes	-	-	-	-
RLN3	117579	2	1	1	2	intermittent	neutral	Indispensable	Redundant	-	-	-	-	-	-
TNFAIP3	7128	20	12	8	9	redundant	neutral	Indispensable	Redundant	Yes	-	-	-	Yes	-
PDE4DIP	9659	17	13	4	5	redundant	neutral	Neutral	Redundant	-	-	-	-	-	Yes
SOCS7	30837	7	5	2	3	redundant	neutral	Dispensable	Intermittent	-	-	-	-	-	-
MAF	4094	12	10	2	3	redundant	neutral	Neutral	Redundant	-	-	-	Yes	-	-
CBLB	868	35	24	11	12	redundant	neutral	Indispensable	Redundant	Yes	-	-	-	Yes	-
CNTFR	1271	7	0	7	8	critical	dispensable	Neutral	Critical	-	Yes	-	-	-	-
NUP62	23636	23	16	7	8	redundant	neutral	Indispensable	Redundant	-	-	-	-	Yes	Yes
EMD	2010	16	10	6	7	intermittent	neutral	Indispensable	Redundant	-	-	-	-	Yes	-
CREB3	10488	16	10	6	7	redundant	neutral	Neutral	Redundant	-	-	-	Yes	Yes	Yes
CHD3	1107	86	50	36	37	critical	indispensable	Indispensable	Redundant	-	-	-	Yes	Yes	-
RXRB	6257	31	18	13	14	redundant	neutral	Neutral	Redundant	-	-	-	Yes	Yes	-
ZFPM2	23414	12	6	6	7	intermittent	neutral	Dispensable	Intermittent	-	-	-	Yes	-	-
CTBP1	1487	56	32	24	25	critical	indispensable	Indispensable	Redundant	Yes	-	-	-	Yes	-
INVS	27130	2	1	1	2	intermittent	dispensable	Dispensable	Intermittent	-	-	-	-	-	-
TNFSF11	8600	30	8	22	23	critical	indispensable	Indispensable	Redundant	-	-	-	-	Yes	-
TIRAP	114609	12	5	7	8	intermittent	neutral	Neutral	Intermittent	Yes	-	-	-	-	-
TRAF6	7189	74	19	55	56	critical	indispensable	Indispensable	Redundant	Yes	-	-	-	Yes	-
STAMBPL1	57559	3	1	2	3	redundant	neutral	Dispensable	Intermittent	-	-	-	-	-	-
SMAD7	4092	49	35	14	15	critical	indispensable	Indispensable	Redundant	Yes	-	-	Yes	Yes	-
FLNC	2318	15	3	12	13	intermittent	neutral	Indispensable	Redundant	Yes	-	-	-	Yes	-
CAPN3	825	6	3	3	4	redundant	neutral	Dispensable	Intermittent	-	-	-	-	Yes	-
ELK3	2004	9	7	2	3	redundant	neutral	Neutral	Redundant	-	-	-	Yes	-	-
PA2G4	5036	11	5	6	7	intermittent	neutral	Neutral	Intermittent	-	-	-	-	Yes	-
EXOSC5	56915	23	20	3	4	intermittent	neutral	Indispensable	Redundant	-	-	-	-	Yes	-
AGFG1	3267	5	1	4	5	intermittent	dispensable	Indispensable	Redundant	-	-	-	-	Yes	-
PKIA	5569	4	3	1	2	redundant	neutral	Neutral	Redundant	-	-	-	-	-	-
RARG	5916	16	13	3	4	redundant	neutral	Neutral	Redundant	Yes	-	-	Yes	Yes	-
DVL3	1857	35	24	11	12	redundant	neutral	Indispensable	Redundant	Yes	-	-	-	-	-
ARID3B	10620	1	1	0	1	redundant	neutral	Dispensable	Intermittent	-	-	-	Yes	-	-
TSPAN4	7106	7	0	7	8	critical	dispensable	Neutral	Critical	-	Yes	-	-	Yes	-
CLDN11	5010	2	2	0	1	redundant	neutral	Neutral	Redundant	-	-	-	-	-	-
C19orf50	79036	21	14	7	8	intermittent	neutral	Indispensable	Redundant	-	-	-	-	Yes	-
NIN	51199	8	4	4	5	redundant	neutral	Indispensable	Redundant	-	-	-	-	-	-
EID1	23741	9	4	5	6	redundant	neutral	Dispensable	Intermittent	-	-	-	-	-	-
NR0B2	8431	24	16	8	9	redundant	neutral	Neutral	Redundant	-	-	-	Yes	Yes	-
BAT2L	84726	4	2	2	3	redundant	neutral	Dispensable	Intermittent	-	-	-	-	-	-
TEAD1	7003	7	5	2	3	intermittent	neutral	Dispensable	Intermittent	Yes	-	-	Yes	-	-
MEF2B	4207	3	3	0	1	redundant	neutral	Neutral	Redundant	-	-	-	Yes	-	-
TRIM3	10612	3	3	0	1	intermittent	dispensable	Neutral	Redundant	-	-	-	Yes	-	-
CEBPE	1053	20	13	7	8	redundant	neutral	Indispensable	Redundant	-	-	-	Yes	Yes	-
TUBA1A	7846	38	9	29	30	intermittent	neutral	Neutral	Intermittent	-	-	-	-	Yes	-
ITPR1	3708	23	9	14	15	intermittent	neutral	Indispensable	Redundant	Yes	-	-	-	Yes	-
SOCS1	8651	35	18	17	18	redundant	neutral	Neutral	Intermittent	-	-	-	-	Yes	-
PIM2	11040	5	2	3	4	redundant	neutral	Dispensable	Intermittent	-	-	Yes	-	Yes	-
GFRA1	2674	2	0	2	3	critical	neutral	Dispensable	Critical	-	Yes	-	-	Yes	-
OPRD1	4985	16	4	12	13	redundant	neutral	Neutral	Intermittent	-	Yes	-	-	Yes	-
HSPD1	3329	15	3	12	13	intermittent	neutral	Indispensable	Redundant	Yes	-	-	-	Yes	Yes
PIM1	5292	12	7	5	6	redundant	neutral	Neutral	Redundant	-	-	Yes	-	Yes	-
NFATC1	4772	7	5	2	3	redundant	neutral	Neutral	Redundant	Yes	-	-	Yes	Yes	-
RPS6KA1	6195	38	24	14	15	redundant	neutral	Neutral	Redundant	Yes	-	Yes	-	-	-
AKAP8L	26993	7	2	5	6	redundant	neutral	Neutral	Intermittent	-	-	-	-	Yes	-
DHX9	1660	26	16	10	11	redundant	neutral	Neutral	Redundant	-	-	-	-	Yes	-
EPHB1	2047	10	0	10	11	critical	neutral	Neutral	Critical	-	Yes	Yes	-	-	-
ACP1	52	13	5	8	9	critical	indispensable	Indispensable	Redundant	-	-	-	-	-	Yes
NCALD	83988	9	8	1	2	redundant	neutral	Neutral	Intermittent	-	-	-	Yes	-	-
HSPE1	3336	14	6	8	9	redundant	neutral	Neutral	Redundant	-	-	-	-	Yes	-
SAT1	6303	44	14	30	31	intermittent	neutral	Indispensable	Redundant	-	-	-	-	Yes	-
F2R	2149	14	3	11	12	redundant	neutral	Neutral	Intermittent	-	Yes	-	-	-	-
SNX1	6642	14	7	7	8	intermittent	neutral	Indispensable	Redundant	-	-	-	-	-	-
CST3	1471	8	6	2	3	redundant	neutral	Neutral	Redundant	-	-	-	-	-	-
TRIM62	55223	2	2	0	1	redundant	neutral	Dispensable	Intermittent	-	-	-	Yes	Yes	-
DBI	1622	9	6	3	4	redundant	neutral	Indispensable	Redundant	-	-	-	-	-	-
PITX1	5307	9	7	2	3	redundant	neutral	Neutral	Redundant	-	-	-	Yes	-	Yes
KPNA1	3836	19	10	9	10	redundant	neutral	Indispensable	Redundant	Yes	-	-	-	Yes	Yes
MEST	4232	12	7	5	6	redundant	neutral	Indispensable	Redundant	-	-	-	-	-	-
HSPA1A	3303	51	29	22	23	intermittent	neutral	Indispensable	Redundant	-	-	-	-	Yes	-
KRT18	3875	43	25	18	19	intermittent	neutral	Indispensable	Redundant	-	-	-	-	-	Yes
EIF4E2	9470	4	1	3	4	intermittent	neutral	Neutral	Intermittent	-	-	-	-	-	-
EIF4ENIF1	56478	6	4	2	3	redundant	neutral	Neutral	Redundant	-	-	-	-	-	Yes
GPR183	1880	1	0	1	2	critical	dispensable	Neutral	Critical	-	Yes	-	-	Yes	-
MTA1	9112	13	3	10	11	redundant	neutral	Indispensable	Redundant	-	-	-	Yes	Yes	-
RASGRF1	5923	8	5	3	4	redundant	neutral	Neutral	Redundant	Yes	-	-	-	Yes	-
ZDHHC3	51304	5	3	2	3	redundant	neutral	Dispensable	Intermittent	-	-	-	-	-	-
CNTNAP1	8506	6	0	6	7	critical	dispensable	Neutral	Critical	-	Yes	-	-	Yes	-
ACTR2	10097	8	0	8	9	critical	indispensable	Neutral	Critical	Yes	Yes	Yes	-	-	-
ARPC5	10092	2	1	1	2	redundant	neutral	Dispensable	Intermittent	-	-	-	-	-	-
TNFRSF10B	8795	9	1	8	9	redundant	neutral	Neutral	Intermittent	-	Yes	-	-	Yes	-
TNFSF10	8743	7	5	2	3	redundant	neutral	Dispensable	Intermittent	Yes	-	-	-	Yes	-
MDFIC	29969	3	1	2	3	redundant	neutral	Dispensable	Intermittent	-	-	-	-	Yes	-
HSF4	3299	7	7	0	1	redundant	neutral	Neutral	Redundant	-	-	-	Yes	-	-
CRP	1401	11	4	7	8	critical	indispensable	Neutral	Intermittent	-	-	-	-	Yes	-
GP6	51206	7	3	4	5	redundant	neutral	Neutral	Intermittent	-	-	-	-	-	-
RALGDS	5900	13	6	7	8	redundant	neutral	Neutral	Intermittent	-	-	-	-	-	-
RIT1	6016	11	5	6	7	redundant	neutral	Indispensable	Redundant	-	-	-	-	Yes	-
EXOC8	149371	11	7	4	5	redundant	neutral	Neutral	Redundant	-	-	-	-	-	-
PBX2	5089	21	16	5	6	intermittent	neutral	Indispensable	Redundant	-	-	-	Yes	-	-
HOXB8	3218	4	4	0	1	redundant	neutral	Neutral	Redundant	-	-	-	Yes	-	-
EID2	163126	6	3	3	4	redundant	neutral	Dispensable	Intermittent	-	-	-	-	-	-
TEAD4	7004	4	3	1	2	intermittent	neutral	Dispensable	Intermittent	-	-	-	Yes	-	-
DDX24	57062	19	4	15	16	critical	indispensable	Neutral	Intermittent	-	-	-	-	Yes	-
EIF3E	3646	16	6	10	11	critical	indispensable	Indispensable	Redundant	Yes	-	-	-	Yes	-
MAPKAPK3	7867	9	5	4	5	redundant	neutral	Neutral	Redundant	Yes	-	Yes	-	-	-
TCF3	6929	53	27	26	27	intermittent	neutral	Indispensable	Redundant	Yes	-	-	Yes	Yes	-
ARHGEF12	23365	10	4	6	7	redundant	neutral	Indispensable	Redundant	Yes	-	-	-	Yes	-
GNA13	10672	32	12	20	21	intermittent	neutral	Indispensable	Redundant	Yes	-	-	-	-	-
WT1	7490	25	17	8	9	redundant	neutral	Indispensable	Redundant	Yes	-	-	Yes	Yes	-
GTF2F1	2962	23	13	10	11	redundant	neutral	Neutral	Redundant	Yes	-	-	Yes	Yes	-
CDC20	991	11	7	4	5	redundant	neutral	Neutral	Redundant	-	-	-	-	Yes	-
PFDN1	5201	52	29	23	24	intermittent	neutral	Indispensable	Redundant	-	-	-	-	-	-
NR2F1	7025	24	15	9	10	intermittent	neutral	Indispensable	Redundant	-	-	-	Yes	Yes	-
GABPA	2551	12	7	5	6	redundant	neutral	Neutral	Redundant	-	-	-	Yes	Yes	-
PPIA	5478	12	4	8	9	redundant	neutral	Neutral	Intermittent	-	-	-	-	Yes	-
BTG1	694	10	4	6	7	redundant	neutral	Dispensable	Intermittent	-	-	-	-	-	-
TNFRSF1A	7132	55	21	34	35	critical	indispensable	Indispensable	Redundant	-	Yes	-	-	Yes	Yes
IKBKG	8517	43	31	12	13	redundant	neutral	Indispensable	Redundant	Yes	-	-	-	Yes	-
TUBA1B	10376	16	7	9	10	intermittent	neutral	Indispensable	Redundant	-	-	-	-	Yes	-
SIAH1	6477	35	27	8	9	redundant	neutral	Indispensable	Redundant	-	-	-	Yes	-	Yes
SDPR	8436	2	1	1	2	redundant	neutral	Dispensable	Intermittent	-	-	-	-	-	-
PLEKHF2	79666	19	14	5	6	redundant	neutral	Neutral	Redundant	-	-	-	-	-	-
PARD3	56288	30	13	17	18	critical	indispensable	Indispensable	Redundant	Yes	-	-	-	-	-
INADL	10207	27	25	2	3	intermittent	neutral	Indispensable	Redundant	-	-	-	-	-	-
EEF1D	1936	19	8	11	12	critical	indispensable	Indispensable	Redundant	Yes	-	-	-	Yes	-
CDC2	983	118	48	70	71	critical	indispensable	Indispensable	Redundant	Yes	-	Yes	-	Yes	-
FLII	2314	10	4	6	7	redundant	neutral	Indispensable	Redundant	-	-	-	-	Yes	-
OPTN	10133	8	7	1	2	redundant	neutral	Neutral	Redundant	-	-	-	Yes	-	-
MED31	51003	64	52	12	13	intermittent	neutral	Indispensable	Redundant	-	-	-	-	Yes	-
TBC1D5	9779	3	2	1	2	redundant	neutral	Dispensable	Intermittent	-	-	-	-	-	-
GABARAPL2	11345	21	17	4	5	intermittent	neutral	Indispensable	Redundant	-	-	-	-	Yes	-
PBK	55872	11	4	7	8	redundant	neutral	Neutral	Intermittent	-	-	Yes	-	-	-
PRPH2	5961	4	1	3	4	critical	indispensable	Indispensable	Redundant	-	Yes	-	-	-	-
PRPH	5630	5	1	4	5	redundant	neutral	Neutral	Intermittent	-	Yes	-	-	-	-
POLR2D	5433	7	2	5	6	redundant	neutral	Neutral	Intermittent	Yes	-	-	-	Yes	-
POLR2B	5431	7	6	1	2	redundant	neutral	Neutral	Redundant	Yes	-	-	-	Yes	-
JUB	84962	4	3	1	2	redundant	neutral	Dispensable	Intermittent	Yes	-	-	-	-	-
REPS2	9185	6	2	4	5	redundant	neutral	Dispensable	Intermittent	-	-	-	-	Yes	-
RAB8B	51762	6	4	2	3	redundant	neutral	Dispensable	Intermittent	-	-	-	-	-	-
DDR1	780	16	1	15	16	critical	indispensable	Neutral	Intermittent	-	Yes	Yes	-	-	-
COL2A1	1280	22	11	11	12	critical	indispensable	Indispensable	Redundant	-	-	-	-	-	-
RFX1	5989	18	9	9	10	critical	indispensable	Indispensable	Redundant	-	-	-	Yes	-	-
NFIX	4784	4	3	1	2	redundant	neutral	Indispensable	Redundant	-	-	-	Yes	-	-
MSX2	4488	21	11	10	11	redundant	neutral	Neutral	Redundant	-	-	-	Yes	-	-
SERPINH1	871	13	2	11	12	intermittent	neutral	Neutral	Intermittent	-	-	-	-	Yes	-
C2orf18	54978	10	4	6	7	critical	indispensable	Indispensable	Redundant	-	-	-	-	-	-
FGG	2266	8	1	7	8	redundant	neutral	Neutral	Intermittent	-	-	-	-	-	Yes
ITGB3	3690	36	10	26	27	redundant	neutral	Neutral	Intermittent	Yes	Yes	-	-	Yes	-
MAPK8IP3	23162	21	5	16	17	redundant	neutral	Neutral	Intermittent	Yes	-	-	-	-	-
HNRNPA1	3178	15	4	11	12	redundant	neutral	Neutral	Intermittent	-	-	-	-	Yes	Yes
WWP1	11059	19	9	10	11	redundant	neutral	Indispensable	Redundant	-	-	-	-	-	-
PAEP	5047	9	2	7	8	redundant	neutral	Dispensable	Intermittent	-	-	-	-	Yes	-
NR2F2	7026	17	11	6	7	intermittent	neutral	Neutral	Intermittent	-	-	-	Yes	-	-
BIRC2	329	20	5	15	16	intermittent	neutral	Neutral	Intermittent	Yes	-	-	-	Yes	-
UBE2J1	51465	2	1	1	2	intermittent	dispensable	Dispensable	Intermittent	-	-	-	-	-	-
NEK6	10783	8	4	4	5	redundant	neutral	Dispensable	Intermittent	-	-	Yes	-	-	-
NEK9	91754	6	4	2	3	intermittent	neutral	Neutral	Redundant	-	-	Yes	-	Yes	-
CBX4	8535	15	8	7	8	redundant	neutral	Dispensable	Intermittent	-	-	-	Yes	-	-
EIF4E	1977	18	15	3	4	intermittent	neutral	Indispensable	Redundant	-	-	-	-	Yes	-
NFAT5	10725	2	2	0	1	redundant	neutral	Neutral	Redundant	Yes	-	-	Yes	Yes	-
TEC	7006	21	8	13	14	redundant	neutral	Neutral	Intermittent	-	-	Yes	-	Yes	-
FES	2242	21	10	11	12	intermittent	neutral	Indispensable	Redundant	-	-	Yes	-	-	Yes
NTRK1	4914	30	5	25	26	redundant	neutral	Indispensable	Redundant	-	Yes	Yes	-	Yes	-
CCR9	10803	1	0	1	2	critical	neutral	Neutral	Critical	-	Yes	-	-	Yes	-
CCL25	6370	2	1	1	2	redundant	neutral	Indispensable	Redundant	-	-	-	-	-	-
PDZK1	5174	14	2	12	13	critical	indispensable	Neutral	Intermittent	-	-	-	-	-	-
GFAP	2670	21	7	14	15	intermittent	neutral	Neutral	Intermittent	-	-	-	-	Yes	Yes
VPS24	51652	10	9	1	2	redundant	neutral	Neutral	Redundant	-	-	-	Yes	Yes	-
IL1RL1	9173	4	0	4	5	critical	indispensable	Neutral	Critical	Yes	Yes	-	-	-	-
BIN1	274	26	13	13	14	redundant	neutral	Indispensable	Redundant	-	-	-	-	-	Yes
PEA15	8682	13	6	7	8	redundant	neutral	Neutral	Intermittent	Yes	-	-	-	-	-
KAT5	10524	81	43	38	39	critical	indispensable	Indispensable	Redundant	Yes	-	-	Yes	Yes	-
UBE2E3	10477	13	10	3	4	redundant	neutral	Neutral	Redundant	-	-	-	-	Yes	-
CNOT4	4850	7	6	1	2	redundant	neutral	Neutral	Redundant	-	-	-	Yes	-	-
MDK	4192	15	10	5	6	intermittent	neutral	Neutral	Intermittent	-	-	-	-	-	-
EAPP	55837	2	1	1	2	redundant	neutral	Dispensable	Intermittent	-	-	-	-	-	-
PSMC5	5705	51	31	20	21	intermittent	neutral	Indispensable	Redundant	-	-	-	Yes	Yes	-
NR1I3	9970	10	10	0	1	redundant	neutral	Neutral	Redundant	-	-	-	Yes	-	-
LMO2	4005	23	11	12	13	intermittent	neutral	Indispensable	Redundant	-	-	-	Yes	-	-
RNF12	51132	11	7	4	5	redundant	neutral	Indispensable	Redundant	-	-	-	Yes	-	-
SAA1	6288	6	1	5	6	redundant	neutral	Indispensable	Redundant	-	-	-	-	Yes	-
COL4A3	1285	16	5	11	12	intermittent	neutral	Indispensable	Redundant	-	-	-	-	Yes	-
KRT8	3856	18	4	14	15	critical	indispensable	Neutral	Intermittent	-	-	-	-	-	Yes
NRXN1	9378	23	0	23	24	critical	indispensable	Neutral	Critical	-	Yes	-	-	Yes	-
SYTL3	94120	2	1	1	2	redundant	neutral	Dispensable	Intermittent	-	-	-	-	Yes	-
PRKRIP1	79706	2	1	1	2	redundant	neutral	Dispensable	Intermittent	-	-	-	-	-	-
CACYBP	27101	5	2	3	4	redundant	neutral	Neutral	Redundant	-	-	-	-	Yes	-
OTUD7B	56957	2	2	0	1	redundant	neutral	Dispensable	Intermittent	-	-	-	Yes	-	-
CCDC130	81576	7	3	4	5	redundant	neutral	Neutral	Intermittent	-	-	-	-	-	-
ZBTB16	7704	82	33	49	50	critical	indispensable	Indispensable	Redundant	-	-	-	Yes	Yes	-
NMT1	4836	10	8	2	3	redundant	neutral	Indispensable	Redundant	-	-	-	-	Yes	-
ARL5A	26225	4	2	2	3	redundant	neutral	Neutral	Redundant	-	-	-	-	Yes	-
IER3IP1	51124	3	1	2	3	redundant	neutral	Dispensable	Intermittent	-	-	-	-	-	-
ZNF580	51157	3	2	1	2	redundant	neutral	Dispensable	Intermittent	-	-	-	-	-	-
TSC22D4	81628	33	29	4	5	redundant	neutral	Neutral	Redundant	-	-	-	Yes	-	-
SMAD6	4091	19	15	4	5	redundant	neutral	Neutral	Redundant	Yes	-	-	Yes	Yes	-
RFXANK	8625	6	5	1	2	redundant	neutral	Neutral	Redundant	-	-	-	Yes	-	-
TIAM1	7074	21	14	7	8	redundant	neutral	Dispensable	Intermittent	Yes	-	-	-	-	-
GPRASP1	9737	37	12	25	26	critical	indispensable	Indispensable	Redundant	-	-	-	-	-	-
GLP1R	2740	4	2	2	3	redundant	neutral	Neutral	Redundant	-	Yes	-	-	-	-
ACLY	47	3	2	1	2	redundant	neutral	Dispensable	Intermittent	Yes	-	-	-	Yes	Yes
EVL	51466	11	7	4	5	redundant	neutral	Neutral	Intermittent	-	-	-	-	Yes	-
A2BP1	54715	19	8	11	12	redundant	neutral	Indispensable	Redundant	-	-	-	-	-	-
ACTL6B	51412	10	7	3	4	redundant	neutral	Dispensable	Intermittent	-	-	-	-	Yes	-
IL1RAP	3556	14	3	11	12	redundant	neutral	Indispensable	Redundant	-	Yes	-	-	-	-
TCEB3B	51224	13	6	7	8	redundant	neutral	Dispensable	Intermittent	-	-	-	-	-	-
SRGN	5552	12	6	6	7	redundant	neutral	Indispensable	Redundant	-	-	-	-	-	-
CEP70	80321	31	18	13	14	redundant	neutral	Indispensable	Redundant	-	-	-	-	-	-
RCAN1	1827	5	2	3	4	redundant	neutral	Neutral	Intermittent	-	-	-	-	-	-
MAP3K3	4215	25	13	12	13	redundant	neutral	Indispensable	Redundant	Yes	-	Yes	-	-	-
TCF4	6925	20	10	10	11	redundant	neutral	Neutral	Intermittent	Yes	-	-	Yes	-	-
LRRC4C	57689	1	0	1	2	critical	dispensable	Neutral	Critical	-	Yes	-	-	-	-
DFNB31	25861	4	1	3	4	intermittent	neutral	Indispensable	Redundant	-	-	-	-	-	-
GLUL	2752	7	2	5	6	redundant	neutral	Dispensable	Intermittent	-	-	-	-	Yes	-
ARNT2	9915	5	4	1	2	redundant	neutral	Neutral	Redundant	-	-	-	Yes	Yes	-
ARNT	405	38	21	17	18	critical	indispensable	Indispensable	Redundant	Yes	-	-	Yes	-	Yes
SKIV2L2	23517	15	12	3	4	redundant	neutral	Neutral	Redundant	-	-	-	-	Yes	-
HERC3	8916	2	1	1	2	redundant	neutral	Dispensable	Intermittent	-	-	-	-	-	-
DMRTB1	63948	11	10	1	2	redundant	neutral	Neutral	Redundant	-	-	-	Yes	-	-
GNL3	26354	2	1	1	2	redundant	neutral	Dispensable	Intermittent	-	-	-	-	Yes	-
POLD1	5424	6	4	2	3	redundant	neutral	Neutral	Redundant	-	-	-	-	-	-
GPS1	2873	12	5	7	8	redundant	neutral	Neutral	Redundant	-	-	-	-	Yes	-
ADRA2A	150	9	3	6	7	redundant	neutral	Dispensable	Intermittent	-	Yes	-	-	-	-
DMPK	1760	13	7	6	7	redundant	neutral	Indispensable	Redundant	-	-	Yes	-	-	-
SFN	2810	30	22	8	9	intermittent	neutral	Indispensable	Redundant	Yes	-	-	-	-	-
GPRIN2	9721	8	5	3	4	redundant	neutral	Neutral	Intermittent	-	-	-	-	-	-
GAB2	9846	29	18	11	12	intermittent	neutral	Neutral	Intermittent	Yes	-	-	-	-	-
NPHS1	4868	10	5	5	6	redundant	neutral	Neutral	Intermittent	-	-	-	-	Yes	-
ABR	29	2	1	1	2	redundant	neutral	Neutral	Intermittent	-	-	-	-	Yes	-
PIP5K1C	23396	8	6	2	3	redundant	neutral	Neutral	Redundant	Yes	-	-	-	Yes	-
EDA2R	60401	5	0	5	6	critical	dispensable	Neutral	Critical	-	Yes	-	-	-	-
GABRR2	2570	4	2	2	3	redundant	neutral	Dispensable	Intermittent	-	-	-	-	-	-
RAB3B	5865	10	4	6	7	intermittent	neutral	Dispensable	Intermittent	-	-	-	-	-	-
CD5	921	20	15	5	6	intermittent	neutral	Indispensable	Redundant	-	-	-	-	Yes	-
UBE2V2	7336	4	1	3	4	redundant	neutral	Dispensable	Intermittent	-	-	-	-	-	-
ARHGDIA	396	26	23	3	4	redundant	neutral	Indispensable	Redundant	-	-	-	-	Yes	-
STXBP3	6814	8	4	4	5	redundant	neutral	Dispensable	Intermittent	-	-	-	-	-	-
SMN1	6606	123	49	74	75	critical	indispensable	Indispensable	Redundant	-	-	-	-	Yes	-
PIP4K2C	79837	13	5	8	9	intermittent	neutral	Indispensable	Redundant	Yes	-	-	-	-	-
SRGAP1	57522	4	2	2	3	redundant	neutral	Dispensable	Intermittent	-	-	-	-	-	-
PARK2	5071	28	10	18	19	critical	indispensable	Neutral	Intermittent	Yes	-	-	-	-	-
HEXDC	284004	6	3	3	4	redundant	neutral	Neutral	Redundant	-	-	-	-	-	-
PTH1R	5745	7	0	7	8	critical	dispensable	Neutral	Critical	-	Yes	-	-	Yes	-
SLC9A3R1	9368	39	16	23	24	critical	indispensable	Indispensable	Redundant	-	-	-	-	Yes	-
GORASP2	26003	21	16	5	6	intermittent	neutral	Neutral	Redundant	-	-	-	-	Yes	-
KLHL3	26249	6	5	1	2	redundant	neutral	Neutral	Redundant	-	-	-	Yes	-	-
TNFRSF12A	51330	6	0	6	7	critical	dispensable	Neutral	Critical	-	Yes	-	-	-	-
TNFSF12	8742	3	2	1	2	intermittent	neutral	Indispensable	Redundant	-	-	-	-	-	-
HEY2	23493	14	9	5	6	redundant	neutral	Dispensable	Intermittent	-	-	-	Yes	-	-
TMSB4Y	9087	2	1	1	2	redundant	neutral	Dispensable	Intermittent	-	-	-	-	-	-
PRMT1	3276	43	22	21	22	redundant	neutral	Indispensable	Redundant	Yes	-	-	-	Yes	Yes
LEP	3952	8	2	6	7	intermittent	neutral	Indispensable	Redundant	-	-	-	-	-	-
HK3	3101	5	3	2	3	redundant	neutral	Dispensable	Intermittent	Yes	-	-	-	-	-
YWHAE	7531	70	33	37	38	critical	indispensable	Indispensable	Redundant	Yes	-	-	-	Yes	Yes
CDC2L1	984	10	6	4	5	redundant	neutral	Dispensable	Intermittent	-	-	Yes	-	Yes	-
DAPP1	27071	7	4	3	4	redundant	neutral	Dispensable	Intermittent	Yes	-	-	-	-	-
TLE1	7088	84	60	24	25	intermittent	neutral	Indispensable	Redundant	Yes	-	-	-	Yes	-
SMCR7L	54471	2	1	1	2	redundant	neutral	Neutral	Intermittent	-	-	-	-	-	-
SP100	6672	12	8	4	5	redundant	neutral	Neutral	Redundant	-	-	-	Yes	Yes	-
MCM10	55388	26	12	14	15	redundant	neutral	Indispensable	Redundant	-	-	-	-	-	-
HSP90AB1	3326	23	13	10	11	redundant	neutral	Indispensable	Redundant	-	-	-	-	Yes	-
SF3B1	23451	14	5	9	10	redundant	neutral	Neutral	Redundant	-	-	-	-	Yes	-
DYRK1A	1859	10	8	2	3	redundant	neutral	Neutral	Redundant	-	-	Yes	-	-	-
RNF7	9616	8	4	4	5	redundant	neutral	Neutral	Redundant	-	-	-	-	Yes	-
SPTBN1	6711	15	5	10	11	redundant	neutral	Neutral	Intermittent	-	-	-	-	Yes	-
MTA2	9219	12	8	4	5	redundant	neutral	Neutral	Redundant	Yes	-	-	Yes	Yes	-
FLAD1	80308	8	2	6	7	redundant	neutral	Dispensable	Intermittent	-	-	-	-	Yes	Yes
RCC1	1104	40	23	17	18	redundant	neutral	Indispensable	Redundant	-	-	-	-	Yes	-
ADAM19	8728	4	2	2	3	redundant	neutral	Neutral	Intermittent	Yes	-	-	-	-	-
NRG1	3084	6	5	1	2	redundant	neutral	Neutral	Redundant	Yes	-	-	-	-	-
RAPGEF1	2889	10	5	5	6	redundant	neutral	Dispensable	Intermittent	Yes	-	-	-	Yes	-
CUL3	8452	8	6	2	3	redundant	neutral	Neutral	Redundant	-	-	-	-	-	-
PLXNB2	23654	7	0	7	8	critical	dispensable	Neutral	Critical	-	Yes	-	-	-	-
POLA2	23649	28	9	19	20	intermittent	neutral	Indispensable	Redundant	-	-	-	-	-	-
PAN2	9924	2	1	1	2	redundant	neutral	Dispensable	Intermittent	-	-	-	-	-	-
IKZF3	22806	9	5	4	5	redundant	neutral	Neutral	Redundant	-	-	-	Yes	Yes	-
LOC440258	440258	3	2	1	2	redundant	neutral	Dispensable	Intermittent	-	-	-	-	-	-
H3F3A	3020	12	8	4	5	intermittent	neutral	Indispensable	Redundant	-	-	-	-	Yes	-
SMARCA4	6597	48	30	18	19	critical	indispensable	Indispensable	Redundant	-	-	-	Yes	Yes	-
CUTC	51076	5	2	3	4	redundant	neutral	Neutral	Redundant	-	-	-	-	-	-
LNX1	84708	45	22	23	24	intermittent	neutral	Indispensable	Redundant	-	-	-	-	-	-
NPM1	4869	23	9	14	15	redundant	neutral	Indispensable	Redundant	-	-	-	-	Yes	Yes
CALR	811	37	7	30	31	critical	indispensable	Neutral	Intermittent	-	-	-	-	Yes	Yes
CSPG4	1464	9	6	3	4	intermittent	neutral	Neutral	Redundant	-	-	-	-	-	-
POLR3F	10621	9	6	3	4	redundant	neutral	Indispensable	Redundant	-	-	-	-	Yes	-
BCL2L11	10018	9	4	5	6	redundant	neutral	Dispensable	Intermittent	Yes	-	-	-	Yes	-
CNOT7	29883	8	2	6	7	intermittent	neutral	Indispensable	Redundant	-	-	-	-	-	-
ANAPC7	51434	2	1	1	2	redundant	neutral	Dispensable	Intermittent	-	-	-	-	-	-
AKAP1	8165	13	7	6	7	redundant	neutral	Neutral	Redundant	-	-	-	-	Yes	-
PSME1	5720	17	10	7	8	redundant	neutral	Neutral	Redundant	-	-	-	-	Yes	-
DDX3X	1654	6	1	5	6	redundant	neutral	Dispensable	Intermittent	-	-	-	-	Yes	Yes
NFKB2	4791	35	25	10	11	redundant	neutral	Indispensable	Redundant	Yes	-	-	Yes	Yes	-
SRPK2	6733	2	1	1	2	redundant	neutral	Dispensable	Intermittent	-	-	Yes	-	-	-
RXRA	6256	106	61	45	46	critical	indispensable	Indispensable	Redundant	-	-	-	Yes	Yes	Yes
FLT3	2322	10	9	1	2	redundant	neutral	Indispensable	Redundant	-	-	Yes	-	-	-
CD93	22918	17	1	16	17	critical	indispensable	Indispensable	Redundant	-	Yes	-	-	-	-
F12	2161	6	2	4	5	redundant	neutral	Neutral	Intermittent	-	-	-	-	-	-
C4orf17	84103	5	3	2	3	redundant	neutral	Dispensable	Intermittent	-	-	-	-	-	-
BMP5	653	2	1	1	2	redundant	neutral	Dispensable	Intermittent	Yes	-	-	-	-	-
FST	10468	7	4	3	4	redundant	neutral	Neutral	Redundant	-	-	-	-	Yes	-
NLGN3	54413	6	3	3	4	redundant	neutral	Neutral	Intermittent	-	-	-	-	Yes	-
PITX2	5308	8	5	3	4	intermittent	neutral	Neutral	Redundant	-	-	-	Yes	-	-
IL2RB	3560	25	2	23	24	intermittent	neutral	Neutral	Intermittent	-	Yes	-	-	Yes	-
APLP1	333	42	29	13	14	redundant	neutral	Indispensable	Redundant	-	-	-	-	-	-
PCDHA4	56144	14	6	8	9	redundant	neutral	Neutral	Redundant	-	-	-	-	-	-
MED28	80306	7	1	6	7	intermittent	neutral	Dispensable	Intermittent	-	-	-	-	Yes	-
MED8	112950	26	16	10	11	redundant	neutral	Indispensable	Redundant	-	-	-	-	Yes	-
CD28	940	16	1	15	16	critical	indispensable	Indispensable	Redundant	Yes	-	-	-	Yes	-
IL12A	3592	3	2	1	2	redundant	neutral	Neutral	Redundant	-	-	-	-	Yes	-
CALB2	794	2	1	1	2	intermittent	dispensable	Dispensable	Intermittent	-	-	-	-	-	-
BAT1	7919	22	15	7	8	redundant	neutral	Indispensable	Redundant	-	-	-	-	Yes	-
TFE3	7030	12	6	6	7	intermittent	neutral	Indispensable	Redundant	-	-	-	Yes	Yes	-
TFDP2	7029	9	5	4	5	redundant	neutral	Neutral	Redundant	-	-	-	Yes	Yes	-
PDLIM5	10611	9	7	2	3	redundant	neutral	Dispensable	Intermittent	-	-	-	Yes	-	Yes
LOR	4014	2	1	1	2	redundant	neutral	Dispensable	Intermittent	-	-	-	-	-	-
CRKRS	51755	5	3	2	3	redundant	neutral	Dispensable	Intermittent	-	-	Yes	-	-	-
RCOR1	23186	6	5	1	2	redundant	neutral	Neutral	Redundant	-	-	-	Yes	Yes	-
C11orf58	10944	14	4	10	11	redundant	neutral	Neutral	Redundant	-	-	-	-	-	-
FBN3	84467	12	7	5	6	redundant	neutral	Neutral	Redundant	-	-	-	-	-	Yes
FAM160A2	84067	2	1	1	2	intermittent	dispensable	Dispensable	Intermittent	-	-	-	-	-	-
RABAC1	10567	32	16	16	17	intermittent	neutral	Indispensable	Redundant	-	-	-	-	Yes	-
PRKD1	5587	22	11	11	12	intermittent	neutral	Indispensable	Redundant	Yes	-	Yes	-	Yes	-
PFDN4	5203	4	2	2	3	intermittent	neutral	Neutral	Intermittent	-	-	-	-	-	-
NR1I2	8856	13	11	2	3	redundant	neutral	Neutral	Redundant	-	-	-	Yes	-	-
TOP1	7150	18	12	6	7	redundant	neutral	Indispensable	Redundant	-	-	-	-	Yes	-
MED1	5469	34	20	14	15	intermittent	neutral	Indispensable	Redundant	-	-	-	Yes	-	-
NDUFA6	4700	3	1	2	3	redundant	neutral	Dispensable	Intermittent	-	-	-	-	Yes	-
ADD1	118	15	11	4	5	redundant	neutral	Neutral	Redundant	-	-	-	-	-	-
C7orf20	51608	9	7	2	3	intermittent	neutral	Indispensable	Redundant	-	-	-	-	-	-
FGR	2268	18	4	14	15	critical	indispensable	Indispensable	Redundant	Yes	-	Yes	-	Yes	-
HIPK1	204851	9	4	5	6	redundant	neutral	Neutral	Intermittent	-	-	Yes	-	-	-
PVRL4	81607	2	0	2	3	critical	dispensable	Dispensable	Critical	Yes	Yes	-	-	-	-
MLLT4	4301	34	12	22	23	critical	indispensable	Indispensable	Redundant	Yes	-	-	Yes	Yes	Yes
TMOD3	29766	3	2	1	2	redundant	neutral	Dispensable	Intermittent	Yes	-	-	-	-	-
NEFL	4747	12	6	6	7	redundant	neutral	Neutral	Redundant	-	-	-	-	-	Yes
CDK5RAP2	55755	16	12	4	5	redundant	neutral	Indispensable	Redundant	-	-	-	-	-	-
SLA	6503	10	6	4	5	redundant	neutral	Neutral	Intermittent	-	-	-	-	-	-
VCAN	1462	18	6	12	13	critical	indispensable	Indispensable	Redundant	-	-	-	-	Yes	Yes
ACTR3	10096	6	1	5	6	redundant	neutral	Neutral	Intermittent	Yes	-	-	-	Yes	-
ATF1	466	22	15	7	8	redundant	neutral	Indispensable	Redundant	Yes	-	-	Yes	Yes	-
HNF1B	6928	3	3	0	1	redundant	neutral	Neutral	Redundant	Yes	-	-	Yes	-	-
ZNF691	51058	1	1	0	1	intermittent	dispensable	Dispensable	Intermittent	-	-	-	Yes	-	-
FRS2	10818	21	12	9	10	redundant	neutral	Neutral	Intermittent	Yes	-	-	-	-	-
UQCRQ	27089	2	1	1	2	intermittent	dispensable	Dispensable	Intermittent	-	-	-	-	-	-
ERCC8	1161	6	4	2	3	redundant	neutral	Neutral	Redundant	-	-	-	-	-	-
ARHGEF7	8874	19	9	10	11	redundant	neutral	Indispensable	Redundant	Yes	-	-	-	Yes	-
AVP	551	5	3	2	3	critical	indispensable	Indispensable	Redundant	-	-	-	-	-	-
TXNDC17	84817	5	3	2	3	redundant	neutral	Neutral	Redundant	-	-	-	-	-	-
CAST	831	9	2	7	8	intermittent	neutral	Neutral	Intermittent	-	-	-	-	-	-
NOVA1	4857	3	2	1	2	redundant	neutral	Dispensable	Intermittent	-	-	-	-	-	-
MPL	4352	6	0	6	7	critical	dispensable	Neutral	Critical	-	Yes	-	-	-	-
ATXN2L	11273	3	2	1	2	redundant	neutral	Dispensable	Intermittent	-	-	-	-	Yes	-
CCNE1	898	25	10	15	16	redundant	neutral	Indispensable	Redundant	Yes	-	-	-	Yes	-
SHOX	6473	1	1	0	1	redundant	neutral	Dispensable	Intermittent	-	-	-	Yes	-	-
BAX	581	14	0	14	15	critical	neutral	Neutral	Critical	Yes	-	-	-	Yes	Yes
SH2D3C	10044	7	3	4	5	redundant	neutral	Dispensable	Intermittent	-	-	-	-	-	-
FBXW7	55294	14	4	10	11	critical	indispensable	Neutral	Intermittent	-	-	-	-	-	-
ARL6IP1	23204	3	1	2	3	redundant	neutral	Dispensable	Intermittent	-	-	-	-	-	-
IQGAP1	8826	21	8	13	14	redundant	neutral	Neutral	Intermittent	Yes	-	-	-	Yes	-
RPS6KA5	9252	39	16	23	24	critical	indispensable	Indispensable	Redundant	Yes	-	Yes	-	Yes	-
UFM1	51569	5	2	3	4	redundant	neutral	Dispensable	Intermittent	-	-	-	-	-	-
HUWE1	10075	5	1	4	5	redundant	neutral	Dispensable	Intermittent	Yes	-	-	-	Yes	-
SDF4	51150	9	3	6	7	redundant	neutral	Dispensable	Intermittent	-	-	-	-	Yes	-
SKP2	6502	25	12	13	14	intermittent	neutral	Indispensable	Redundant	-	-	-	-	Yes	-
CUL4A	8451	7	5	2	3	redundant	neutral	Neutral	Redundant	-	-	-	-	Yes	-
PIAS4	51588	60	41	19	20	redundant	neutral	Neutral	Redundant	Yes	-	-	Yes	-	-
ABI3	51225	13	8	5	6	intermittent	neutral	Neutral	Redundant	-	-	-	-	-	-
RHOH	399	6	2	4	5	redundant	neutral	Neutral	Intermittent	-	-	-	-	-	-
RPA1	6117	24	4	20	21	redundant	neutral	Neutral	Intermittent	-	-	-	-	Yes	-
TCEA2	6919	13	8	5	6	redundant	neutral	Neutral	Redundant	-	-	-	-	Yes	-
CSF2RB	1439	25	5	20	21	redundant	neutral	Indispensable	Redundant	Yes	Yes	-	-	-	-
SNTA1	6640	22	3	19	20	intermittent	neutral	Neutral	Intermittent	-	-	-	-	Yes	-
CTSG	1511	24	10	14	15	redundant	neutral	Neutral	Intermittent	-	-	-	-	-	-
SERPINB13	5275	7	4	3	4	redundant	neutral	Indispensable	Redundant	-	-	-	-	-	-
KIAA0182	23199	6	4	2	3	redundant	neutral	Dispensable	Intermittent	-	-	-	-	-	-
GNAI2	2771	53	38	15	16	intermittent	neutral	Indispensable	Redundant	Yes	-	-	-	Yes	-
DUSP4	1846	6	1	5	6	redundant	neutral	Dispensable	Intermittent	Yes	-	-	-	Yes	-
CDK4	1019	48	22	26	27	redundant	neutral	Indispensable	Redundant	Yes	-	Yes	-	Yes	-
NCK1	4690	59	6	53	54	critical	indispensable	Neutral	Intermittent	Yes	-	-	-	Yes	-
WAS	7454	36	19	17	18	critical	indispensable	Indispensable	Redundant	Yes	-	-	-	Yes	-
HPR	3250	2	1	1	2	redundant	neutral	Neutral	Intermittent	-	-	-	-	-	-
DNAJA3	9093	19	9	10	11	redundant	neutral	Neutral	Intermittent	-	-	-	-	-	Yes
CCDC90B	60492	24	15	9	10	redundant	neutral	Indispensable	Redundant	-	-	-	-	-	-
RACGAP1	29127	9	6	3	4	redundant	neutral	Dispensable	Intermittent	-	-	-	-	Yes	-
FAS	355	32	5	27	28	redundant	neutral	Indispensable	Redundant	Yes	Yes	-	-	Yes	Yes
FABP1	2168	2	1	1	2	redundant	neutral	Dispensable	Intermittent	-	-	-	-	Yes	-
IFI35	3430	2	1	1	2	intermittent	dispensable	Neutral	Redundant	-	-	-	-	Yes	-
BATF	10538	12	9	3	4	intermittent	neutral	Neutral	Redundant	-	-	-	Yes	-	-
SKI	6497	16	9	7	8	redundant	neutral	Neutral	Redundant	-	-	-	-	-	-
MECP2	4204	13	7	6	7	redundant	neutral	Indispensable	Redundant	-	-	-	Yes	Yes	-
RAI14	26064	6	3	3	4	redundant	neutral	Dispensable	Intermittent	-	-	-	-	-	Yes
SOX6	55553	8	6	2	3	redundant	neutral	Indispensable	Redundant	-	-	-	Yes	-	-
SOX5	6660	6	4	2	3	redundant	neutral	Neutral	Redundant	-	-	-	Yes	-	-
MAPK1IP1L	93487	3	2	1	2	redundant	neutral	Dispensable	Intermittent	-	-	-	-	-	-
COPB2	9276	4	2	2	3	redundant	neutral	Dispensable	Intermittent	-	-	-	-	-	-
NCAPG	64151	2	1	1	2	redundant	neutral	Neutral	Redundant	-	-	-	-	-	-
ARPC3	10094	13	7	6	7	critical	indispensable	Indispensable	Redundant	-	-	-	-	-	-
THNSL2	55258	2	1	1	2	redundant	neutral	Dispensable	Intermittent	-	-	-	-	Yes	-
COBRA1	25920	5	1	4	5	redundant	neutral	Dispensable	Intermittent	-	-	-	-	Yes	-
GABRB3	2562	3	2	1	2	redundant	neutral	Dispensable	Intermittent	-	-	-	-	-	-
JUNB	3726	21	10	11	12	intermittent	neutral	Indispensable	Redundant	-	-	-	Yes	Yes	-
CAMK2B	816	11	7	4	5	redundant	neutral	Neutral	Redundant	Yes	-	Yes	-	Yes	-
TRA2A	29896	6	1	5	6	redundant	neutral	Neutral	Intermittent	-	-	-	-	Yes	-
ETS2	2114	20	12	8	9	intermittent	neutral	Indispensable	Redundant	Yes	-	-	Yes	Yes	-
CHEK1	1111	16	7	9	10	redundant	neutral	Neutral	Intermittent	-	-	Yes	-	Yes	-
PHAX	51808	9	3	6	7	redundant	neutral	Neutral	Intermittent	-	-	-	-	-	-
NSFL1C	55968	10	8	2	3	redundant	neutral	Neutral	Redundant	-	-	-	-	-	-
RASSF7	8045	1	1	0	1	intermittent	dispensable	Neutral	Redundant	-	-	-	Yes	-	-
STRAP	11171	13	6	7	8	intermittent	neutral	Neutral	Intermittent	-	-	-	-	Yes	-
DOCK8	81704	5	4	1	2	redundant	neutral	Dispensable	Intermittent	-	-	-	-	-	-
MST1R	4486	20	4	16	17	intermittent	neutral	Neutral	Intermittent	-	Yes	Yes	-	Yes	-
FIBP	9158	7	5	2	3	redundant	neutral	Neutral	Redundant	-	-	-	-	-	-
SERPING1	710	9	3	6	7	intermittent	neutral	Neutral	Intermittent	-	-	-	-	Yes	Yes
PLAT	5327	20	16	4	5	redundant	neutral	Indispensable	Redundant	-	-	-	-	-	-
CHRM3	1131	7	1	6	7	redundant	neutral	Neutral	Intermittent	Yes	Yes	-	-	-	-
ARF6	382	13	1	12	13	critical	indispensable	Neutral	Intermittent	Yes	-	-	-	Yes	-
TAF11	6882	21	10	11	12	redundant	neutral	Neutral	Redundant	Yes	-	-	Yes	Yes	Yes
CBR3	874	2	1	1	2	critical	neutral	Neutral	Redundant	-	-	-	-	-	-
RAB35	11021	5	3	2	3	redundant	neutral	Neutral	Redundant	-	-	-	-	Yes	-
KLF11	8462	7	4	3	4	redundant	neutral	Dispensable	Intermittent	-	-	-	Yes	-	-
BMPR1A	657	16	0	16	17	critical	neutral	Neutral	Critical	-	Yes	Yes	-	Yes	-
GDF5	8200	8	5	3	4	redundant	neutral	Dispensable	Intermittent	-	-	-	-	-	-
PACSIN1	29993	9	7	2	3	redundant	neutral	Neutral	Redundant	-	-	-	-	-	-
C9orf114	51490	2	1	1	2	redundant	neutral	Dispensable	Intermittent	-	-	-	-	-	-
MAP2K5	5607	16	14	2	3	critical	indispensable	Indispensable	Redundant	Yes	-	Yes	-	-	-
APP	351	75	31	44	45	critical	indispensable	Indispensable	Redundant	Yes	-	-	-	Yes	-
U2AF2	11338	22	11	11	12	redundant	neutral	Indispensable	Redundant	-	-	-	-	Yes	-
RAD23A	5886	15	8	7	8	intermittent	neutral	Indispensable	Redundant	-	-	-	-	Yes	-
MCM3AP	8888	12	7	5	6	redundant	neutral	Neutral	Redundant	-	-	-	-	Yes	-
PPM1A	5494	14	4	10	11	intermittent	neutral	Indispensable	Redundant	-	-	-	-	Yes	-
GOLGA2	2801	17	2	15	16	intermittent	neutral	Indispensable	Redundant	-	-	-	-	Yes	Yes
ABLIM1	3983	13	5	8	9	redundant	neutral	Dispensable	Intermittent	-	-	-	-	-	-
CDKN1B	1027	36	10	26	27	critical	indispensable	Indispensable	Redundant	Yes	-	-	-	Yes	-
CD55	1604	6	1	5	6	intermittent	neutral	Indispensable	Redundant	-	-	-	-	Yes	-
CD14	929	7	2	5	6	redundant	neutral	Neutral	Intermittent	-	-	-	-	Yes	-
TRA@	6955	10	2	8	9	redundant	neutral	Indispensable	Redundant	-	-	-	-	-	-
HSPA5	3309	37	7	30	31	critical	indispensable	Neutral	Intermittent	-	-	-	-	Yes	Yes
RRAS2	22800	23	11	12	13	redundant	neutral	Indispensable	Redundant	Yes	-	-	-	Yes	-
EGR1	1958	16	10	6	7	critical	indispensable	Neutral	Intermittent	Yes	-	-	Yes	Yes	-
WWP2	11060	20	4	16	17	critical	indispensable	Neutral	Intermittent	-	-	-	-	-	-
SLC2A4	6517	29	26	3	4	intermittent	neutral	Neutral	Redundant	Yes	-	-	-	Yes	-
WEE1	7465	14	7	7	8	redundant	neutral	Neutral	Intermittent	Yes	-	Yes	-	Yes	-
PTGES3	10728	15	9	6	7	redundant	neutral	Neutral	Redundant	-	-	-	-	Yes	-
AIP	9049	9	5	4	5	redundant	neutral	Indispensable	Redundant	-	-	-	-	-	-
RPS27	6232	6	2	4	5	redundant	neutral	Neutral	Intermittent	-	-	-	-	Yes	-
C2orf44	80304	12	7	5	6	redundant	neutral	Neutral	Redundant	-	-	-	-	-	-
LEPR	3953	15	2	13	14	redundant	neutral	Neutral	Intermittent	-	Yes	-	-	-	-
PPP1R8	5511	17	8	9	10	redundant	neutral	Dispensable	Intermittent	-	-	-	-	Yes	-
FEN1	2237	12	5	7	8	redundant	neutral	Dispensable	Intermittent	-	-	-	-	Yes	-
CDK7	1022	22	15	7	8	intermittent	neutral	Indispensable	Redundant	Yes	-	Yes	Yes	Yes	-
LSM4	25804	13	5	8	9	intermittent	neutral	Neutral	Intermittent	-	-	-	-	-	-
FKBP4	2288	10	6	4	5	redundant	neutral	Neutral	Redundant	-	-	-	-	Yes	-
SLC6A3	6531	5	1	4	5	redundant	neutral	Dispensable	Intermittent	-	-	-	-	Yes	-
TGFB1I1	7041	22	16	6	7	redundant	neutral	Neutral	Redundant	-	-	-	Yes	-	Yes
PICALM	8301	6	5	1	2	redundant	neutral	Dispensable	Intermittent	-	-	-	-	-	-
NUDT3	11165	35	11	24	25	critical	indispensable	Indispensable	Redundant	-	-	-	-	Yes	-
RPL8	6132	8	4	4	5	redundant	neutral	Dispensable	Intermittent	-	-	-	-	Yes	-
RPS28	6234	4	2	2	3	redundant	neutral	Dispensable	Intermittent	-	-	-	-	-	-
DRAP1	10589	20	14	6	7	redundant	neutral	Indispensable	Redundant	-	-	-	Yes	-	-
RASD2	23551	11	4	7	8	redundant	neutral	Dispensable	Intermittent	-	-	-	-	-	-
TCERG1	10915	29	24	5	6	redundant	neutral	Neutral	Redundant	-	-	-	Yes	Yes	-
NME1	4830	14	6	8	9	critical	indispensable	Indispensable	Redundant	-	-	-	-	Yes	-
RPL7A	6130	2	1	1	2	redundant	neutral	Dispensable	Intermittent	-	-	-	-	Yes	-
GRINL1A	81488	16	12	4	5	intermittent	neutral	Indispensable	Redundant	-	-	-	-	Yes	-
FHL2	2274	36	17	19	20	intermittent	neutral	Indispensable	Redundant	-	-	-	Yes	-	Yes
RP4-691N24.1	22981	34	6	28	29	critical	indispensable	Indispensable	Redundant	-	-	-	-	-	-
GCC1	79571	10	4	6	7	intermittent	neutral	Neutral	Intermittent	-	-	-	-	-	-
NCKIPSD	51517	11	7	4	5	redundant	neutral	Indispensable	Redundant	-	-	-	-	Yes	-
PRKRA	8575	16	7	9	10	redundant	neutral	Neutral	Intermittent	-	-	-	-	Yes	-
ZNF148	7707	4	4	0	1	redundant	neutral	Dispensable	Intermittent	-	-	-	Yes	Yes	-
SH3GL3	6457	40	12	28	29	critical	indispensable	Indispensable	Redundant	-	-	-	-	-	-
AES	166	24	11	13	14	intermittent	neutral	Indispensable	Redundant	Yes	-	-	-	Yes	-
ARID3A	1820	15	9	6	7	redundant	neutral	Neutral	Redundant	-	-	-	Yes	-	-
FBXW11	23291	11	6	5	6	redundant	neutral	Dispensable	Intermittent	-	-	-	-	Yes	-
PQBP1	10084	14	9	5	6	redundant	neutral	Indispensable	Redundant	-	-	-	-	-	-
KIAA0087	9808	4	2	2	3	redundant	neutral	Dispensable	Intermittent	-	-	-	-	-	-
AP1M2	10053	9	2	7	8	intermittent	neutral	Neutral	Intermittent	-	-	-	-	Yes	-
MCM3	4172	14	4	10	11	redundant	neutral	Indispensable	Redundant	-	-	-	-	Yes	-
PSAP	5660	18	8	10	11	intermittent	neutral	Indispensable	Redundant	-	-	-	-	-	-
NEDD4L	23327	8	3	5	6	redundant	neutral	Indispensable	Redundant	-	-	-	-	Yes	-
UBE2E1	7324	11	8	3	4	redundant	neutral	Neutral	Redundant	-	-	-	-	Yes	-
POLR2C	5432	20	11	9	10	critical	indispensable	Indispensable	Redundant	Yes	-	-	-	Yes	-
POLR2L	5441	10	5	5	6	redundant	neutral	Neutral	Redundant	-	-	-	-	Yes	-
ANAPC2	29882	3	2	1	2	redundant	neutral	Neutral	Redundant	-	-	-	-	Yes	-
MAP2	4133	14	5	9	10	intermittent	neutral	Neutral	Intermittent	-	-	-	-	Yes	-
IL16	3603	22	14	8	9	critical	indispensable	Indispensable	Redundant	-	-	-	-	Yes	-
KCND2	3751	7	4	3	4	critical	indispensable	Neutral	Intermittent	-	-	-	-	-	-
HDAC6	10013	23	16	7	8	redundant	neutral	Indispensable	Redundant	Yes	-	-	-	Yes	-
SPEN	23013	23	15	8	9	redundant	neutral	Neutral	Redundant	Yes	-	-	Yes	Yes	-
PRKAR2A	5576	32	20	12	13	critical	indispensable	Indispensable	Redundant	Yes	-	-	-	Yes	-
SLC9A1	6548	9	5	4	5	intermittent	neutral	Indispensable	Redundant	-	-	-	-	Yes	-
CHP	11261	4	2	2	3	intermittent	dispensable	Indispensable	Redundant	-	-	-	-	-	-
SYT7	9066	7	1	6	7	intermittent	neutral	Neutral	Intermittent	-	-	-	-	-	-
STX3	6809	6	3	3	4	redundant	neutral	Dispensable	Intermittent	-	-	-	-	-	-
ATG12	9140	6	2	4	5	redundant	neutral	Neutral	Intermittent	-	-	-	-	Yes	-
INSR	3643	83	33	50	51	redundant	neutral	Indispensable	Redundant	Yes	Yes	Yes	-	-	-
ARHGAP26	23092	3	2	1	2	redundant	neutral	Dispensable	Intermittent	-	-	-	-	-	-
SGK1	6446	11	4	7	8	redundant	neutral	Neutral	Intermittent	Yes	-	Yes	-	Yes	-
LRP2BP	55805	8	3	5	6	intermittent	neutral	Neutral	Intermittent	-	-	-	-	-	-
COPS3	8533	14	4	10	11	redundant	neutral	Neutral	Intermittent	-	-	-	-	Yes	-
PHF21A	51317	6	5	1	2	redundant	neutral	Neutral	Redundant	-	-	-	Yes	-	-
ARHGEF11	9826	15	7	8	9	intermittent	neutral	Indispensable	Redundant	Yes	-	-	-	-	-
COX17	10063	9	4	5	6	redundant	neutral	Dispensable	Intermittent	-	-	-	-	-	-
UTRN	7402	9	6	3	4	redundant	neutral	Dispensable	Intermittent	-	-	-	-	-	-
CD44	960	36	13	23	24	redundant	neutral	Indispensable	Redundant	-	Yes	-	-	Yes	-
HOXC10	3226	2	2	0	1	redundant	neutral	Neutral	Redundant	-	-	-	Yes	-	-
F13A1	2162	12	5	7	8	redundant	neutral	Dispensable	Intermittent	-	-	-	-	Yes	-
DTX3L	151636	2	0	2	3	critical	dispensable	Dispensable	Critical	-	-	-	-	-	-
RBM14	10432	6	3	3	4	redundant	neutral	Dispensable	Intermittent	-	-	-	-	Yes	-
TINAGL1	64129	6	2	4	5	redundant	neutral	Dispensable	Intermittent	-	-	-	-	-	-
ADCYAP1	116	6	2	4	5	redundant	neutral	Indispensable	Redundant	-	-	-	-	Yes	-
MME	4311	12	5	7	8	redundant	neutral	Neutral	Redundant	-	-	-	-	Yes	-
GATA2	2624	22	14	8	9	redundant	neutral	Indispensable	Redundant	-	-	-	Yes	Yes	-
CSTF2	1478	15	9	6	7	redundant	neutral	Indispensable	Redundant	-	-	-	-	Yes	-
LYN	4067	106	44	62	63	critical	indispensable	Indispensable	Redundant	Yes	-	Yes	-	Yes	Yes
SH2B2	10603	18	10	8	9	redundant	neutral	Dispensable	Intermittent	Yes	-	-	-	Yes	-
MYO10	4651	5	2	3	4	intermittent	dispensable	Neutral	Redundant	-	-	-	-	-	-
DBN1	1627	23	19	4	5	redundant	neutral	Neutral	Redundant	-	-	-	-	Yes	-
HGS	9146	47	20	27	28	critical	indispensable	Indispensable	Redundant	-	-	-	-	Yes	-
RALA	5898	19	16	3	4	intermittent	neutral	Neutral	Redundant	Yes	-	-	-	Yes	-
STAT5B	6777	40	29	11	12	redundant	neutral	Indispensable	Redundant	Yes	-	-	Yes	Yes	-
TLR1	7096	8	1	7	8	intermittent	neutral	Neutral	Intermittent	-	Yes	-	-	Yes	-
TLR9	54106	6	1	5	6	intermittent	dispensable	Neutral	Intermittent	-	Yes	-	-	Yes	-
BLNK	29760	26	16	10	11	redundant	neutral	Indispensable	Redundant	Yes	-	-	-	-	-
XK	7504	2	1	1	2	redundant	neutral	Dispensable	Intermittent	-	-	-	-	-	-
CABLES2	81928	4	1	3	4	redundant	neutral	Dispensable	Intermittent	-	-	-	-	-	-
EXOC5	10640	4	2	2	3	redundant	neutral	Dispensable	Intermittent	-	-	-	-	-	-
ANXA11	311	5	2	3	4	redundant	neutral	Neutral	Intermittent	-	-	-	-	-	-
S100A6	6277	4	3	1	2	redundant	neutral	Neutral	Intermittent	-	-	-	-	-	-
ELF1	1997	8	7	1	2	redundant	neutral	Neutral	Redundant	-	-	-	Yes	-	-
PRR13	54458	5	3	2	3	redundant	neutral	Dispensable	Intermittent	-	-	-	-	-	-
WDR18	57418	5	2	3	4	redundant	neutral	Neutral	Intermittent	-	-	-	-	-	-
C4orf14	84273	7	4	3	4	intermittent	neutral	Indispensable	Redundant	-	-	-	-	-	-
LRP5	4041	7	2	5	6	redundant	neutral	Neutral	Intermittent	Yes	Yes	-	-	-	-
DKK1	22943	5	3	2	3	redundant	neutral	Neutral	Redundant	-	-	-	-	Yes	-
SF3B4	10262	9	2	7	8	intermittent	neutral	Neutral	Intermittent	-	-	-	-	Yes	-
SF3B2	10992	4	2	2	3	redundant	neutral	Dispensable	Intermittent	-	-	-	-	Yes	Yes
STX7	8417	4	1	3	4	redundant	neutral	Neutral	Intermittent	-	-	-	-	Yes	-
STX8	9482	11	8	3	4	critical	indispensable	Indispensable	Redundant	-	-	-	-	Yes	-
ATP6V1A	523	4	1	3	4	redundant	neutral	Dispensable	Intermittent	-	-	-	-	-	-
UBR1	197131	24	6	18	19	redundant	neutral	Indispensable	Redundant	-	-	-	-	Yes	-
KRAS	3845	14	4	10	11	redundant	neutral	Indispensable	Redundant	Yes	-	-	-	Yes	-
IGSF21	84966	28	18	10	11	redundant	neutral	Indispensable	Redundant	-	-	-	-	-	-
FAF1	11124	29	9	20	21	intermittent	neutral	Neutral	Intermittent	-	-	-	-	-	-
FGF6	2251	4	2	2	3	redundant	neutral	Dispensable	Intermittent	-	-	-	-	-	-
FGFR3	2261	37	15	22	23	critical	indispensable	Indispensable	Redundant	Yes	Yes	Yes	-	-	-
UBE2D2	7322	11	6	5	6	redundant	neutral	Indispensable	Redundant	Yes	-	-	-	Yes	-
LTA4H	4048	2	1	1	2	redundant	neutral	Dispensable	Intermittent	-	-	-	-	-	-
TMEM62	80021	7	6	1	2	intermittent	neutral	Indispensable	Redundant	-	-	-	-	-	-
VSNL1	7447	6	4	2	3	redundant	neutral	Neutral	Redundant	-	-	-	-	-	-
PHACTR3	116154	4	2	2	3	redundant	neutral	Dispensable	Intermittent	-	-	-	-	-	-
CBFA2T3	863	9	6	3	4	redundant	neutral	Neutral	Redundant	-	-	-	Yes	-	-
COIL	8161	59	45	14	15	critical	indispensable	Indispensable	Redundant	-	-	-	-	-	-
MED23	9439	8	7	1	2	intermittent	neutral	Indispensable	Redundant	-	-	-	Yes	-	-
AIFM1	9131	7	4	3	4	redundant	neutral	Dispensable	Intermittent	Yes	-	-	-	Yes	-
MYOZ3	91977	7	2	5	6	redundant	neutral	Dispensable	Intermittent	-	-	-	-	-	-
IL8RB	3579	17	5	12	13	intermittent	neutral	Neutral	Intermittent	-	Yes	-	-	Yes	-
MYO5B	4645	7	1	6	7	intermittent	dispensable	Neutral	Intermittent	-	-	-	-	-	-
RBPJ	3516	28	18	10	11	redundant	neutral	Neutral	Redundant	Yes	-	-	Yes	-	-
KCNJ15	3772	2	1	1	2	redundant	neutral	Dispensable	Intermittent	-	-	-	-	-	-
GRIN1	2902	48	10	38	39	critical	indispensable	Neutral	Intermittent	Yes	-	-	-	Yes	-
GRIN2D	2906	30	16	14	15	redundant	neutral	Indispensable	Redundant	Yes	-	-	-	Yes	-
PRC1	9055	6	2	4	5	redundant	neutral	Neutral	Redundant	Yes	-	-	-	-	-
STAT5A	6776	50	32	18	19	redundant	neutral	Indispensable	Redundant	Yes	-	-	Yes	Yes	-
CDK6	1021	18	5	13	14	redundant	neutral	Indispensable	Redundant	Yes	-	Yes	-	Yes	Yes
CCR3	1232	16	5	11	12	critical	indispensable	Indispensable	Redundant	-	Yes	-	-	Yes	-
CCL13	6357	8	4	4	5	redundant	neutral	Neutral	Intermittent	-	-	-	-	-	-
MUTYH	4595	3	1	2	3	redundant	neutral	Dispensable	Intermittent	-	-	-	-	-	-
APEX2	27301	8	2	6	7	redundant	neutral	Dispensable	Intermittent	-	-	-	-	-	-
EIF2AK3	9451	5	3	2	3	redundant	neutral	Dispensable	Intermittent	Yes	-	Yes	-	Yes	Yes
DLGAP1	9229	13	6	7	8	redundant	neutral	Indispensable	Redundant	-	-	-	-	Yes	-
FZD9	8326	4	2	2	3	redundant	neutral	Neutral	Intermittent	-	Yes	-	-	-	-
IRF7	3665	13	7	6	7	redundant	neutral	Neutral	Redundant	Yes	-	-	Yes	Yes	-
YTHDC1	91746	10	5	5	6	redundant	neutral	Neutral	Redundant	-	-	-	-	-	-
ZBTB6	10773	2	2	0	1	redundant	neutral	Dispensable	Intermittent	-	-	-	Yes	-	-
MMP9	4318	19	0	19	20	critical	indispensable	Neutral	Critical	-	-	-	-	Yes	-
COL4A6	1288	8	2	6	7	redundant	neutral	Neutral	Intermittent	-	-	-	-	Yes	-
MYO15A	51168	3	1	2	3	intermittent	dispensable	Neutral	Intermittent	-	-	-	-	-	-
USP13	8975	9	1	8	9	intermittent	neutral	Indispensable	Redundant	-	-	-	-	-	-
SNRPD2	6633	19	6	13	14	critical	indispensable	Neutral	Intermittent	-	-	-	-	Yes	-
SMN2	6607	8	4	4	5	redundant	neutral	Neutral	Redundant	-	-	-	-	-	-
SMARCA2	6595	9	6	3	4	redundant	neutral	Indispensable	Redundant	-	-	-	Yes	Yes	-
ARID1B	57492	4	3	1	2	redundant	neutral	Neutral	Redundant	-	-	-	Yes	-	-
VAV1	7409	64	38	26	27	intermittent	neutral	Indispensable	Redundant	Yes	-	-	-	Yes	-
ADAM9	8754	10	3	7	8	redundant	neutral	Neutral	Intermittent	Yes	-	-	-	-	-
MAD2L2	10459	6	2	4	5	critical	indispensable	Neutral	Intermittent	-	-	-	-	-	-
CDK5	1020	50	38	12	13	critical	indispensable	Indispensable	Redundant	Yes	-	Yes	Yes	Yes	-
CMA1	1215	6	3	3	4	redundant	neutral	Dispensable	Intermittent	-	-	-	-	-	-
MMP1	4312	14	7	7	8	redundant	neutral	Indispensable	Redundant	Yes	-	-	-	Yes	-
MYCBP	26292	17	15	2	3	redundant	neutral	Neutral	Redundant	-	-	-	Yes	-	-
SSRP1	6749	17	11	6	7	redundant	neutral	Indispensable	Redundant	-	-	-	Yes	Yes	-
PRKG1	5592	31	9	22	23	critical	indispensable	Indispensable	Redundant	-	-	Yes	-	Yes	-
DISC1	27185	17	12	5	6	intermittent	neutral	Indispensable	Redundant	-	-	-	-	-	-
PPP1R15A	23645	15	11	4	5	redundant	neutral	Indispensable	Redundant	Yes	-	-	-	-	-
ARSE	415	4	3	1	2	intermittent	neutral	Indispensable	Redundant	-	-	-	-	-	-
C19orf6	91304	1	1	0	1	intermittent	dispensable	Neutral	Redundant	-	-	-	Yes	-	-
LSM2	57819	15	5	10	11	redundant	neutral	Indispensable	Redundant	-	-	-	-	-	-
ANKRD24	170961	4	2	2	3	redundant	neutral	Dispensable	Intermittent	-	-	-	-	-	-
CDC23	8697	2	1	1	2	redundant	neutral	Dispensable	Intermittent	-	-	-	-	-	Yes
CBX5	23468	38	24	14	15	intermittent	neutral	Neutral	Redundant	Yes	-	-	Yes	Yes	-
SNIP1	79753	32	23	9	10	redundant	neutral	Indispensable	Redundant	-	-	-	-	-	-
CSAD	51380	10	4	6	7	redundant	neutral	Dispensable	Intermittent	-	-	-	-	-	-
RTN3	10313	10	2	8	9	intermittent	neutral	Neutral	Intermittent	-	-	-	-	Yes	Yes
GSC	145258	4	3	1	2	redundant	neutral	Dispensable	Intermittent	-	-	-	-	-	-
FOXA2	3170	10	7	3	4	intermittent	neutral	Indispensable	Redundant	Yes	-	-	Yes	-	-
SNRPF	6636	4	2	2	3	redundant	neutral	Dispensable	Intermittent	-	-	-	-	Yes	-
CASP1	834	25	7	18	19	intermittent	neutral	Indispensable	Redundant	Yes	-	-	-	Yes	-
MSX1	4487	24	13	11	12	critical	indispensable	Indispensable	Redundant	-	-	-	Yes	-	-
PLXNB1	5364	8	0	8	9	critical	dispensable	Neutral	Critical	-	Yes	-	-	-	-
HTRA1	5654	12	1	11	12	critical	indispensable	Indispensable	Redundant	-	-	-	-	-	-
COX5A	9377	3	1	2	3	redundant	neutral	Neutral	Intermittent	-	-	-	-	Yes	-
CCT4	10575	6	6	0	1	redundant	neutral	Neutral	Redundant	-	-	-	Yes	Yes	-
CACNA1A	773	5	3	2	3	redundant	neutral	Indispensable	Redundant	-	-	-	-	-	-
HMOX1	3162	2	1	1	2	redundant	neutral	Dispensable	Intermittent	-	-	-	-	Yes	-
TP63	8626	13	9	4	5	redundant	neutral	Neutral	Redundant	-	-	-	Yes	-	-
ND4	4538	3	1	2	3	redundant	neutral	Dispensable	Intermittent	-	-	-	-	-	-
BMP7	655	11	5	6	7	redundant	neutral	Neutral	Intermittent	-	-	-	-	Yes	-
CHMP1A	5119	4	3	1	2	redundant	neutral	Neutral	Redundant	-	-	-	-	-	-
HCK	3055	81	48	33	34	critical	indispensable	Indispensable	Redundant	Yes	-	Yes	-	Yes	Yes
DNM2	1785	46	14	32	33	intermittent	neutral	Neutral	Intermittent	Yes	-	-	-	Yes	-
AKAP8	10270	22	12	10	11	redundant	neutral	Indispensable	Redundant	-	-	-	-	Yes	-
UPF2	26019	24	7	17	18	intermittent	neutral	Indispensable	Redundant	-	-	-	-	-	-
SMG1	23049	7	3	4	5	redundant	neutral	Dispensable	Intermittent	-	-	Yes	-	-	-
IRF5	3663	10	7	3	4	redundant	neutral	Neutral	Redundant	-	-	-	Yes	-	-
ZNF384	171017	4	4	0	1	redundant	neutral	Neutral	Redundant	-	-	-	Yes	-	-
ALOX12	239	5	3	2	3	redundant	neutral	Dispensable	Intermittent	-	-	-	-	-	-
DDX17	10521	13	6	7	8	redundant	neutral	Neutral	Redundant	-	-	-	-	Yes	-
CFLAR	8837	20	6	14	15	redundant	neutral	Neutral	Intermittent	Yes	-	-	-	Yes	-
CCNB1	891	24	0	24	25	critical	neutral	Neutral	Critical	Yes	-	-	-	Yes	-
GAD1	2571	5	2	3	4	critical	neutral	Indispensable	Redundant	-	-	-	-	Yes	-
PSMA3	5684	20	11	9	10	redundant	neutral	Indispensable	Redundant	-	-	-	-	Yes	-
CEACAM5	1048	2	1	1	2	redundant	neutral	Dispensable	Intermittent	-	-	-	-	-	-
TOLLIP	54472	16	6	10	11	intermittent	neutral	Neutral	Intermittent	Yes	-	-	-	-	-
TOM1	10043	3	2	1	2	intermittent	dispensable	Neutral	Redundant	-	-	-	-	Yes	-
MRPS9	64965	4	3	1	2	redundant	neutral	Indispensable	Redundant	-	-	-	-	Yes	-
RADIL	55698	9	2	7	8	intermittent	neutral	Neutral	Intermittent	-	-	-	-	-	-
MED19	219541	9	5	4	5	redundant	neutral	Indispensable	Redundant	-	-	-	-	Yes	-
MIDN	90007	3	2	1	2	redundant	neutral	Dispensable	Intermittent	-	-	-	-	-	-
IL6ST	3572	25	14	11	12	redundant	neutral	Indispensable	Redundant	Yes	-	-	-	Yes	-
NOS1	4842	22	8	14	15	critical	indispensable	Indispensable	Redundant	Yes	-	-	-	Yes	-
MDC1	9656	9	5	4	5	redundant	neutral	Dispensable	Intermittent	-	-	-	-	-	-
SPOCK2	9806	2	1	1	2	intermittent	dispensable	Indispensable	Redundant	-	-	-	-	-	-
TES	26136	9	3	6	7	intermittent	neutral	Indispensable	Redundant	-	-	-	-	-	-
RBM41	55285	4	1	3	4	redundant	neutral	Dispensable	Intermittent	-	-	-	-	-	-
DRD3	1814	11	1	10	11	critical	neutral	Indispensable	Redundant	-	Yes	-	-	-	-
WWC1	23286	8	6	2	3	redundant	neutral	Neutral	Redundant	Yes	-	-	-	-	-
RALBP1	10928	12	6	6	7	redundant	neutral	Indispensable	Redundant	-	-	-	-	Yes	-
EPRS	2058	6	3	3	4	redundant	neutral	Neutral	Redundant	-	-	-	-	Yes	-
IL23R	149233	3	1	2	3	redundant	neutral	Dispensable	Intermittent	-	-	-	-	Yes	-
DCK	1633	3	2	1	2	redundant	neutral	Neutral	Intermittent	-	-	-	-	-	-
PIAS1	8554	48	21	27	28	intermittent	neutral	Indispensable	Redundant	Yes	-	-	Yes	-	-
MTMR10	54893	2	1	1	2	redundant	neutral	Dispensable	Intermittent	-	-	-	-	-	-
ATXN2	6311	19	14	5	6	intermittent	neutral	Neutral	Redundant	-	-	-	Yes	Yes	-
NCK2	8440	36	15	21	22	intermittent	neutral	Indispensable	Redundant	Yes	-	-	-	Yes	-
POM121	9883	16	13	3	4	redundant	neutral	Neutral	Redundant	-	-	-	-	-	-
NUP153	9972	6	3	3	4	redundant	neutral	Dispensable	Intermittent	-	-	-	-	Yes	-
ZFHX3	463	5	4	1	2	redundant	neutral	Dispensable	Intermittent	-	-	-	Yes	-	-
PLD1	5337	18	14	4	5	intermittent	neutral	Neutral	Intermittent	-	-	-	-	Yes	-
ACTG1	71	38	7	31	32	critical	indispensable	Indispensable	Redundant	Yes	-	-	-	Yes	-
RPN1	6184	11	8	3	4	intermittent	neutral	Indispensable	Redundant	-	-	-	-	Yes	-
XPA	7507	11	7	4	5	redundant	neutral	Indispensable	Redundant	-	-	-	-	-	-
ERCC6	2074	12	10	2	3	redundant	neutral	Neutral	Redundant	-	-	-	Yes	-	-
MEF2A	4205	24	17	7	8	redundant	neutral	Indispensable	Redundant	Yes	-	-	Yes	Yes	-
PAG1	55824	17	5	12	13	redundant	neutral	Neutral	Intermittent	-	-	-	-	-	-
CCDC136	64753	6	3	3	4	redundant	neutral	Dispensable	Intermittent	-	-	-	-	-	-
RGS16	6004	13	6	7	8	intermittent	neutral	Indispensable	Redundant	Yes	-	-	-	-	-
NAP1L4	4676	10	6	4	5	redundant	neutral	Dispensable	Intermittent	-	-	-	-	Yes	-
VAV3	10451	17	6	11	12	redundant	neutral	Indispensable	Redundant	Yes	-	-	-	Yes	-
LCP2	3937	30	19	11	12	redundant	neutral	Indispensable	Redundant	Yes	-	-	-	Yes	-
SOS1	6654	47	23	24	25	critical	indispensable	Indispensable	Redundant	Yes	-	-	-	-	-
PDHA1	5160	3	2	1	2	redundant	neutral	Neutral	Redundant	Yes	-	-	-	Yes	-
ADPGK	83440	4	3	1	2	redundant	neutral	Neutral	Redundant	-	-	-	Yes	-	-
PTPRR	5801	4	1	3	4	redundant	neutral	Dispensable	Intermittent	-	-	-	-	-	-
NFKBIE	4794	11	9	2	3	redundant	neutral	Neutral	Redundant	Yes	-	-	Yes	-	-
KCNJ9	3765	4	2	2	3	redundant	neutral	Neutral	Intermittent	-	-	-	-	-	-
CDH13	1012	2	1	1	2	intermittent	dispensable	Neutral	Redundant	-	-	-	-	-	-
NOTCH4	4855	12	0	12	13	critical	neutral	Neutral	Critical	Yes	Yes	-	-	-	-
SOX8	30812	18	11	7	8	redundant	neutral	Indispensable	Redundant	-	-	-	Yes	-	-
UTF1	8433	3	3	0	1	redundant	neutral	Dispensable	Intermittent	-	-	-	Yes	-	-
CSE1L	1434	10	7	3	4	redundant	neutral	Indispensable	Redundant	-	-	-	-	Yes	-
TLN1	7094	24	8	16	17	intermittent	neutral	Neutral	Intermittent	Yes	-	-	-	Yes	-
PFKL	5211	6	2	4	5	redundant	neutral	Dispensable	Intermittent	Yes	-	-	-	Yes	-
TARBP2	6895	7	4	3	4	redundant	neutral	Indispensable	Redundant	-	-	-	-	Yes	-
MYCN	4613	10	7	3	4	redundant	neutral	Neutral	Redundant	Yes	-	-	Yes	-	-
MITF	4286	23	14	9	10	intermittent	neutral	Indispensable	Redundant	Yes	-	-	Yes	-	-
PRNP	5621	23	0	23	24	critical	indispensable	Neutral	Critical	-	-	-	-	Yes	-
STIP1	10963	6	1	5	6	redundant	neutral	Neutral	Intermittent	-	-	-	-	Yes	-
ZNF263	10127	10	7	3	4	redundant	neutral	Neutral	Redundant	-	-	-	Yes	-	-
PAWR	5074	12	10	2	3	redundant	neutral	Neutral	Redundant	-	-	-	Yes	Yes	-
AATF	26574	15	12	3	4	redundant	neutral	Neutral	Redundant	-	-	-	Yes	-	-
CDC73	79577	17	15	2	3	intermittent	neutral	Neutral	Redundant	-	-	-	-	-	-
CSNK1D	1453	19	13	6	7	redundant	neutral	Neutral	Redundant	-	-	Yes	-	-	-
HLA-F	3134	4	2	2	3	redundant	neutral	Neutral	Redundant	-	-	-	-	Yes	-
TRPC3	7222	17	5	12	13	intermittent	neutral	Indispensable	Redundant	-	-	-	-	-	-
SLC8A1	6546	6	2	4	5	redundant	neutral	Dispensable	Intermittent	-	-	-	-	-	-
EXOSC3	51010	5	3	2	3	redundant	neutral	Neutral	Redundant	-	-	-	-	Yes	-
EXOSC8	11340	23	19	4	5	intermittent	neutral	Indispensable	Redundant	-	-	-	-	-	-
COL4A4	1286	10	3	7	8	redundant	neutral	Indispensable	Redundant	-	-	-	-	Yes	-
CBLC	23624	9	6	3	4	redundant	neutral	Neutral	Intermittent	Yes	-	-	-	-	-
GORASP1	64689	9	5	4	5	redundant	neutral	Neutral	Redundant	-	-	-	-	Yes	-
TMED2	10959	5	3	2	3	redundant	neutral	Neutral	Redundant	-	-	-	-	Yes	-
C9orf25	203259	6	3	3	4	redundant	neutral	Dispensable	Intermittent	-	-	-	-	-	-
NIPSNAP3A	25934	8	6	2	3	redundant	neutral	Neutral	Redundant	-	-	-	-	-	-
INPP5D	3635	22	8	14	15	redundant	neutral	Indispensable	Redundant	Yes	-	-	-	Yes	-
UHRF1	29128	3	3	0	1	redundant	neutral	Neutral	Redundant	-	-	-	Yes	-	-
CAPN2	824	11	3	8	9	intermittent	neutral	Neutral	Intermittent	-	-	-	-	Yes	-
CDK5R1	8851	19	11	8	9	redundant	neutral	Indispensable	Redundant	Yes	-	-	-	Yes	-
FBN2	2201	5	3	2	3	intermittent	dispensable	Neutral	Redundant	-	-	-	-	Yes	-
ZNF8	7554	18	11	7	8	redundant	neutral	Neutral	Redundant	-	-	-	Yes	-	-
GEMIN7	79760	14	6	8	9	redundant	neutral	Neutral	Intermittent	-	-	-	-	Yes	-
ERBB3	2065	25	4	21	22	critical	indispensable	Indispensable	Redundant	Yes	Yes	Yes	-	-	-
UBE2R2	54926	4	1	3	4	redundant	neutral	Neutral	Intermittent	-	-	-	-	-	-
MAP3K5	4217	30	10	20	21	critical	indispensable	Neutral	Intermittent	-	-	Yes	-	Yes	-
TNFSF13	8741	10	6	4	5	redundant	neutral	Indispensable	Redundant	-	-	-	-	-	-
SOCS3	9021	30	16	14	15	redundant	neutral	Neutral	Intermittent	Yes	-	-	-	Yes	-
TNC	3371	7	2	5	6	redundant	neutral	Neutral	Intermittent	-	-	-	-	Yes	-
RPH3A	22895	9	2	7	8	redundant	neutral	Neutral	Intermittent	-	-	-	-	-	-
ARHGEF10L	55160	2	1	1	2	redundant	neutral	Dispensable	Intermittent	-	-	-	-	-	-
MYOD1	4654	45	16	29	30	critical	indispensable	Indispensable	Redundant	-	-	-	Yes	-	-
ANAPC10	10393	4	1	3	4	redundant	neutral	Dispensable	Intermittent	-	-	-	-	-	-
DAB2	1601	27	14	13	14	critical	indispensable	Neutral	Intermittent	-	-	-	-	Yes	-
SH2B1	25970	5	2	3	4	redundant	neutral	Dispensable	Intermittent	-	-	-	-	-	-
PPP2R3A	5523	6	3	3	4	redundant	neutral	Neutral	Intermittent	-	-	-	-	Yes	-
SND1	27044	12	8	4	5	redundant	neutral	Neutral	Redundant	-	-	-	Yes	Yes	-
RSRC1	51319	3	1	2	3	intermittent	dispensable	Neutral	Intermittent	-	-	-	-	-	-
EPN2	22905	6	5	1	2	redundant	neutral	Dispensable	Intermittent	-	-	-	-	Yes	-
DNAJB1	3337	11	3	8	9	critical	indispensable	Neutral	Intermittent	-	-	-	-	Yes	-
TSC2	7249	22	14	8	9	redundant	neutral	Neutral	Redundant	Yes	-	-	-	-	-
FOSL2	2355	7	6	1	2	intermittent	neutral	Neutral	Redundant	-	-	-	Yes	-	-
TEF	7008	6	6	0	1	intermittent	dispensable	Neutral	Redundant	-	-	-	Yes	-	-
MRC1	4360	2	0	2	3	critical	dispensable	Neutral	Critical	-	Yes	-	-	Yes	-
CHEK2	11200	23	2	21	22	intermittent	neutral	Indispensable	Redundant	Yes	-	Yes	-	Yes	-
NRAP	4892	5	4	1	2	intermittent	neutral	Neutral	Redundant	-	-	-	-	-	-
KBTBD10	10324	2	2	0	1	intermittent	dispensable	Neutral	Redundant	-	-	-	Yes	Yes	-
ARHGEF2	9181	8	4	4	5	redundant	neutral	Dispensable	Intermittent	Yes	-	-	-	-	-
LTB4R	1241	2	0	2	3	critical	dispensable	Neutral	Critical	-	Yes	-	-	-	-
PLAU	5328	15	7	8	9	redundant	neutral	Indispensable	Redundant	-	-	-	-	Yes	-
SERPINB2	5055	4	2	2	3	redundant	neutral	Dispensable	Intermittent	-	-	-	-	Yes	-
SFRS3	6428	16	10	6	7	redundant	neutral	Indispensable	Redundant	-	-	-	-	Yes	-
FUNDC2	65991	7	4	3	4	redundant	neutral	Neutral	Intermittent	-	-	-	-	-	Yes
BCL6	604	29	18	11	12	intermittent	neutral	Indispensable	Redundant	-	-	-	Yes	Yes	Yes
HAX1	10456	19	14	5	6	intermittent	neutral	Neutral	Redundant	-	-	-	-	Yes	-
KIAA0513	9764	3	2	1	2	intermittent	neutral	Indispensable	Redundant	-	-	-	-	-	-
TBL1X	6907	11	5	6	7	redundant	neutral	Neutral	Redundant	-	-	-	-	Yes	-
BAMBI	25805	2	0	2	3	critical	neutral	Neutral	Critical	-	Yes	-	-	-	-
RASSF1	11186	19	8	11	12	redundant	neutral	Indispensable	Redundant	Yes	-	-	-	-	-
CYFIP2	26999	7	4	3	4	redundant	neutral	Dispensable	Intermittent	-	-	-	-	-	-
SCAMP1	9522	7	3	4	5	redundant	neutral	Indispensable	Redundant	-	-	-	-	-	-
S1PR4	8698	3	0	3	4	critical	dispensable	Dispensable	Critical	-	Yes	-	-	-	-
F2RL1	2150	11	2	9	10	intermittent	neutral	Neutral	Intermittent	-	Yes	-	-	-	-
FGFR2	2263	18	1	17	18	critical	indispensable	Neutral	Intermittent	Yes	Yes	Yes	-	-	-
FGF17	8822	4	2	2	3	redundant	neutral	Dispensable	Intermittent	-	-	-	-	-	-
TRAF3	7187	37	15	22	23	intermittent	neutral	Indispensable	Redundant	-	-	-	-	Yes	-
TRIM37	4591	32	17	15	16	redundant	neutral	Indispensable	Redundant	-	-	-	-	-	-
FLT4	2324	9	2	7	8	redundant	neutral	Neutral	Intermittent	-	Yes	Yes	-	-	-
LDOC1	23641	31	21	10	11	redundant	neutral	Indispensable	Redundant	-	-	-	Yes	-	-
WDR62	284403	3	1	2	3	redundant	neutral	Dispensable	Intermittent	-	-	-	-	-	-
GATA4	2626	20	13	7	8	redundant	neutral	Indispensable	Redundant	-	-	-	Yes	-	-
RFX3	5991	7	4	3	4	redundant	neutral	Indispensable	Redundant	-	-	-	Yes	-	-
CD247	919	29	8	21	22	critical	indispensable	Indispensable	Redundant	Yes	-	-	-	Yes	-
STK38	11329	4	1	3	4	redundant	neutral	Neutral	Intermittent	-	-	Yes	-	Yes	-
RICS	9743	20	15	5	6	redundant	neutral	Neutral	Redundant	-	-	-	-	Yes	-
GTF2IRD1	9569	4	4	0	1	redundant	neutral	Neutral	Redundant	-	-	-	Yes	-	-
SYT4	6860	9	2	7	8	intermittent	neutral	Neutral	Intermittent	-	-	-	-	Yes	-
SYNCRIP	10492	19	16	3	4	redundant	neutral	Indispensable	Redundant	-	-	-	-	Yes	-
RPS2	6187	15	6	9	10	redundant	neutral	Neutral	Redundant	-	-	-	-	Yes	-
SNRNP70	6625	27	12	15	16	redundant	neutral	Indispensable	Redundant	-	-	-	-	Yes	-
CELSR3	1951	11	0	11	12	critical	indispensable	Neutral	Critical	-	Yes	-	-	-	-
CUL9	23113	7	3	4	5	intermittent	neutral	Neutral	Redundant	-	-	-	-	-	-
HIST2H4A	8370	11	9	2	3	critical	indispensable	Indispensable	Redundant	-	-	-	-	Yes	-
CTTN	2017	22	11	11	12	critical	indispensable	Neutral	Intermittent	Yes	-	-	-	Yes	-
PDE6D	5147	18	1	17	18	critical	indispensable	Indispensable	Redundant	-	-	-	-	-	-
RHOB	388	2	1	1	2	redundant	neutral	Dispensable	Intermittent	Yes	-	-	-	Yes	-
TACC2	10579	11	7	4	5	redundant	neutral	Neutral	Redundant	-	-	-	-	-	-
VDAC1	7416	15	6	9	10	redundant	neutral	Neutral	Intermittent	Yes	-	-	-	Yes	-
PTPRD	5789	8	0	8	9	critical	indispensable	Neutral	Critical	-	Yes	-	-	-	-
PEX5	5830	14	2	12	13	critical	indispensable	Neutral	Intermittent	-	-	-	-	-	-
AGXT	189	2	1	1	2	redundant	neutral	Dispensable	Intermittent	-	-	-	-	-	-
CCL19	6363	6	3	3	4	redundant	neutral	Indispensable	Redundant	-	-	-	-	Yes	-
CCL22	6367	4	2	2	3	redundant	neutral	Dispensable	Intermittent	-	-	-	-	Yes	-
PSMC3	5702	9	4	5	6	intermittent	neutral	Neutral	Intermittent	-	-	-	-	Yes	-
PSMC4	5704	6	4	2	3	redundant	neutral	Neutral	Redundant	-	-	-	-	Yes	-
ZNF331	55422	5	5	0	1	redundant	neutral	Dispensable	Intermittent	-	-	-	Yes	-	-
KIAA1217	56243	7	4	3	4	intermittent	dispensable	Neutral	Redundant	-	-	-	-	Yes	-
TEX11	56159	19	17	2	3	intermittent	neutral	Indispensable	Redundant	-	-	-	-	-	-
TCL1A	8115	3	2	1	2	redundant	neutral	Dispensable	Intermittent	-	-	-	-	-	-
ABCA1	19	26	17	9	10	redundant	neutral	Indispensable	Redundant	-	-	-	-	Yes	-
ZNF24	7572	24	17	7	8	intermittent	neutral	Indispensable	Redundant	-	-	-	Yes	-	-
CDA	978	2	1	1	2	redundant	neutral	Dispensable	Intermittent	-	-	-	-	-	-
HIVEP1	3096	10	8	2	3	redundant	neutral	Neutral	Redundant	-	-	-	Yes	Yes	-
STRN	6801	6	2	4	5	redundant	neutral	Dispensable	Intermittent	-	-	-	-	-	-
UPF1	5976	20	10	10	11	intermittent	neutral	Indispensable	Redundant	-	-	-	-	Yes	-
XRN1	54464	26	16	10	11	intermittent	neutral	Indispensable	Redundant	-	-	-	-	Yes	-
SEMA5B	54437	7	2	5	6	redundant	neutral	Dispensable	Intermittent	-	-	-	-	Yes	-
MRPL44	65080	12	7	5	6	redundant	neutral	Indispensable	Redundant	-	-	-	-	Yes	-
SASH3	54440	4	1	3	4	redundant	neutral	Dispensable	Intermittent	-	-	-	-	-	-
TRAF5	7188	19	9	10	11	redundant	neutral	Indispensable	Redundant	-	-	-	-	Yes	-
WDR1	9948	3	2	1	2	redundant	neutral	Dispensable	Intermittent	-	-	-	-	-	-
SKIV2L	6499	9	8	1	2	intermittent	neutral	Indispensable	Redundant	-	-	-	-	-	-
LMO4	8543	26	19	7	8	critical	indispensable	Indispensable	Redundant	-	-	-	Yes	-	-
TFCP2	7024	7	5	2	3	redundant	neutral	Neutral	Redundant	-	-	-	Yes	Yes	-
STX2	2054	3	2	1	2	intermittent	dispensable	Dispensable	Intermittent	-	-	-	-	-	-
STXBP2	6813	10	7	3	4	redundant	neutral	Neutral	Redundant	-	-	-	-	Yes	-
CREB3L3	84699	11	5	6	7	intermittent	neutral	Indispensable	Redundant	-	-	-	Yes	-	-
CREB3L4	148327	1	1	0	1	intermittent	dispensable	Neutral	Redundant	-	-	-	Yes	-	-
ERBB2IP	55914	14	7	7	8	redundant	neutral	Indispensable	Redundant	-	-	-	-	-	-
APBB1	322	16	9	7	8	redundant	neutral	Neutral	Redundant	-	-	-	-	-	-
RDH11	51109	3	1	2	3	redundant	neutral	Neutral	Intermittent	-	-	-	-	Yes	-
BLOC1S2	282991	7	5	2	3	redundant	neutral	Neutral	Redundant	-	-	-	-	-	-
PSMC6	5706	5	1	4	5	intermittent	neutral	Neutral	Intermittent	-	-	-	-	Yes	-
C1orf216	127703	4	2	2	3	redundant	neutral	Dispensable	Intermittent	-	-	-	-	-	-
SMARCD1	6602	14	5	9	10	redundant	neutral	Neutral	Redundant	-	-	-	-	Yes	-
PIK3C3	5289	2	1	1	2	redundant	neutral	Dispensable	Intermittent	Yes	-	-	-	Yes	-
USF2	7392	10	7	3	4	redundant	neutral	Indispensable	Redundant	-	-	-	Yes	-	-
RBL2	5934	35	23	12	13	redundant	neutral	Indispensable	Redundant	-	-	-	Yes	Yes	-
MNDA	4332	9	6	3	4	redundant	neutral	Indispensable	Redundant	-	-	-	Yes	Yes	-
TNR	7143	3	1	2	3	redundant	neutral	Neutral	Intermittent	-	-	-	-	-	-
CNTN1	1272	11	7	4	5	redundant	neutral	Indispensable	Redundant	-	-	-	-	-	-
LPXN	9404	14	8	6	7	redundant	neutral	Neutral	Intermittent	-	-	-	-	-	Yes
GRAP	10750	11	8	3	4	redundant	neutral	Neutral	Intermittent	-	-	-	-	Yes	-
KRT81	3887	3	1	2	3	redundant	neutral	Dispensable	Intermittent	-	-	-	-	-	-
RAB11FIP5	26056	5	2	3	4	intermittent	neutral	Neutral	Intermittent	-	-	-	-	-	-
LYST	1130	14	10	4	5	redundant	neutral	Indispensable	Redundant	-	-	-	-	Yes	-
MAPK12	6300	18	8	10	11	redundant	neutral	Neutral	Intermittent	-	-	Yes	-	Yes	Yes
PKN1	5585	27	21	6	7	critical	indispensable	Indispensable	Redundant	-	-	Yes	-	Yes	-
GDF9	2661	48	15	33	34	intermittent	neutral	Indispensable	Redundant	-	-	-	-	-	-
AOF2	23028	15	8	7	8	redundant	neutral	Neutral	Redundant	Yes	-	-	-	Yes	-
ZNF337	26152	3	3	0	1	redundant	neutral	Neutral	Redundant	-	-	-	Yes	-	-
RCOR3	55758	5	5	0	1	redundant	neutral	Neutral	Redundant	-	-	-	Yes	-	-
NFE2	4778	13	8	5	6	intermittent	neutral	Neutral	Redundant	-	-	-	Yes	-	Yes
SGSM2	9905	11	2	9	10	intermittent	neutral	Indispensable	Redundant	-	-	-	-	-	-
MPP1	4354	13	7	6	7	redundant	neutral	Neutral	Redundant	-	-	-	-	-	-
PSMA4	5685	6	3	3	4	redundant	neutral	Indispensable	Redundant	-	-	-	-	Yes	-
DYNLT1	6993	11	5	6	7	redundant	neutral	Neutral	Intermittent	-	-	-	-	-	-
POLR1E	64425	3	2	1	2	redundant	neutral	Indispensable	Redundant	-	-	-	-	Yes	-
DNAJC7	7266	8	5	3	4	redundant	neutral	Neutral	Redundant	-	-	-	-	Yes	-
KCNAB2	8514	4	2	2	3	redundant	neutral	Dispensable	Intermittent	-	-	-	-	-	-
FGF2	2247	22	3	19	20	critical	indispensable	Neutral	Intermittent	-	-	-	-	Yes	-
CXCL13	10563	8	6	2	3	redundant	neutral	Neutral	Intermittent	-	-	-	-	Yes	-
STON2	85439	4	2	2	3	redundant	neutral	Dispensable	Intermittent	-	-	-	-	-	-
TRIM9	114088	4	4	0	1	redundant	neutral	Neutral	Redundant	-	-	-	Yes	-	-
SORBS1	10580	15	13	2	3	redundant	neutral	Neutral	Redundant	Yes	-	-	-	Yes	-
INSM1	3642	4	4	0	1	redundant	neutral	Neutral	Redundant	-	-	-	Yes	Yes	-
PPM1F	9647	5	4	1	2	intermittent	neutral	Indispensable	Redundant	-	-	-	-	Yes	-
FSHR	2492	19	5	14	15	intermittent	neutral	Neutral	Intermittent	-	Yes	-	-	-	-
TRMT2A	27037	13	3	10	11	redundant	neutral	Neutral	Intermittent	-	-	-	-	-	-
CDC34	997	18	12	6	7	redundant	neutral	Indispensable	Redundant	-	-	-	-	Yes	-
GTF2E1	2960	14	12	2	3	redundant	neutral	Neutral	Redundant	Yes	-	-	Yes	Yes	-
FXYD6	53826	11	1	10	11	intermittent	neutral	Neutral	Intermittent	-	-	-	-	-	Yes
DLG1	1739	63	8	55	56	critical	indispensable	Indispensable	Redundant	Yes	-	-	-	Yes	-
PTEN	5728	26	15	11	12	intermittent	neutral	Indispensable	Redundant	Yes	-	-	-	Yes	-
GNRH1	2796	2	1	1	2	redundant	neutral	Dispensable	Intermittent	-	-	-	-	-	-
MEP1A	4224	17	8	9	10	redundant	neutral	Indispensable	Redundant	-	-	-	-	-	-
RAB4A	5867	16	8	8	9	redundant	neutral	Neutral	Redundant	-	-	-	-	Yes	-
SIRPA	140885	8	3	5	6	critical	indispensable	Neutral	Intermittent	-	-	-	-	-	-
NOL3	8996	10	5	5	6	redundant	neutral	Neutral	Intermittent	-	-	-	-	Yes	-
PLCG2	5336	54	26	28	29	redundant	neutral	Indispensable	Redundant	Yes	-	-	-	Yes	-
NDC80	10403	16	7	9	10	intermittent	neutral	Neutral	Redundant	-	-	-	-	-	Yes
CABIN1	23523	9	7	2	3	redundant	neutral	Neutral	Redundant	-	-	-	-	-	-
HOMER3	9454	8	6	2	3	redundant	neutral	Dispensable	Intermittent	-	-	-	-	-	Yes
TNIP1	10318	8	1	7	8	redundant	neutral	Neutral	Intermittent	-	-	-	-	Yes	-
TLR4	7099	20	5	15	16	critical	indispensable	Indispensable	Redundant	Yes	Yes	-	-	Yes	-
C10orf10	11067	5	1	4	5	redundant	neutral	Dispensable	Intermittent	-	-	-	-	-	-
TGFB3	7043	6	3	3	4	redundant	neutral	Neutral	Intermittent	Yes	-	-	-	Yes	-
CTGF	1490	7	5	2	3	redundant	neutral	Neutral	Redundant	-	-	-	-	-	Yes
RIPK1	8737	27	18	9	10	intermittent	neutral	Indispensable	Redundant	Yes	-	Yes	-	Yes	-
ASRGL1	80150	4	3	1	2	redundant	neutral	Dispensable	Intermittent	-	-	-	-	Yes	-
HINT1	3094	2	1	1	2	redundant	neutral	Dispensable	Intermittent	-	-	-	-	Yes	-
TNFRSF25	8718	7	0	7	8	critical	dispensable	Neutral	Critical	-	Yes	-	-	-	-
ALX1	8092	4	3	1	2	redundant	neutral	Indispensable	Redundant	-	-	-	Yes	Yes	-
ALX4	60529	3	3	0	1	redundant	neutral	Neutral	Redundant	-	-	-	Yes	-	-
GRASP	160622	7	3	4	5	redundant	neutral	Indispensable	Redundant	-	-	-	-	-	-
GRM1	2911	11	3	8	9	intermittent	neutral	Neutral	Intermittent	-	Yes	-	-	Yes	-
EIF3J	8669	11	5	6	7	intermittent	neutral	Dispensable	Intermittent	Yes	-	-	-	-	-
GOLM1	51280	22	17	5	6	critical	indispensable	Indispensable	Redundant	-	-	-	-	Yes	-
AGTR1	185	19	4	15	16	intermittent	neutral	Neutral	Intermittent	-	Yes	-	-	-	-
NOS3	4846	11	6	5	6	redundant	neutral	Neutral	Redundant	Yes	-	-	-	Yes	-
TRIM22	10346	3	3	0	1	intermittent	dispensable	Neutral	Redundant	-	-	-	Yes	Yes	-
PPP3CC	5533	3	2	1	2	redundant	neutral	Dispensable	Intermittent	Yes	-	-	-	Yes	-
TUBG1	7283	15	6	9	10	intermittent	neutral	Indispensable	Redundant	-	-	-	-	Yes	-
DEF6	50619	7	3	4	5	redundant	neutral	Neutral	Intermittent	-	-	-	-	-	-
APAF1	317	9	3	6	7	redundant	neutral	Neutral	Intermittent	Yes	-	-	-	Yes	-
CSK	1445	35	25	10	11	redundant	neutral	Indispensable	Redundant	Yes	-	Yes	-	Yes	Yes
SLC9A3R2	9351	24	12	12	13	intermittent	neutral	Indispensable	Redundant	-	-	-	-	Yes	-
LRP2	4036	42	18	24	25	critical	indispensable	Indispensable	Redundant	Yes	Yes	-	-	-	-
PDIA3	2923	11	6	5	6	critical	indispensable	Indispensable	Redundant	-	-	-	-	Yes	-
ACTN1	87	46	27	19	20	critical	indispensable	Indispensable	Redundant	Yes	-	-	-	Yes	Yes
LRRC59	55379	2	1	1	2	redundant	neutral	Dispensable	Intermittent	-	-	-	-	Yes	-
SLPI	6590	6	4	2	3	redundant	neutral	Neutral	Redundant	-	-	-	-	Yes	-
ITGA1	3672	9	0	9	10	critical	indispensable	Neutral	Critical	Yes	Yes	-	-	-	-
MAP1LC3A	84557	4	2	2	3	redundant	neutral	Dispensable	Intermittent	Yes	-	-	-	Yes	-
GRIA3	2892	6	2	4	5	intermittent	neutral	Neutral	Intermittent	Yes	-	-	-	Yes	-
GRIP2	80852	4	3	1	2	intermittent	dispensable	Neutral	Redundant	-	-	-	-	-	-
IQGAP2	10788	5	1	4	5	redundant	neutral	Neutral	Intermittent	Yes	-	-	-	-	-
BAD	572	31	15	16	17	redundant	neutral	Indispensable	Redundant	Yes	-	-	-	Yes	-
PRTN3	5657	11	7	4	5	redundant	neutral	Neutral	Redundant	-	-	-	-	-	-
CYTH2	9266	14	5	9	10	intermittent	neutral	Neutral	Intermittent	-	-	-	-	-	-
MVD	4597	5	4	1	2	redundant	neutral	Neutral	Intermittent	-	-	-	-	-	-
MED6	10001	9	6	3	4	redundant	neutral	Neutral	Redundant	-	-	-	Yes	Yes	-
PFN1	5216	26	11	15	16	redundant	neutral	Indispensable	Redundant	Yes	-	-	-	Yes	Yes
STAT6	6778	19	7	12	13	intermittent	neutral	Indispensable	Redundant	-	-	-	Yes	Yes	-
DAXX	1616	43	20	23	24	redundant	neutral	Indispensable	Redundant	Yes	-	-	-	Yes	-
RALB	5899	4	1	3	4	redundant	neutral	Neutral	Intermittent	-	-	-	-	Yes	-
PTPRF	5792	20	12	8	9	redundant	neutral	Indispensable	Redundant	-	-	-	-	-	-
KIF22	3835	6	4	2	3	redundant	neutral	Dispensable	Intermittent	-	-	-	-	Yes	-
PPARD	5467	28	11	17	18	redundant	neutral	Indispensable	Redundant	-	-	-	Yes	Yes	-
CAD	790	6	3	3	4	redundant	neutral	Dispensable	Intermittent	-	-	-	-	Yes	-
PPA1	5464	5	0	5	6	critical	dispensable	Neutral	Critical	-	-	-	-	-	-
LSP1	4046	3	2	1	2	redundant	neutral	Dispensable	Intermittent	-	-	-	-	Yes	-
SNCG	6623	5	1	4	5	intermittent	neutral	Neutral	Intermittent	-	-	-	-	-	-
BUB1B	701	3	1	2	3	intermittent	dispensable	Indispensable	Redundant	-	-	Yes	-	Yes	-
MAP3K14	9020	33	16	17	18	critical	indispensable	Indispensable	Redundant	Yes	-	Yes	-	Yes	-
MYBL2	4605	27	19	8	9	redundant	neutral	Neutral	Redundant	-	-	-	Yes	-	-
UCP3	7352	4	1	3	4	redundant	neutral	Dispensable	Intermittent	-	-	-	-	Yes	-
CD3E	916	16	8	8	9	redundant	neutral	Indispensable	Redundant	Yes	-	-	-	Yes	-
RUNDC3A	10900	6	3	3	4	redundant	neutral	Dispensable	Intermittent	-	-	-	-	-	-
LASP1	3927	12	5	7	8	intermittent	neutral	Neutral	Intermittent	-	-	-	-	-	-
KCNA5	3741	6	4	2	3	redundant	neutral	Dispensable	Intermittent	-	-	-	-	-	-
STAU1	6780	23	12	11	12	critical	indispensable	Indispensable	Redundant	-	-	-	-	Yes	-
CREM	1390	25	13	12	13	redundant	neutral	Neutral	Redundant	Yes	-	-	Yes	Yes	-
GATA5	140628	2	2	0	1	redundant	neutral	Neutral	Redundant	-	-	-	Yes	-	-
PPP1R12A	4659	7	5	2	3	redundant	neutral	Neutral	Redundant	Yes	-	-	-	Yes	-
MPRIP	23164	9	7	2	3	redundant	neutral	Neutral	Redundant	-	-	-	Yes	-	-
UBE2N	7334	6	3	3	4	redundant	neutral	Dispensable	Intermittent	Yes	-	-	-	Yes	-
MEP1B	4225	13	5	8	9	redundant	neutral	Indispensable	Redundant	-	-	-	-	-	-
MED4	29079	4	3	1	2	redundant	neutral	Neutral	Redundant	-	-	-	-	Yes	-
MED9	55090	20	13	7	8	intermittent	neutral	Indispensable	Redundant	-	-	-	-	-	-
CDK3	1018	14	1	13	14	critical	indispensable	Indispensable	Redundant	-	-	Yes	-	-	-
ADAM17	6868	12	4	8	9	redundant	neutral	Indispensable	Redundant	Yes	-	-	-	Yes	-
PTPN3	5774	7	4	3	4	redundant	neutral	Dispensable	Intermittent	-	-	-	-	-	-
NAE1	8883	4	1	3	4	redundant	neutral	Dispensable	Intermittent	-	-	-	-	-	-
CASP8AP2	9994	5	4	1	2	redundant	neutral	Dispensable	Intermittent	-	-	-	-	Yes	-
DLG2	1740	35	6	29	30	redundant	neutral	Indispensable	Redundant	-	-	-	-	-	-
CRIPT	9419	9	6	3	4	redundant	neutral	Dispensable	Intermittent	-	-	-	-	-	-
CD79A	973	11	5	6	7	redundant	neutral	Neutral	Intermittent	Yes	-	-	-	Yes	-
HMG20B	10362	10	7	3	4	redundant	neutral	Neutral	Redundant	-	-	-	Yes	-	-
TCAP	8557	7	3	4	5	redundant	neutral	Indispensable	Redundant	-	-	-	-	-	-
CCDC33	80125	18	5	13	14	intermittent	neutral	Dispensable	Intermittent	-	-	-	-	-	-
HOOK2	29911	16	10	6	7	redundant	neutral	Indispensable	Redundant	-	-	-	-	-	-
MED22	6837	6	3	3	4	redundant	neutral	Neutral	Redundant	-	-	-	-	-	-
GRAP2	9402	36	14	22	23	redundant	neutral	Indispensable	Redundant	-	-	-	-	-	-
MMP13	4322	4	2	2	3	redundant	neutral	Neutral	Intermittent	Yes	-	-	-	Yes	-
CRYAB	1410	9	4	5	6	intermittent	neutral	Dispensable	Intermittent	-	-	-	-	Yes	-
FAP	2191	2	1	1	2	redundant	neutral	Neutral	Intermittent	-	-	-	-	-	-
PLAUR	5329	16	4	12	13	intermittent	neutral	Indispensable	Redundant	-	Yes	-	-	Yes	-
PLEKHB2	55041	2	1	1	2	intermittent	dispensable	Dispensable	Intermittent	-	-	-	-	-	-
NXF1	10482	18	2	16	17	critical	indispensable	Neutral	Intermittent	-	-	-	-	Yes	-
GPI	2821	3	1	2	3	redundant	neutral	Neutral	Intermittent	-	-	-	-	Yes	-
AGR2	10551	6	2	4	5	redundant	neutral	Dispensable	Intermittent	-	-	-	-	-	-
EEA1	8411	8	4	4	5	intermittent	neutral	Neutral	Intermittent	-	-	-	-	Yes	-
GPS2	2874	14	5	9	10	redundant	neutral	Indispensable	Redundant	-	-	-	-	Yes	Yes
PRG2	5553	8	2	6	6	redundant	neutral	Indispensable	Redundant	-	-	-	-	Yes	-
TPT1	7178	8	6	2	3	redundant	neutral	Neutral	Redundant	-	-	-	-	Yes	-
RPLP1	6176	25	17	8	9	redundant	neutral	Neutral	Redundant	-	-	-	-	-	-
QARS	5859	23	8	15	16	redundant	neutral	Neutral	Redundant	-	-	-	-	Yes	-
SPRED1	161742	8	4	4	5	redundant	neutral	Dispensable	Intermittent	Yes	-	-	-	-	-
IRAK2	3656	11	8	3	4	redundant	neutral	Neutral	Intermittent	Yes	-	Yes	-	Yes	-
FZD7	8324	6	0	6	7	critical	dispensable	Dispensable	Critical	-	Yes	-	-	-	-
MAGI3	260425	9	5	4	5	intermittent	neutral	Indispensable	Redundant	-	-	-	-	-	-
TP53BP1	7158	10	8	2	3	redundant	neutral	Neutral	Redundant	-	-	-	-	Yes	-
NCR1	9437	3	0	3	4	critical	dispensable	Neutral	Critical	-	Yes	-	-	Yes	-
FCER1G	2207	12	4	8	9	critical	indispensable	Indispensable	Redundant	-	-	-	-	Yes	-
RHOD	29984	9	3	6	7	intermittent	neutral	Neutral	Intermittent	Yes	-	-	-	Yes	-
TSC1	7248	16	7	9	10	redundant	neutral	Dispensable	Intermittent	Yes	-	-	-	-	-
[truncated: 4,340 more rows]

## Sheet: HIV-1 Human network
Protein name	Total degree	In-degree	Out-degree	Driver node MDS	Node class MDS	control centrality MDS	Node class MM	Driver node MM	HIV-1 targets
Nef	595	76	519	critical	indispensable	520	indispensable	redundant	-
ABCA1	28	18	10	redundant	neutral	11	indispensable	redundant	Yes
integrase	156	57	99	intermittent	neutral	100	indispensable	redundant	-
ABCB1	5	4	1	redundant	neutral	2	dispensable	intermittent	Yes
gp120	900	153	747	critical	indispensable	748	indispensable	redundant	-
ABL1	93	39	54	critical	indispensable	55	indispensable	redundant	Yes
Tat	1312	265	1047	critical	indispensable	1048	indispensable	redundant	-
ACAN	6	4	2	redundant	neutral	3	dispensable	intermittent	Yes
ACHE	10	7	3	redundant	neutral	4	indispensable	redundant	Yes
Pr55(Gag)	504	113	391	critical	indispensable	392	indispensable	redundant	-
capsid	181	85	96	critical	indispensable	97	indispensable	redundant	-
Rev	229	46	183	critical	indispensable	184	indispensable	redundant	-
ACIN1	9	6	3	redundant	neutral	4	indispensable	redundant	Yes
ACLY	7	6	1	redundant	neutral	2	dispensable	intermittent	Yes
Gag-Pol	152	3	149	intermittent	dispensable	150	indispensable	redundant	-
ACTA1	86	29	57	critical	indispensable	58	indispensable	redundant	Yes
gp160	224	45	179	intermittent	neutral	180	indispensable	redundant	-
matrix	160	46	114	redundant	neutral	115	indispensable	redundant	-
nucleocapsid	70	6	64	redundant	neutral	65	neutral	intermittent	-
RT	72	36	36	redundant	neutral	37	indispensable	redundant	-
ACTA2	24	17	7	redundant	neutral	8	neutral	intermittent	Yes
ACTB	112	67	45	critical	indispensable	46	indispensable	redundant	Yes
ACTC1	43	17	26	critical	indispensable	27	indispensable	redundant	Yes
ACTG1	51	18	33	critical	indispensable	34	indispensable	redundant	Yes
ACTL6A	12	4	8	redundant	neutral	9	neutral	redundant	Yes
ACTR3	8	3	5	redundant	neutral	6	neutral	intermittent	Yes
ADAM10	10	7	3	redundant	neutral	4	indispensable	redundant	Yes
ADAM17	13	5	8	redundant	neutral	9	indispensable	redundant	Yes
AFF1	9	5	4	redundant	neutral	5	neutral	redundant	Yes
AFF4	7	5	2	redundant	neutral	3	neutral	redundant	Yes
AFP	4	3	1	redundant	neutral	2	neutral	intermittent	Yes
gp41	228	25	203	critical	indispensable	204	indispensable	redundant	-
AGFG1	7	2	5	redundant	neutral	6	indispensable	redundant	Yes
Vpr	408	62	346	critical	indispensable	347	indispensable	redundant	-
AHR	36	21	15	redundant	neutral	16	neutral	redundant	Yes
AIFM1	12	9	3	redundant	neutral	4	dispensable	intermittent	Yes
AKAP1	14	8	6	redundant	neutral	7	neutral	redundant	Yes
AKAP8L	10	5	5	redundant	neutral	6	neutral	intermittent	Yes
Vif	187	30	157	critical	indispensable	158	indispensable	redundant	-
retropepsin	175	14	161	critical	indispensable	162	indispensable	redundant	-
AKAP9	23	17	6	intermittent	neutral	7	indispensable	redundant	Yes
AKT1	108	35	73	critical	indispensable	74	indispensable	redundant	Yes
AKT2	26	8	18	redundant	neutral	19	neutral	intermittent	Yes
AKT3	9	6	3	redundant	neutral	4	dispensable	intermittent	Yes
ALB	19	11	8	intermittent	neutral	9	neutral	redundant	Yes
ALK	12	2	10	intermittent	neutral	11	neutral	intermittent	Yes
AMOT	4	3	1	redundant	neutral	2	dispensable	intermittent	Yes
AMOTL2	10	6	4	redundant	neutral	5	indispensable	redundant	Yes
Pol	44	4	40	intermittent	neutral	41	indispensable	redundant	-
ANAPC2	5	4	1	redundant	neutral	2	neutral	redundant	Yes
ANK1	13	3	10	critical	indispensable	11	neutral	intermittent	Yes
ANKHD1	4	3	1	redundant	neutral	2	dispensable	intermittent	Yes
ANKRD13A	3	2	1	redundant	neutral	2	dispensable	intermittent	Yes
ANP32A	24	18	6	redundant	neutral	7	neutral	redundant	Yes
ANXA2	23	12	11	intermittent	neutral	12	neutral	intermittent	Yes
ANXA5	11	8	3	redundant	neutral	4	dispensable	intermittent	Yes
AOF2	17	9	8	redundant	neutral	9	neutral	redundant	Yes
AP1B1	17	12	5	intermittent	neutral	6	neutral	intermittent	Yes
Vpu	171	20	151	critical	indispensable	152	indispensable	redundant	-
AP1G1	13	8	5	redundant	neutral	6	neutral	intermittent	Yes
AP1G2	9	7	2	redundant	neutral	3	neutral	redundant	Yes
AP1M1	23	10	13	intermittent	neutral	14	indispensable	redundant	Yes
AP1M2	10	3	7	redundant	neutral	8	neutral	intermittent	Yes
AP1S1	6	4	2	redundant	neutral	3	neutral	intermittent	Yes
AP1S2	4	3	1	redundant	neutral	2	dispensable	intermittent	Yes
AP2A1	22	11	11	intermittent	neutral	12	indispensable	redundant	Yes
AP2A2	13	10	3	redundant	neutral	4	neutral	redundant	Yes
AP2B1	29	13	16	intermittent	neutral	17	indispensable	redundant	Yes
AP2M1	36	20	16	critical	indispensable	17	indispensable	redundant	Yes
AP3B1	14	7	7	intermittent	neutral	8	indispensable	redundant	Yes
AP3B2	6	4	2	redundant	neutral	3	dispensable	intermittent	Yes
APEX1	24	15	9	redundant	neutral	10	neutral	redundant	Yes
APOA1	19	6	13	critical	indispensable	14	indispensable	redundant	Yes
APOBEC1	4	3	1	redundant	neutral	2	neutral	redundant	Yes
APOE	19	7	12	intermittent	neutral	13	neutral	intermittent	Yes
APOH	8	4	4	redundant	neutral	5	neutral	intermittent	Yes
APP	81	36	45	critical	indispensable	46	indispensable	redundant	Yes
ARAF	17	12	5	redundant	neutral	6	indispensable	redundant	Yes
ARF1	35	11	24	critical	indispensable	25	neutral	intermittent	Yes
ARF6	20	5	15	intermittent	neutral	16	neutral	intermittent	Yes
ARFGEF1	5	4	1	redundant	neutral	2	neutral	redundant	Yes
ARFGEF2	6	4	2	redundant	neutral	3	dispensable	intermittent	Yes
ARHGEF1	14	8	6	intermittent	neutral	7	neutral	intermittent	Yes
ARHGEF12	11	5	6	redundant	neutral	7	indispensable	redundant	Yes
ARHGEF7	20	10	10	redundant	neutral	11	indispensable	redundant	Yes
ARID1A	3	2	1	redundant	neutral	2	dispensable	intermittent	Yes
ARID2	5	3	2	redundant	neutral	3	indispensable	redundant	Yes
ARPC4	8	5	3	redundant	neutral	4	neutral	intermittent	Yes
ARRB2	41	17	24	intermittent	neutral	25	indispensable	redundant	Yes
ATF2	39	25	14	redundant	neutral	15	indispensable	redundant	Yes
ATF4	26	11	15	intermittent	neutral	16	indispensable	redundant	Yes
ATG4B	5	5	0	redundant	neutral	1	dispensable	intermittent	Yes
ATM	39	12	27	intermittent	neutral	28	neutral	intermittent	Yes
ATP1A1	10	6	4	redundant	neutral	5	neutral	redundant	Yes
ATP2A2	6	4	2	redundant	neutral	3	dispensable	intermittent	Yes
ATP2B1	8	4	4	redundant	neutral	5	neutral	intermittent	Yes
ATP5A1	12	9	3	redundant	neutral	4	dispensable	intermittent	Yes
ATP5B	20	9	11	redundant	neutral	12	dispensable	intermittent	Yes
ATP5C1	25	19	6	redundant	neutral	7	indispensable	redundant	Yes
ATP5J	3	2	1	redundant	neutral	2	dispensable	intermittent	Yes
ATR	17	7	10	intermittent	neutral	11	indispensable	redundant	Yes
ATXN2L	4	3	1	redundant	neutral	2	dispensable	intermittent	Yes
AURKA	16	6	10	redundant	neutral	11	indispensable	redundant	Yes
BACE1	17	8	9	redundant	neutral	10	indispensable	redundant	Yes
BACH2	3	3	0	redundant	neutral	1	neutral	redundant	Yes
BAD	35	19	16	redundant	neutral	17	indispensable	redundant	Yes
BAIAP2	19	12	7	redundant	neutral	8	neutral	redundant	Yes
BANF1	6	5	1	redundant	neutral	2	neutral	redundant	Yes
BAT1	27	20	7	redundant	neutral	8	indispensable	redundant	Yes
BAT3	93	34	59	critical	indispensable	60	indispensable	redundant	Yes
BAX	20	5	15	redundant	neutral	16	neutral	intermittent	Yes
BAZ1B	7	5	2	intermittent	neutral	3	indispensable	redundant	Yes
BCAP31	13	5	8	redundant	neutral	9	neutral	intermittent	Yes
BCL11B	7	5	2	redundant	neutral	3	neutral	redundant	Yes
BCL2	68	38	30	redundant	neutral	31	indispensable	redundant	Yes
BCL2L1	65	47	18	critical	indispensable	19	indispensable	redundant	Yes
BCL2L11	10	5	5	redundant	neutral	6	dispensable	intermittent	Yes
BDNF	13	8	5	redundant	neutral	6	neutral	redundant	Yes
BECN1	10	3	7	redundant	neutral	8	dispensable	intermittent	Yes
BICD2	6	3	3	redundant	neutral	4	dispensable	intermittent	Yes
BID	35	20	15	redundant	neutral	16	neutral	redundant	Yes
BMX	17	9	8	redundant	neutral	9	indispensable	redundant	Yes
BRCA1	114	46	68	critical	indispensable	69	indispensable	redundant	Yes
BRD4	11	9	2	redundant	neutral	3	neutral	redundant	Yes
BTAF1	3	3	0	redundant	neutral	1	neutral	redundant	Yes
BTF3	5	4	1	redundant	neutral	2	indispensable	redundant	Yes
BTK	71	8	63	critical	indispensable	64	indispensable	redundant	Yes
BTRC	33	11	22	critical	indispensable	23	indispensable	redundant	Yes
C14orf166	3	3	0	redundant	neutral	1	neutral	redundant	Yes
C16orf14	3	2	1	redundant	neutral	2	dispensable	intermittent	Yes
C1QA	13	5	8	redundant	neutral	9	indispensable	redundant	Yes
C1QB	6	4	2	redundant	neutral	3	indispensable	redundant	Yes
C1QBP	27	15	12	redundant	neutral	13	indispensable	redundant	Yes
C3	21	8	13	intermittent	neutral	14	neutral	intermittent	Yes
C4B	8	7	1	redundant	neutral	2	neutral	redundant	Yes
C5	5	3	2	redundant	neutral	3	neutral	intermittent	Yes
C8orf30A	9	3	6	intermittent	neutral	7	neutral	intermittent	Yes
C9	3	2	1	redundant	neutral	2	neutral	redundant	Yes
CAD	10	7	3	redundant	neutral	4	dispensable	intermittent	Yes
CALM1	124	59	65	critical	indispensable	66	indispensable	redundant	Yes
CALM2	32	20	12	redundant	neutral	13	indispensable	redundant	Yes
CALM3	29	15	14	redundant	neutral	15	indispensable	redundant	Yes
CALR	41	11	30	intermittent	neutral	31	neutral	intermittent	Yes
CALU	3	2	1	redundant	neutral	2	neutral	intermittent	Yes
CAND2	3	2	1	redundant	neutral	2	dispensable	intermittent	Yes
CANX	37	17	20	intermittent	neutral	21	neutral	intermittent	Yes
CAPRIN1	7	6	1	redundant	neutral	2	neutral	intermittent	Yes
CAPZB	3	2	1	redundant	neutral	2	dispensable	intermittent	Yes
CARM1	12	6	6	redundant	neutral	7	indispensable	redundant	Yes
CASP1	27	9	18	intermittent	neutral	19	indispensable	redundant	Yes
CASP3	138	61	77	critical	indispensable	78	indispensable	redundant	Yes
CASP8	74	32	42	critical	indispensable	43	indispensable	redundant	Yes
CASP9	37	22	15	redundant	neutral	16	indispensable	redundant	Yes
CAV1	87	39	48	critical	indispensable	49	indispensable	redundant	Yes
CBFB	7	3	4	redundant	neutral	5	neutral	intermittent	Yes
CBL	84	41	43	intermittent	neutral	44	indispensable	redundant	Yes
CCBP2	15	1	14	critical	indispensable	15	neutral	intermittent	Yes
CCL19	12	7	5	redundant	neutral	6	indispensable	redundant	Yes
CCL2	20	12	8	redundant	neutral	9	dispensable	intermittent	Yes
CCL3	16	14	2	redundant	neutral	3	dispensable	intermittent	Yes
CCL4	18	11	7	redundant	neutral	8	neutral	intermittent	Yes
CCL5	24	13	11	critical	indispensable	12	neutral	intermittent	Yes
CCNA1	19	11	8	redundant	neutral	9	indispensable	redundant	Yes
CCNA2	33	22	11	redundant	neutral	12	neutral	redundant	Yes
CCNB1	28	4	24	redundant	neutral	25	neutral	intermittent	Yes
CCNC	4	2	2	redundant	neutral	3	dispensable	intermittent	Yes
CCND3	30	24	6	redundant	neutral	7	indispensable	redundant	Yes
CCNE1	29	13	16	redundant	neutral	17	indispensable	redundant	Yes
CCNH	20	10	10	redundant	neutral	11	neutral	redundant	Yes
CCNK	19	7	12	intermittent	neutral	13	neutral	intermittent	Yes
CCNT1	22	14	8	intermittent	neutral	9	indispensable	redundant	Yes
CCNT2	6	3	3	redundant	neutral	4	neutral	intermittent	Yes
CCR1	19	13	6	intermittent	neutral	7	indispensable	redundant	Yes
CCR3	20	9	11	intermittent	neutral	12	indispensable	redundant	Yes
CCR4	9	2	7	redundant	neutral	8	neutral	intermittent	Yes
CCR5	43	25	18	intermittent	neutral	19	indispensable	redundant	Yes
CCR7	8	5	3	redundant	neutral	4	neutral	intermittent	Yes
CCR8	5	2	3	redundant	neutral	4	neutral	intermittent	Yes
CCT2	8	7	1	redundant	neutral	2	dispensable	intermittent	Yes
CCT4	12	12	0	redundant	neutral	1	neutral	redundant	Yes
CD2	22	13	9	intermittent	neutral	10	indispensable	redundant	Yes
CD226	6	3	3	intermittent	neutral	4	dispensable	intermittent	Yes
CD247	37	15	22	intermittent	neutral	23	indispensable	redundant	Yes
CD27	9	5	4	redundant	neutral	5	neutral	intermittent	Yes
CD28	27	8	19	redundant	neutral	20	indispensable	redundant	Yes
CD36	19	8	11	redundant	neutral	12	neutral	intermittent	Yes
CD38	11	7	4	redundant	neutral	5	neutral	intermittent	Yes
CD3D	16	13	3	redundant	neutral	4	neutral	redundant	Yes
CD3E	25	16	9	redundant	neutral	10	indispensable	redundant	Yes
CD3G	13	10	3	redundant	neutral	4	indispensable	redundant	Yes
CD4	47	22	25	critical	indispensable	26	neutral	intermittent	Yes
CD40	29	9	20	intermittent	neutral	21	neutral	intermittent	Yes
CD40LG	7	6	1	redundant	neutral	2	dispensable	intermittent	Yes
CD44	43	20	23	redundant	neutral	24	indispensable	redundant	Yes
CD46	11	6	5	intermittent	neutral	6	neutral	intermittent	Yes
CD5	21	16	5	critical	indispensable	6	indispensable	redundant	Yes
CD55	9	4	5	intermittent	neutral	6	indispensable	redundant	Yes
CD58	5	3	2	redundant	neutral	3	dispensable	intermittent	Yes
CD59	12	8	4	redundant	neutral	5	indispensable	redundant	Yes
CD63	19	9	10	intermittent	neutral	11	neutral	intermittent	Yes
CD74	8	6	2	redundant	neutral	3	dispensable	intermittent	Yes
CD80	9	7	2	redundant	neutral	3	dispensable	intermittent	Yes
CD81	19	10	9	critical	indispensable	10	neutral	intermittent	Yes
CD82	25	4	21	critical	indispensable	22	neutral	intermittent	Yes
CD86	9	8	1	redundant	neutral	2	dispensable	intermittent	Yes
CD8A	16	7	9	redundant	neutral	10	indispensable	redundant	Yes
CD8B	5	4	1	intermittent	neutral	2	neutral	intermittent	Yes
CD9	20	8	12	redundant	neutral	13	neutral	intermittent	Yes
CDC2	124	53	71	critical	indispensable	72	indispensable	redundant	Yes
CDC25C	24	14	10	redundant	neutral	11	indispensable	redundant	Yes
CDC2L5	6	4	2	redundant	neutral	3	dispensable	intermittent	Yes
CDC34	19	13	6	redundant	neutral	7	indispensable	redundant	Yes
CDC42	71	32	39	intermittent	neutral	40	indispensable	redundant	Yes
CDC5L	23	21	2	redundant	neutral	3	indispensable	redundant	Yes
CDC6	12	7	5	redundant	neutral	6	neutral	redundant	Yes
CDH1	31	11	20	intermittent	neutral	21	neutral	intermittent	Yes
CDK2	88	63	25	redundant	neutral	26	indispensable	redundant	Yes
CDK4	50	23	27	redundant	neutral	28	indispensable	redundant	Yes
CDK5	52	40	12	critical	indispensable	13	indispensable	redundant	Yes
CDK7	25	16	9	intermittent	neutral	10	indispensable	redundant	Yes
CDK8	12	11	1	redundant	neutral	2	neutral	redundant	Yes
CDK9	34	15	19	intermittent	neutral	20	indispensable	redundant	Yes
CDKN1A	164	114	50	critical	indispensable	51	indispensable	redundant	Yes
CDKN1B	38	12	26	intermittent	neutral	27	indispensable	redundant	Yes
CDKN2A	44	32	12	intermittent	neutral	13	indispensable	redundant	Yes
CDT1	12	7	5	redundant	neutral	6	neutral	redundant	Yes
CEBPA	43	24	19	redundant	neutral	20	neutral	redundant	Yes
CEBPB	62	29	33	redundant	neutral	34	indispensable	redundant	Yes
CEBPG	25	16	9	redundant	neutral	10	indispensable	redundant	Yes
CENPA	3	2	1	redundant	neutral	2	dispensable	intermittent	Yes
CEP57	4	2	2	redundant	neutral	3	dispensable	intermittent	Yes
CETN3	4	2	2	redundant	neutral	3	dispensable	intermittent	Yes
CFH	8	5	3	intermittent	neutral	4	indispensable	redundant	Yes
CFL1	26	18	8	redundant	neutral	9	indispensable	redundant	Yes
CFL2	5	4	1	redundant	neutral	2	dispensable	intermittent	Yes
CFP	4	3	1	redundant	neutral	2	dispensable	intermittent	Yes
CHAF1A	11	8	3	redundant	neutral	4	neutral	redundant	Yes
CHEK2	25	4	21	intermittent	neutral	22	indispensable	redundant	Yes
CHMP1B	13	11	2	intermittent	neutral	3	indispensable	redundant	Yes
CHMP2A	7	3	4	redundant	neutral	5	neutral	redundant	Yes
CHMP4A	13	8	5	redundant	neutral	6	neutral	redundant	Yes
p6	23	10	13	redundant	neutral	14	indispensable	redundant	-
CHMP4B	17	9	8	redundant	neutral	9	neutral	redundant	Yes
CHMP4C	7	3	4	redundant	neutral	5	neutral	redundant	Yes
CHN1	10	5	5	redundant	neutral	6	dispensable	intermittent	Yes
CHRNA1	3	2	1	intermittent	neutral	2	indispensable	redundant	Yes
CHRNA7	3	2	1	redundant	neutral	2	neutral	redundant	Yes
CHRNB1	3	2	1	redundant	neutral	2	neutral	redundant	Yes
CIAO1	4	4	0	redundant	neutral	1	neutral	redundant	Yes
CIITA	25	14	11	redundant	neutral	12	neutral	redundant	Yes
CIP29	4	3	1	redundant	neutral	2	neutral	redundant	Yes
CIT	8	6	2	redundant	neutral	3	dispensable	intermittent	Yes
CKAP4	4	3	1	redundant	neutral	2	dispensable	intermittent	Yes
CKAP5	3	2	1	redundant	neutral	2	dispensable	intermittent	Yes
CLDN7	3	2	1	redundant	neutral	2	dispensable	intermittent	Yes
CLEC4M	2	1	1	redundant	neutral	2	dispensable	intermittent	Yes
CLTA	14	10	4	redundant	neutral	5	dispensable	intermittent	Yes
CLTB	14	9	5	redundant	neutral	6	dispensable	intermittent	Yes
CLTC	49	29	20	intermittent	neutral	21	indispensable	redundant	Yes
CNP	5	3	2	redundant	neutral	3	dispensable	intermittent	Yes
CNR1	8	3	5	redundant	neutral	6	indispensable	redundant	Yes
CNR2	5	2	3	redundant	neutral	4	neutral	intermittent	Yes
CNTNAP1	7	1	6	redundant	neutral	7	neutral	intermittent	Yes
COBRA1	7	2	5	redundant	neutral	6	dispensable	intermittent	Yes
COMT	6	3	3	redundant	neutral	4	neutral	redundant	Yes
COPA	9	5	4	redundant	neutral	5	dispensable	intermittent	Yes
COPB1	19	10	9	intermittent	neutral	10	indispensable	redundant	Yes
COPS2	25	20	5	redundant	neutral	6	neutral	redundant	Yes
COPS3	15	5	10	redundant	neutral	11	neutral	intermittent	Yes
COPS4	14	6	8	redundant	neutral	9	dispensable	intermittent	Yes
COPS5	39	22	17	intermittent	neutral	18	indispensable	redundant	Yes
COPS6	80	48	32	redundant	neutral	33	indispensable	redundant	Yes
COPS8	5	2	3	redundant	neutral	4	dispensable	intermittent	Yes
COX2	6	4	2	redundant	neutral	3	dispensable	intermittent	Yes
COX5A	5	3	2	redundant	neutral	3	neutral	intermittent	Yes
CPSF1	12	5	7	redundant	neutral	8	dispensable	intermittent	Yes
CPSF3	3	2	1	redundant	neutral	2	dispensable	intermittent	Yes
CPSF6	15	9	6	redundant	neutral	7	dispensable	intermittent	Yes
CR2	13	8	5	redundant	neutral	6	indispensable	redundant	Yes
CREB3	20	11	9	redundant	neutral	10	neutral	redundant	Yes
CREBBP	277	156	121	critical	indispensable	122	indispensable	redundant	Yes
CSE1L	12	9	3	redundant	neutral	4	indispensable	redundant	Yes
CSF1	8	5	3	redundant	neutral	4	indispensable	redundant	Yes
CSF2	14	12	2	redundant	neutral	3	neutral	intermittent	Yes
CSNK2A1	171	90	81	critical	indispensable	82	indispensable	redundant	Yes
CSNK2A2	72	35	37	intermittent	neutral	38	indispensable	redundant	Yes
CSNK2B	123	43	80	critical	indispensable	81	indispensable	redundant	Yes
CSTF2	16	10	6	redundant	neutral	7	indispensable	redundant	Yes
CTDP1	15	7	8	redundant	neutral	9	indispensable	redundant	Yes
CTLA4	15	11	4	redundant	neutral	5	neutral	redundant	Yes
CTNNA1	18	11	7	redundant	neutral	8	neutral	intermittent	Yes
CTNNB1	115	63	52	critical	indispensable	53	indispensable	redundant	Yes
CTSD	22	10	12	redundant	neutral	13	neutral	intermittent	Yes
CUL1	30	22	8	redundant	neutral	9	indispensable	redundant	Yes
CUL2	7	6	1	redundant	neutral	2	neutral	redundant	Yes
CUL4A	10	8	2	redundant	neutral	3	neutral	redundant	Yes
CUL4B	4	3	1	redundant	neutral	2	dispensable	intermittent	Yes
CUL5	15	6	9	redundant	neutral	10	neutral	intermittent	Yes
CXCL12	12	9	3	redundant	neutral	4	dispensable	intermittent	Yes
CXCR3	10	5	5	intermittent	neutral	6	neutral	intermittent	Yes
CXCR4	36	18	18	redundant	neutral	19	indispensable	redundant	Yes
CXXC1	3	2	1	redundant	neutral	2	dispensable	intermittent	Yes
CYBA	5	3	2	redundant	neutral	3	neutral	intermittent	Yes
CYBB	8	5	3	redundant	neutral	4	neutral	intermittent	Yes
CYCS	18	16	2	redundant	neutral	3	neutral	redundant	Yes
DARS	9	7	2	redundant	neutral	3	dispensable	intermittent	Yes
DAXX	44	21	23	redundant	neutral	24	indispensable	redundant	Yes
DBN1	27	22	5	redundant	neutral	6	neutral	redundant	Yes
DCP1A	12	9	3	redundant	neutral	4	neutral	redundant	Yes
DCP1B	5	4	1	redundant	neutral	2	dispensable	intermittent	Yes
DCP2	7	5	2	redundant	neutral	3	dispensable	intermittent	Yes
DDB1	8	3	5	redundant	neutral	6	dispensable	intermittent	Yes
DDX1	10	7	3	redundant	neutral	4	neutral	intermittent	Yes
DDX17	23	13	10	intermittent	neutral	11	neutral	redundant	Yes
DDX20	27	20	7	intermittent	neutral	8	indispensable	redundant	Yes
DDX24	20	5	15	critical	indispensable	16	neutral	intermittent	Yes
DDX27	6	5	1	redundant	neutral	2	dispensable	intermittent	Yes
DDX3X	15	7	8	redundant	neutral	9	dispensable	intermittent	Yes
DDX5	24	12	12	redundant	neutral	13	neutral	intermittent	Yes
DDX56	3	2	1	redundant	neutral	2	dispensable	intermittent	Yes
DEFA1	8	5	3	redundant	neutral	4	neutral	redundant	Yes
DHX9	38	22	16	intermittent	neutral	17	neutral	redundant	Yes
DIAPH1	10	7	3	redundant	neutral	4	neutral	redundant	Yes
DLG1	66	10	56	critical	indispensable	57	indispensable	redundant	Yes
DLG4	91	28	63	critical	indispensable	64	indispensable	redundant	Yes
DNAJB1	14	5	9	intermittent	neutral	10	neutral	intermittent	Yes
DNAJB11	21	16	5	redundant	neutral	6	neutral	redundant	Yes
DNAJC7	10	7	3	redundant	neutral	4	neutral	redundant	Yes
DNM1	41	20	21	intermittent	neutral	22	indispensable	redundant	Yes
DNM1L	5	4	1	redundant	neutral	2	dispensable	intermittent	Yes
DNM2	55	19	36	critical	indispensable	37	neutral	intermittent	Yes
DNM3	4	2	2	redundant	neutral	3	dispensable	intermittent	Yes
DOCK2	6	2	4	redundant	neutral	5	neutral	intermittent	Yes
DOK1	29	9	20	redundant	neutral	21	indispensable	redundant	Yes
DPP4	18	9	9	critical	indispensable	10	indispensable	redundant	Yes
DPYSL2	6	4	2	redundant	neutral	3	neutral	redundant	Yes
DRG1	7	5	2	redundant	neutral	3	neutral	intermittent	Yes
DSC3	3	2	1	redundant	neutral	2	dispensable	intermittent	Yes
DSP	21	17	4	redundant	neutral	5	indispensable	redundant	Yes
DYNC1H1	12	6	6	redundant	neutral	7	neutral	redundant	Yes
DYNC1I2	5	2	3	redundant	neutral	4	dispensable	intermittent	Yes
DYNLL1	64	39	25	critical	indispensable	26	indispensable	redundant	Yes
EDNRB	9	1	8	intermittent	neutral	9	neutral	intermittent	Yes
EEA1	13	9	4	redundant	neutral	5	neutral	intermittent	Yes
EED	31	18	13	critical	indispensable	14	indispensable	redundant	Yes
EEF1A1	112	50	62	critical	indispensable	63	indispensable	redundant	Yes
p51	3	0	3	critical	dispensable	4	neutral	critical	-
EEF1A2	4	3	1	redundant	neutral	2	neutral	redundant	Yes
EEF1D	24	13	11	critical	indispensable	12	indispensable	redundant	Yes
EEF1G	79	27	52	critical	indispensable	53	indispensable	redundant	Yes
EEF2	7	3	4	redundant	neutral	5	dispensable	intermittent	Yes
EFEMP1	9	6	3	redundant	neutral	4	neutral	redundant	Yes
EGF	12	5	7	redundant	neutral	8	dispensable	intermittent	Yes
EGR1	18	11	7	critical	indispensable	8	neutral	intermittent	Yes
EGR2	8	6	2	redundant	neutral	3	neutral	redundant	Yes
EIF2AK2	46	21	25	critical	indispensable	26	indispensable	redundant	Yes
EIF2C2	5	3	2	redundant	neutral	3	dispensable	intermittent	Yes
EIF2S1	12	9	3	intermittent	neutral	4	neutral	redundant	Yes
EIF2S2	20	9	11	intermittent	neutral	12	dispensable	intermittent	Yes
EIF3B	7	4	3	redundant	neutral	4	neutral	intermittent	Yes
EIF3C	13	8	5	redundant	neutral	6	neutral	redundant	Yes
EIF3D	10	9	1	redundant	neutral	2	neutral	redundant	Yes
EIF3E	22	12	10	intermittent	neutral	11	indispensable	redundant	Yes
EIF3F	11	6	5	redundant	neutral	6	indispensable	redundant	Yes
EIF3G	12	5	7	redundant	neutral	8	neutral	intermittent	Yes
EIF3H	8	5	3	redundant	neutral	4	neutral	redundant	Yes
EIF3I	7	6	1	redundant	neutral	2	dispensable	intermittent	Yes
EIF3K	8	6	2	redundant	neutral	3	neutral	redundant	Yes
EIF3L	11	8	3	redundant	neutral	4	indispensable	redundant	Yes
EIF3M	4	3	1	redundant	neutral	2	neutral	intermittent	Yes
EIF4A1	6	5	1	redundant	neutral	2	dispensable	intermittent	Yes
EIF4G1	17	14	3	redundant	neutral	4	neutral	redundant	Yes
EIF5A	6	5	1	redundant	neutral	2	neutral	redundant	Yes
ELA2	28	12	16	critical	indispensable	17	indispensable	redundant	Yes
ELAVL1	12	10	2	redundant	neutral	3	neutral	redundant	Yes
ELL	6	2	4	intermittent	neutral	5	neutral	intermittent	Yes
ELMO1	3	2	1	redundant	neutral	2	dispensable	intermittent	Yes
EMD	18	12	6	redundant	neutral	7	indispensable	redundant	Yes
EMG1	9	7	2	redundant	neutral	3	indispensable	redundant	Yes
ENO1	14	14	0	redundant	neutral	1	neutral	redundant	Yes
EP300	277	165	112	critical	indispensable	113	indispensable	redundant	Yes
EP400	6	4	2	redundant	neutral	3	neutral	redundant	Yes
EPHB6	11	2	9	redundant	neutral	10	neutral	intermittent	Yes
EPN1	12	7	5	redundant	neutral	6	dispensable	intermittent	Yes
EPN2	7	6	1	redundant	neutral	2	dispensable	intermittent	Yes
EPRS	11	8	3	redundant	neutral	4	neutral	redundant	Yes
ERCC2	13	10	3	redundant	neutral	4	neutral	redundant	Yes
ERCC3	20	13	7	redundant	neutral	8	indispensable	redundant	Yes
ERH	15	10	5	redundant	neutral	6	neutral	redundant	Yes
ESR1	176	70	106	critical	indispensable	107	indispensable	redundant	Yes
ESR2	49	21	28	intermittent	neutral	29	indispensable	redundant	Yes
ETS1	38	22	16	redundant	neutral	17	indispensable	redundant	Yes
EVL	12	8	4	redundant	neutral	5	neutral	intermittent	Yes
EWSR1	95	34	61	critical	indispensable	62	indispensable	redundant	Yes
EXOC4	5	3	2	redundant	neutral	3	dispensable	intermittent	Yes
EXOSC1	5	4	1	redundant	neutral	2	dispensable	intermittent	Yes
EXOSC10	28	3	25	critical	indispensable	26	indispensable	redundant	Yes
EXOSC5	25	22	3	intermittent	neutral	4	indispensable	redundant	Yes
EXOSC7	8	4	4	redundant	neutral	5	dispensable	intermittent	Yes
EXPH5	3	2	1	redundant	neutral	2	dispensable	intermittent	Yes
EZR	47	19	28	critical	indispensable	29	indispensable	redundant	Yes
FAS	40	12	28	redundant	neutral	29	indispensable	redundant	Yes
FASLG	30	15	15	intermittent	neutral	16	neutral	intermittent	Yes
FBN2	6	4	2	redundant	neutral	3	neutral	redundant	Yes
FBXW11	12	7	5	redundant	neutral	6	dispensable	intermittent	Yes
FCGR1A	11	5	6	intermittent	neutral	7	indispensable	redundant	Yes
FCGR2A	11	9	2	redundant	neutral	3	dispensable	intermittent	Yes
FCGR2B	11	6	5	redundant	neutral	6	neutral	intermittent	Yes
FCGR3A	15	3	12	intermittent	neutral	13	neutral	intermittent	Yes
FCGR3B	4	2	2	intermittent	neutral	3	neutral	intermittent	Yes
FEZ1	43	10	33	critical	indispensable	34	indispensable	redundant	Yes
FGF2	26	6	20	critical	indispensable	21	neutral	intermittent	Yes
FGFBP1	5	3	2	redundant	neutral	3	neutral	intermittent	Yes
FHIT	3	2	1	redundant	neutral	2	dispensable	intermittent	Yes
FKBP1A	12	9	3	redundant	neutral	4	indispensable	redundant	Yes
FKBP4	12	8	4	redundant	neutral	5	neutral	redundant	Yes
FLAD1	9	3	6	redundant	neutral	7	dispensable	intermittent	Yes
FLJ12529	13	8	5	intermittent	neutral	6	neutral	intermittent	Yes
FLNA	66	35	31	intermittent	neutral	32	indispensable	redundant	Yes
FLNB	15	9	6	redundant	neutral	7	neutral	intermittent	Yes
FLNC	17	5	12	intermittent	neutral	13	indispensable	redundant	Yes
FLOT1	14	11	3	redundant	neutral	4	neutral	redundant	Yes
FLT1	23	5	18	redundant	neutral	19	neutral	intermittent	Yes
FMR1	16	11	5	redundant	neutral	6	indispensable	redundant	Yes
FN1	78	48	30	intermittent	neutral	31	indispensable	redundant	Yes
FOS	78	45	33	redundant	neutral	34	indispensable	redundant	Yes
FOXC1	2	2	0	redundant	neutral	1	dispensable	intermittent	Yes
FPR2	3	2	1	redundant	neutral	2	neutral	intermittent	Yes
FUS	21	11	10	redundant	neutral	11	neutral	redundant	Yes
FUSIP1	10	8	2	redundant	neutral	3	neutral	intermittent	Yes
FXR1	10	5	5	redundant	neutral	6	dispensable	intermittent	Yes
FXR2	47	21	26	redundant	neutral	27	indispensable	redundant	Yes
FYN	159	67	92	intermittent	neutral	93	indispensable	redundant	Yes
G3BP1	5	4	1	redundant	neutral	2	dispensable	intermittent	Yes
GABARAP	19	11	8	critical	indispensable	9	indispensable	redundant	Yes
GABARAPL2	22	18	4	intermittent	neutral	5	indispensable	redundant	Yes
GAK	11	6	5	redundant	neutral	6	dispensable	intermittent	Yes
GANAB	7	3	4	redundant	neutral	5	neutral	intermittent	Yes
GAPDH	62	28	34	intermittent	neutral	35	indispensable	redundant	Yes
GATA1	25	16	9	redundant	neutral	10	indispensable	redundant	Yes
GATA2	24	16	8	redundant	neutral	9	indispensable	redundant	Yes
GATA3	8	7	1	intermittent	neutral	2	neutral	redundant	Yes
GATAD2A	4	2	2	redundant	neutral	3	neutral	redundant	Yes
GEMIN4	17	13	4	redundant	neutral	5	neutral	redundant	Yes
GEMIN6	3	2	1	redundant	neutral	2	dispensable	intermittent	Yes
GEMIN7	15	7	8	redundant	neutral	9	neutral	intermittent	Yes
GFAP	26	12	14	intermittent	neutral	15	neutral	intermittent	Yes
GGA1	19	6	13	intermittent	neutral	14	neutral	intermittent	Yes
GGA2	21	5	16	intermittent	neutral	17	neutral	intermittent	Yes
GGA3	13	3	10	redundant	neutral	11	neutral	intermittent	Yes
GLI2	8	6	2	redundant	neutral	3	indispensable	redundant	Yes
GNAI1	52	25	27	intermittent	neutral	28	indispensable	redundant	Yes
GNAI2	55	40	15	intermittent	neutral	16	indispensable	redundant	Yes
GNAI3	29	8	21	intermittent	neutral	22	indispensable	redundant	Yes
GNAO1	30	7	23	intermittent	neutral	24	indispensable	redundant	Yes
GNB2L1	73	43	30	critical	indispensable	31	indispensable	redundant	Yes
GOLGA4	6	3	3	redundant	neutral	4	neutral	intermittent	Yes
GOLGB1	8	5	3	redundant	neutral	4	neutral	intermittent	Yes
GPC1	6	1	5	redundant	neutral	6	neutral	intermittent	Yes
GPM6A	3	2	1	redundant	neutral	2	dispensable	intermittent	Yes
GPN1	4	3	1	redundant	neutral	2	neutral	redundant	Yes
GPR1	2	1	1	redundant	neutral	2	dispensable	intermittent	Yes
GPS1	13	6	7	redundant	neutral	8	neutral	redundant	Yes
GPS2	15	6	9	redundant	neutral	10	indispensable	redundant	Yes
GRB2	214	100	114	critical	indispensable	115	indispensable	redundant	Yes
GRIN1	52	12	40	intermittent	neutral	41	neutral	intermittent	Yes
GRIN2A	24	13	11	redundant	neutral	12	neutral	intermittent	Yes
GRIN2B	35	16	19	redundant	neutral	20	neutral	intermittent	Yes
GRIN2C	8	5	3	redundant	neutral	4	dispensable	intermittent	Yes
GRIN2D	33	18	15	intermittent	neutral	16	indispensable	redundant	Yes
GRIN3A	6	4	2	redundant	neutral	3	dispensable	intermittent	Yes
GRM1	12	4	8	intermittent	neutral	9	neutral	intermittent	Yes
GRN	15	8	7	redundant	neutral	8	neutral	redundant	Yes
GSK3B	144	61	83	critical	indispensable	84	indispensable	redundant	Yes
GTF2B	48	32	16	redundant	neutral	17	indispensable	redundant	Yes
GTF2E1	15	13	2	redundant	neutral	3	neutral	redundant	Yes
GTF2E2	28	17	11	redundant	neutral	12	neutral	redundant	Yes
GTF2F1	26	15	11	redundant	neutral	12	neutral	redundant	Yes
GTF2F2	31	20	11	redundant	neutral	12	neutral	redundant	Yes
GTF2H1	30	15	15	redundant	neutral	16	indispensable	redundant	Yes
GTF2H2	7	6	1	redundant	neutral	2	neutral	redundant	Yes
GTF2H3	3	2	1	redundant	neutral	2	neutral	redundant	Yes
GTF2H4	5	4	1	redundant	neutral	2	neutral	redundant	Yes
GTF2I	21	9	12	redundant	neutral	13	neutral	intermittent	Yes
GUCY1A2	2	2	0	redundant	neutral	1	dispensable	intermittent	Yes
GZMB	21	5	16	redundant	neutral	17	neutral	intermittent	Yes
H2AFX	21	12	9	redundant	neutral	10	indispensable	redundant	Yes
H2AFY	3	2	1	redundant	neutral	2	neutral	redundant	Yes
H2AFZ	3	2	1	redundant	neutral	2	dispensable	intermittent	Yes
H3F3A	13	9	4	redundant	neutral	5	indispensable	redundant	Yes
H3F3B	6	5	1	redundant	neutral	2	neutral	redundant	Yes
HADHB	8	3	5	redundant	neutral	6	dispensable	intermittent	Yes
HAX1	20	15	5	intermittent	neutral	6	neutral	redundant	Yes
HCK	85	51	34	critical	indispensable	35	indispensable	redundant	Yes
HDAC1	155	98	57	critical	indispensable	58	indispensable	redundant	Yes
HDAC2	75	51	24	redundant	neutral	25	indispensable	redundant	Yes
HDAC3	71	43	28	critical	indispensable	29	indispensable	redundant	Yes
HDAC6	26	17	9	redundant	neutral	10	indispensable	redundant	Yes
HERC5	6	2	4	redundant	neutral	5	dispensable	intermittent	Yes
HEXIM1	7	6	1	redundant	neutral	2	neutral	redundant	Yes
HGS	50	22	28	critical	indispensable	29	indispensable	redundant	Yes
HIF1A	42	29	13	intermittent	neutral	14	indispensable	redundant	Yes
HIST1H1B	4	3	1	redundant	neutral	2	dispensable	intermittent	Yes
HIST1H2AB	3	2	1	redundant	neutral	2	dispensable	intermittent	Yes
HIST1H2AL	5	3	2	redundant	neutral	3	dispensable	intermittent	Yes
HIST1H2BG	3	2	1	intermittent	neutral	2	neutral	intermittent	Yes
HIST1H3A	8	7	1	redundant	neutral	2	neutral	redundant	Yes
HIST1H3C	3	2	1	redundant	neutral	2	neutral	redundant	Yes
HIST1H4A	6	4	2	intermittent	neutral	3	neutral	intermittent	Yes
HIST2H2AC	3	2	1	redundant	neutral	2	dispensable	intermittent	Yes
HIST2H2BE	20	14	6	redundant	neutral	7	indispensable	redundant	Yes
HIST2H3C	4	3	1	redundant	neutral	2	neutral	redundant	Yes
HIST2H4A	12	10	2	critical	indispensable	3	indispensable	redundant	Yes
HIST3H2BB	4	3	1	intermittent	neutral	2	dispensable	intermittent	Yes
HIST3H3	39	22	17	intermittent	neutral	18	indispensable	redundant	Yes
HIST4H4	8	5	3	intermittent	neutral	4	neutral	intermittent	Yes
HK2	8	3	5	redundant	neutral	6	dispensable	intermittent	Yes
Asp	12	3	9	redundant	neutral	10	indispensable	redundant	-
HLA-A	34	20	14	critical	indispensable	15	indispensable	redundant	Yes
HLA-B	25	17	8	redundant	neutral	9	indispensable	redundant	Yes
HLA-C	25	15	10	critical	indispensable	11	indispensable	redundant	Yes
HLA-DMB	12	9	3	intermittent	neutral	4	neutral	intermittent	Yes
HLA-DPA1	10	8	2	redundant	neutral	3	neutral	intermittent	Yes
HLA-DPB1	10	9	1	redundant	neutral	2	neutral	redundant	Yes
HLA-DQA1	13	10	3	redundant	neutral	4	dispensable	intermittent	Yes
HLA-DQA2	10	8	2	redundant	neutral	3	dispensable	intermittent	Yes
HLA-DQB1	11	9	2	redundant	neutral	3	dispensable	intermittent	Yes
HLA-DRA	15	11	4	intermittent	neutral	5	neutral	intermittent	Yes
HLA-DRB1	12	10	2	intermittent	neutral	3	neutral	intermittent	Yes
HLA-DRB3	12	9	3	redundant	neutral	4	neutral	intermittent	Yes
HLA-E	12	7	5	intermittent	neutral	6	indispensable	redundant	Yes
HLA-F	10	7	3	redundant	neutral	4	neutral	redundant	Yes
HLA-G	14	9	5	redundant	neutral	6	indispensable	redundant	Yes
HMGA1	33	20	13	intermittent	neutral	14	indispensable	redundant	Yes
HMGA2	8	7	1	redundant	neutral	2	dispensable	intermittent	Yes
HMGN2	8	6	2	redundant	neutral	3	neutral	redundant	Yes
HMOX1	5	3	2	redundant	neutral	3	dispensable	intermittent	Yes
HNRNPA0	7	5	2	redundant	neutral	3	dispensable	intermittent	Yes
HNRNPA1	25	10	15	redundant	neutral	16	neutral	intermittent	Yes
HNRNPA2B1	24	14	10	redundant	neutral	11	neutral	redundant	Yes
HNRNPAB	11	8	3	redundant	neutral	4	dispensable	intermittent	Yes
HNRNPC	23	15	8	redundant	neutral	9	neutral	redundant	Yes
HNRNPD	24	12	12	redundant	neutral	13	neutral	intermittent	Yes
HNRNPF	16	12	4	redundant	neutral	5	neutral	redundant	Yes
HNRNPH1	15	9	6	redundant	neutral	7	dispensable	intermittent	Yes
HNRNPH3	15	7	8	redundant	neutral	9	indispensable	redundant	Yes
HNRNPK	45	23	22	intermittent	neutral	23	indispensable	redundant	Yes
HNRNPM	16	11	5	intermittent	neutral	6	indispensable	redundant	Yes
HNRNPR	9	6	3	redundant	neutral	4	dispensable	intermittent	Yes
HNRNPU	28	20	8	redundant	neutral	9	neutral	redundant	Yes
HNRNPUL1	9	6	3	redundant	neutral	4	indispensable	redundant	Yes
HRAS	66	35	31	critical	indispensable	32	indispensable	redundant	Yes
HSF1	34	24	10	redundant	neutral	11	neutral	redundant	Yes
HSP90AA1	79	29	50	critical	indispensable	51	indispensable	redundant	Yes
HSP90B1	16	10	6	redundant	neutral	7	neutral	intermittent	Yes
HSPA1A	61	35	26	intermittent	neutral	27	indispensable	redundant	Yes
HSPA1B	16	10	6	redundant	neutral	7	neutral	intermittent	Yes
HSPA2	12	8	4	redundant	neutral	5	dispensable	intermittent	Yes
HSPA4	18	10	8	redundant	neutral	9	neutral	redundant	Yes
HSPA5	47	14	33	critical	indispensable	34	neutral	intermittent	Yes
HSPA8	64	29	35	critical	indispensable	36	indispensable	redundant	Yes
HSPA9	16	9	7	redundant	neutral	8	neutral	intermittent	Yes
HSPB1	21	8	13	redundant	neutral	14	neutral	redundant	Yes
HSPD1	26	13	13	intermittent	neutral	14	indispensable	redundant	Yes
HSPE1	16	8	8	redundant	neutral	9	neutral	redundant	Yes
HSPG2	27	17	10	intermittent	neutral	11	neutral	redundant	Yes
HSPH1	10	6	4	redundant	neutral	5	neutral	redundant	Yes
HTATSF1	14	7	7	redundant	neutral	8	dispensable	intermittent	Yes
HTT	67	40	27	critical	indispensable	28	indispensable	redundant	Yes
HUWE1	10	6	4	redundant	neutral	5	dispensable	intermittent	Yes
IARS	8	6	2	redundant	neutral	3	indispensable	redundant	Yes
ICAM1	22	17	5	redundant	neutral	6	indispensable	redundant	Yes
ICAM2	6	4	2	redundant	neutral	3	neutral	intermittent	Yes
ICAM3	9	5	4	redundant	neutral	5	indispensable	redundant	Yes
IDH3A	7	6	1	redundant	neutral	2	dispensable	intermittent	Yes
IFITM1	12	7	5	redundant	neutral	6	dispensable	intermittent	Yes
IFITM2	10	5	5	redundant	neutral	6	neutral	redundant	Yes
IFNA1	19	11	8	redundant	neutral	9	indispensable	redundant	Yes
IFNG	20	13	7	redundant	neutral	8	dispensable	intermittent	Yes
IGF2R	12	1	11	intermittent	neutral	12	neutral	intermittent	Yes
IGFBP4	6	2	4	intermittent	neutral	5	neutral	intermittent	Yes
IK	4	3	1	redundant	neutral	2	dispensable	intermittent	Yes
IKBKB	64	39	25	redundant	neutral	26	indispensable	redundant	Yes
IKBKG	44	32	12	redundant	neutral	13	indispensable	redundant	Yes
IKZF1	26	16	10	intermittent	neutral	11	neutral	redundant	Yes
IKZF3	11	7	4	redundant	neutral	5	neutral	redundant	Yes
IL10	17	11	6	redundant	neutral	7	neutral	redundant	Yes
IL12A	11	8	3	redundant	neutral	4	neutral	redundant	Yes
IL12B	10	7	3	redundant	neutral	4	indispensable	redundant	Yes
IL16	24	15	9	critical	indispensable	10	indispensable	redundant	Yes
IL1A	13	8	5	redundant	neutral	6	neutral	intermittent	Yes
IL1B	21	15	6	redundant	neutral	7	neutral	intermittent	Yes
IL2	22	14	8	redundant	neutral	9	neutral	intermittent	Yes
IL21	4	3	1	redundant	neutral	2	indispensable	redundant	Yes
IL4	13	9	4	redundant	neutral	5	neutral	intermittent	Yes
IL6	16	12	4	redundant	neutral	5	dispensable	intermittent	Yes
IL8	21	15	6	redundant	neutral	7	neutral	intermittent	Yes
IL8RA	13	2	11	redundant	neutral	12	neutral	intermittent	Yes
IL8RB	20	7	13	intermittent	neutral	14	neutral	intermittent	Yes
ILF2	12	11	1	redundant	neutral	2	neutral	redundant	Yes
ILF3	25	20	5	redundant	neutral	6	indispensable	redundant	Yes
INA	6	5	1	redundant	neutral	2	dispensable	intermittent	Yes
IPO5	18	9	9	redundant	neutral	10	neutral	intermittent	Yes
IQGAP1	25	12	13	redundant	neutral	14	neutral	intermittent	Yes
IRF1	13	10	3	redundant	neutral	4	neutral	redundant	Yes
IRF3	25	20	5	redundant	neutral	6	indispensable	redundant	Yes
IRF7	15	9	6	redundant	neutral	7	neutral	redundant	Yes
ITCH	13	6	7	redundant	neutral	8	indispensable	redundant	Yes
ITGA4	17	8	9	intermittent	neutral	10	indispensable	redundant	Yes
ITGA5	23	4	19	critical	indispensable	20	neutral	intermittent	Yes
ITGAL	11	4	7	intermittent	neutral	8	neutral	intermittent	Yes
ITGAM	19	4	15	critical	indispensable	16	neutral	intermittent	Yes
ITGAV	22	10	12	redundant	neutral	13	neutral	intermittent	Yes
ITGAX	8	4	4	redundant	neutral	5	neutral	intermittent	Yes
ITGB1	63	25	38	critical	indispensable	39	indispensable	redundant	Yes
ITGB2	41	14	27	intermittent	neutral	28	indispensable	redundant	Yes
ITGB3	39	13	26	redundant	neutral	27	neutral	intermittent	Yes
ITGB4	22	4	18	redundant	neutral	19	neutral	intermittent	Yes
ITGB5	25	6	19	intermittent	neutral	20	neutral	intermittent	Yes
ITGB6	5	1	4	redundant	neutral	5	neutral	intermittent	Yes
ITGB7	18	6	12	intermittent	neutral	13	neutral	intermittent	Yes
ITK	26	16	10	redundant	neutral	11	indispensable	redundant	Yes
ITM2B	3	2	1	redundant	neutral	2	dispensable	intermittent	Yes
ITPR1	26	12	14	intermittent	neutral	15	indispensable	redundant	Yes
ITPR2	4	3	1	redundant	neutral	2	dispensable	intermittent	Yes
ITPR3	11	3	8	critical	indispensable	9	neutral	intermittent	Yes
IVNS1ABP	7	7	0	redundant	neutral	1	neutral	redundant	Yes
JAK2	85	30	55	intermittent	neutral	56	indispensable	redundant	Yes
JAK3	33	12	21	redundant	neutral	22	neutral	intermittent	Yes
JTV1	31	22	9	intermittent	neutral	10	indispensable	redundant	Yes
JUN	149	88	61	critical	indispensable	62	indispensable	redundant	Yes
JUNB	24	13	11	redundant	neutral	12	indispensable	redundant	Yes
KARS	17	12	5	redundant	neutral	6	neutral	redundant	Yes
KAT2A	21	13	8	redundant	neutral	9	neutral	redundant	Yes
KAT2B	81	46	35	redundant	neutral	36	indispensable	redundant	Yes
KAT5	83	44	39	redundant	neutral	40	indispensable	redundant	Yes
KCNK3	11	6	5	redundant	neutral	6	dispensable	intermittent	Yes
KCNMA1	5	4	1	redundant	neutral	2	neutral	redundant	Yes
KCTD13	8	2	6	redundant	neutral	7	neutral	intermittent	Yes
KDR	46	16	30	redundant	neutral	31	neutral	intermittent	Yes
KHDRBS1	48	29	19	redundant	neutral	20	indispensable	redundant	Yes
KHSRP	13	7	6	intermittent	neutral	7	indispensable	redundant	Yes
KIF11	4	2	2	redundant	neutral	3	dispensable	intermittent	Yes
KIF1B	13	10	3	redundant	neutral	4	neutral	redundant	Yes
KIF1C	7	3	4	redundant	neutral	5	dispensable	intermittent	Yes
KIF22	7	5	2	redundant	neutral	3	dispensable	intermittent	Yes
KIF4A	6	3	3	redundant	neutral	4	dispensable	intermittent	Yes
KIFAP3	8	2	6	redundant	neutral	7	dispensable	intermittent	Yes
KIR2DL2	6	4	2	redundant	neutral	3	neutral	intermittent	Yes
KPNA1	25	13	12	redundant	neutral	13	indispensable	redundant	Yes
KPNA2	43	27	16	critical	indispensable	17	indispensable	redundant	Yes
KPNA3	12	7	5	redundant	neutral	6	neutral	redundant	Yes
KPNA5	5	2	3	redundant	neutral	4	dispensable	intermittent	Yes
KPNA6	12	7	5	redundant	neutral	6	neutral	redundant	Yes
KPNB1	67	36	31	critical	indispensable	32	indispensable	redundant	Yes
LAMP1	10	9	1	redundant	neutral	2	dispensable	intermittent	Yes
LARP1	8	7	1	redundant	neutral	2	dispensable	intermittent	Yes
LASS2	5	3	2	intermittent	neutral	3	neutral	intermittent	Yes
LBR	7	5	2	redundant	neutral	3	neutral	redundant	Yes
LCK	119	53	66	critical	indispensable	67	indispensable	redundant	Yes
LCP2	32	21	11	redundant	neutral	12	indispensable	redundant	Yes
LDHA	11	10	1	redundant	neutral	2	neutral	redundant	Yes
LDLR	13	4	9	redundant	neutral	10	neutral	intermittent	Yes
LGALS1	9	5	4	redundant	neutral	5	neutral	intermittent	Yes
LGALS3	22	15	7	redundant	neutral	8	indispensable	redundant	Yes
LGALS3BP	14	9	5	redundant	neutral	6	neutral	redundant	Yes
LIMA1	2	2	0	redundant	neutral	1	dispensable	intermittent	Yes
LIMD1	4	3	1	redundant	neutral	2	dispensable	intermittent	Yes
LIMK1	17	14	3	redundant	neutral	4	neutral	redundant	Yes
LIMK2	6	3	3	redundant	neutral	4	dispensable	intermittent	Yes
LMNA	29	19	10	intermittent	neutral	11	indispensable	redundant	Yes
LMNB1	19	5	14	redundant	neutral	15	indispensable	redundant	Yes
LRP1	47	22	25	critical	indispensable	26	indispensable	redundant	Yes
LRPPRC	9	8	1	redundant	neutral	2	dispensable	intermittent	Yes
LRRC59	6	5	1	redundant	neutral	2	dispensable	intermittent	Yes
LSP1	5	3	2	redundant	neutral	3	dispensable	intermittent	Yes
LTF	7	5	2	redundant	neutral	3	neutral	redundant	Yes
LUC7L2	43	28	15	intermittent	neutral	16	indispensable	redundant	Yes
LY96	3	3	0	redundant	neutral	1	dispensable	intermittent	Yes
LYN	108	46	62	critical	indispensable	63	indispensable	redundant	Yes
M6PRBP1	9	6	3	redundant	neutral	4	neutral	intermittent	Yes
MAG	11	3	8	redundant	neutral	9	neutral	intermittent	Yes
MAP1A	21	7	14	critical	indispensable	15	neutral	intermittent	Yes
MAP1LC3A	10	8	2	redundant	neutral	3	dispensable	intermittent	Yes
MAP1LC3B	53	42	11	intermittent	neutral	12	indispensable	redundant	Yes
MAP1S	3	1	2	redundant	neutral	3	dispensable	intermittent	Yes
MAP2	17	8	9	intermittent	neutral	10	neutral	intermittent	Yes
MAP2K1	35	17	18	redundant	neutral	19	indispensable	redundant	Yes
MAP2K2	15	7	8	redundant	neutral	9	neutral	intermittent	Yes
MAP2K3	13	10	3	redundant	neutral	4	neutral	redundant	Yes
MAP2K6	16	9	7	redundant	neutral	8	indispensable	redundant	Yes
MAP3K11	12	5	7	redundant	neutral	8	neutral	intermittent	Yes
MAP3K5	34	13	21	critical	indispensable	22	neutral	intermittent	Yes
MAP3K7	53	34	19	redundant	neutral	20	indispensable	redundant	Yes
MAP3K7IP2	13	8	5	redundant	neutral	6	neutral	intermittent	Yes
MAP3K7IP3	4	2	2	redundant	neutral	3	dispensable	intermittent	Yes
MAP4	11	8	3	redundant	neutral	4	neutral	redundant	Yes
MAPK1	176	90	86	critical	indispensable	87	indispensable	redundant	Yes
MAPK12	20	10	10	redundant	neutral	11	neutral	intermittent	Yes
MAPK13	11	7	4	redundant	neutral	5	neutral	redundant	Yes
MAPK14	93	52	41	critical	indispensable	42	indispensable	redundant	Yes
MAPK3	132	79	53	critical	indispensable	54	indispensable	redundant	Yes
MAPK8	82	51	31	critical	indispensable	32	indispensable	redundant	Yes
MAPK9	44	28	16	intermittent	neutral	17	indispensable	redundant	Yes
MAPT	42	18	24	intermittent	neutral	25	neutral	intermittent	Yes
MARS	8	6	2	redundant	neutral	3	indispensable	redundant	Yes
MATR3	16	8	8	redundant	neutral	9	dispensable	intermittent	Yes
MBD2	13	12	1	redundant	neutral	2	neutral	redundant	Yes
MBL2	9	3	6	redundant	neutral	7	indispensable	redundant	Yes
MCL1	14	9	5	redundant	neutral	6	neutral	redundant	Yes
MCM3	16	6	10	redundant	neutral	11	indispensable	redundant	Yes
MCM3AP	13	8	5	redundant	neutral	6	neutral	redundant	Yes
MCM4	7	3	4	redundant	neutral	5	neutral	intermittent	Yes
MCM6	18	16	2	redundant	neutral	3	neutral	redundant	Yes
MCM7	34	16	18	critical	indispensable	19	indispensable	redundant	Yes
MDFI	97	57	40	critical	indispensable	41	indispensable	redundant	Yes
MDFIC	7	3	4	redundant	neutral	5	dispensable	intermittent	Yes
MDM2	46	20	26	redundant	neutral	27	indispensable	redundant	Yes
MECP2	14	8	6	redundant	neutral	7	indispensable	redundant	Yes
MED14	17	11	6	redundant	neutral	7	indispensable	redundant	Yes
MED21	13	9	4	redundant	neutral	5	neutral	redundant	Yes
MED6	11	7	4	redundant	neutral	5	neutral	redundant	Yes
MEF2A	25	18	7	redundant	neutral	8	indispensable	redundant	Yes
MESDC2	9	3	6	intermittent	neutral	7	indispensable	redundant	Yes
MKI67	8	6	2	redundant	neutral	3	neutral	redundant	Yes
MKL2	4	2	2	redundant	neutral	3	dispensable	intermittent	Yes
MLLT1	6	5	1	intermittent	neutral	2	neutral	redundant	Yes
MLLT3	12	10	2	redundant	neutral	3	neutral	redundant	Yes
MMP1	19	11	8	redundant	neutral	9	indispensable	redundant	Yes
MMP3	14	9	5	redundant	neutral	6	indispensable	redundant	Yes
MMP9	22	3	19	intermittent	neutral	20	neutral	intermittent	Yes
MNAT1	27	17	10	redundant	neutral	11	indispensable	redundant	Yes
MPG	6	4	2	redundant	neutral	3	dispensable	intermittent	Yes
MRC1	5	3	2	redundant	neutral	3	neutral	intermittent	Yes
MRPL42	3	2	1	redundant	neutral	2	dispensable	intermittent	Yes
MRPS9	5	4	1	redundant	neutral	2	indispensable	redundant	Yes
MSH2	16	11	5	redundant	neutral	6	dispensable	intermittent	Yes
MSN	23	6	17	critical	indispensable	18	neutral	intermittent	Yes
MT2A	4	3	1	redundant	neutral	2	dispensable	intermittent	Yes
MTA2	13	9	4	redundant	neutral	5	neutral	redundant	Yes
MUSK	4	1	3	critical	indispensable	4	neutral	intermittent	Yes
MYBBP1A	16	11	5	redundant	neutral	6	dispensable	intermittent	Yes
MYC	87	55	32	critical	indispensable	33	indispensable	redundant	Yes
MYD88	28	11	17	intermittent	neutral	18	indispensable	redundant	Yes
MYH10	8	7	1	redundant	neutral	2	neutral	redundant	Yes
MYH9	11	8	3	redundant	neutral	4	neutral	intermittent	Yes
MYL6	7	4	3	redundant	neutral	4	dispensable	intermittent	Yes
NAP1L1	13	9	4	redundant	neutral	5	neutral	redundant	Yes
NAP1L4	13	9	4	redundant	neutral	5	dispensable	intermittent	Yes
NARS	5	3	2	redundant	neutral	3	dispensable	intermittent	Yes
NBN	12	9	3	redundant	neutral	4	dispensable	intermittent	Yes
NCK1	60	7	53	critical	indispensable	54	neutral	intermittent	Yes
NCL	33	25	8	redundant	neutral	9	indispensable	redundant	Yes
NCOR1	75	48	27	critical	indispensable	28	indispensable	redundant	Yes
NEDD4	44	29	15	intermittent	neutral	16	neutral	redundant	Yes
NEDD4L	13	6	7	redundant	neutral	8	indispensable	redundant	Yes
NEDD8	18	8	10	redundant	neutral	11	indispensable	redundant	Yes
NEDD9	29	20	9	intermittent	neutral	10	indispensable	redundant	Yes
NEK2	17	8	9	critical	indispensable	10	indispensable	redundant	Yes
NFAT5	5	5	0	redundant	neutral	1	neutral	redundant	Yes
NFATC1	14	10	4	redundant	neutral	5	neutral	redundant	Yes
NFATC2	41	27	14	redundant	neutral	15	indispensable	redundant	Yes
NFATC3	10	9	1	redundant	neutral	2	neutral	redundant	Yes
NFATC4	12	9	3	redundant	neutral	4	dispensable	intermittent	Yes
NFE2L2	29	17	12	intermittent	neutral	13	indispensable	redundant	Yes
NFIC	9	6	3	redundant	neutral	4	indispensable	redundant	Yes
NFKB1	105	66	39	intermittent	neutral	40	indispensable	redundant	Yes
NFKB2	40	29	11	redundant	neutral	12	indispensable	redundant	Yes
NFKBIA	68	38	30	redundant	neutral	31	indispensable	redundant	Yes
NFU1	4	3	1	redundant	neutral	2	neutral	redundant	Yes
NGF	8	4	4	redundant	neutral	5	dispensable	intermittent	Yes
NHP2L1	7	6	1	redundant	neutral	2	dispensable	intermittent	Yes
NIPBL	3	2	1	redundant	neutral	2	dispensable	intermittent	Yes
NKRF	12	11	1	redundant	neutral	2	neutral	redundant	Yes
NLK	7	4	3	redundant	neutral	4	neutral	redundant	Yes
NME1	15	7	8	critical	indispensable	9	indispensable	redundant	Yes
NMT1	13	9	4	redundant	neutral	5	indispensable	redundant	Yes
NOL12	8	6	2	critical	neutral	3	indispensable	redundant	Yes
NOLC1	12	5	7	redundant	neutral	8	neutral	intermittent	Yes
NONO	22	11	11	redundant	neutral	12	neutral	redundant	Yes
NOS1	25	11	14	critical	indispensable	15	indispensable	redundant	Yes
NOS2	12	8	4	redundant	neutral	5	dispensable	intermittent	Yes
NOS3	15	10	5	redundant	neutral	6	neutral	redundant	Yes
NOTCH2	20	2	18	critical	indispensable	19	neutral	intermittent	Yes
NPM1	32	16	16	redundant	neutral	17	indispensable	redundant	Yes
NPM3	3	2	1	redundant	neutral	2	dispensable	intermittent	Yes
NR2F1	25	16	9	intermittent	neutral	10	indispensable	redundant	Yes
NR3C1	93	43	50	intermittent	neutral	51	indispensable	redundant	Yes
NRBP1	11	7	4	redundant	neutral	5	dispensable	intermittent	Yes
NRD1	4	3	1	redundant	neutral	2	indispensable	redundant	Yes
NSF	22	8	14	redundant	neutral	15	neutral	intermittent	Yes
NUDT21	44	27	17	redundant	neutral	18	indispensable	redundant	Yes
NUMA1	12	8	4	redundant	neutral	5	indispensable	redundant	Yes
NUP153	13	9	4	redundant	neutral	5	dispensable	intermittent	Yes
NUP214	14	9	5	redundant	neutral	6	neutral	redundant	Yes
NUP54	4	3	1	redundant	neutral	2	dispensable	intermittent	Yes
NUP62	25	18	7	redundant	neutral	8	indispensable	redundant	Yes
NUP85	6	4	2	redundant	neutral	3	dispensable	intermittent	Yes
NUP88	4	2	2	redundant	neutral	3	neutral	intermittent	Yes
NUP98	17	7	10	redundant	neutral	11	indispensable	redundant	Yes
NUTF2	5	3	2	redundant	neutral	3	dispensable	intermittent	Yes
OAT	7	6	1	redundant	neutral	2	neutral	intermittent	Yes
OLA1	5	3	2	redundant	neutral	3	dispensable	intermittent	Yes
OPRK1	6	2	4	intermittent	neutral	5	neutral	intermittent	Yes
OPRM1	15	4	11	redundant	neutral	12	neutral	intermittent	Yes
ORM1	5	3	2	redundant	neutral	3	dispensable	intermittent	Yes
OS9	5	3	2	redundant	neutral	3	dispensable	intermittent	Yes
P4HA2	3	2	1	redundant	neutral	2	neutral	intermittent	Yes
P4HB	19	11	8	redundant	neutral	9	neutral	redundant	Yes
PABPC1	25	10	15	critical	indispensable	16	neutral	intermittent	Yes
PABPC4	15	10	5	redundant	neutral	6	neutral	redundant	Yes
PABPN1	10	8	2	redundant	neutral	3	dispensable	intermittent	Yes
PACS1	11	4	7	redundant	neutral	8	dispensable	intermittent	Yes
PACS2	2	2	0	redundant	neutral	1	neutral	redundant	Yes
PAFAH1B1	11	4	7	redundant	neutral	8	neutral	intermittent	Yes
PAK1	66	39	27	redundant	neutral	28	indispensable	redundant	Yes
PAK2	21	10	11	redundant	neutral	12	neutral	intermittent	Yes
PARP1	45	19	26	redundant	neutral	27	indispensable	redundant	Yes
PBRM1	3	2	1	redundant	neutral	2	dispensable	intermittent	Yes
PCBP1	30	19	11	critical	indispensable	12	indispensable	redundant	Yes
PCBP2	14	11	3	intermittent	neutral	4	neutral	redundant	Yes
PCNA	71	56	15	critical	indispensable	16	indispensable	redundant	Yes
PDC	6	5	1	redundant	neutral	2	dispensable	intermittent	Yes
PDCD6IP	37	10	27	critical	indispensable	28	indispensable	redundant	Yes
PDE4A	3	2	1	redundant	neutral	2	dispensable	intermittent	Yes
PDE4D	4	3	1	redundant	neutral	2	dispensable	intermittent	Yes
PDHB	13	10	3	redundant	neutral	4	neutral	redundant	Yes
PDIA2	6	3	3	redundant	neutral	4	dispensable	intermittent	Yes
PDIA3	18	11	7	intermittent	neutral	8	indispensable	redundant	Yes
PDIA4	8	4	4	redundant	neutral	5	dispensable	intermittent	Yes
PDIA6	6	3	3	redundant	neutral	4	dispensable	intermittent	Yes
PEBP1	22	17	5	redundant	neutral	6	neutral	redundant	Yes
PF4	9	4	5	redundant	neutral	6	neutral	intermittent	Yes
PFKL	7	3	4	redundant	neutral	5	dispensable	intermittent	Yes
PFKP	4	3	1	redundant	neutral	2	dispensable	intermittent	Yes
PGRMC1	4	3	1	redundant	neutral	2	dispensable	intermittent	Yes
PHB	23	13	10	redundant	neutral	11	dispensable	intermittent	Yes
PHB2	13	10	3	redundant	neutral	4	dispensable	intermittent	Yes
PIK3C2B	8	5	3	redundant	neutral	4	dispensable	intermittent	Yes
PIK3C3	8	5	3	redundant	neutral	4	dispensable	intermittent	Yes
PIK3CA	27	8	19	critical	indispensable	20	indispensable	redundant	Yes
PIK3CB	22	12	10	intermittent	neutral	11	neutral	redundant	Yes
PIK3CD	18	7	11	critical	indispensable	12	indispensable	redundant	Yes
PIK3CG	26	15	11	redundant	neutral	12	neutral	intermittent	Yes
PIK3R1	144	69	75	redundant	neutral	76	indispensable	redundant	Yes
PIK3R2	56	37	19	intermittent	neutral	20	indispensable	redundant	Yes
PIN1	77	35	42	critical	indispensable	43	indispensable	redundant	Yes
PKM2	32	22	10	redundant	neutral	11	neutral	redundant	Yes
PKN2	15	8	7	redundant	neutral	8	neutral	intermittent	Yes
PKP4	9	6	3	redundant	neutral	4	neutral	redundant	Yes
PLAUR	18	6	12	intermittent	neutral	13	indispensable	redundant	Yes
PLCB1	15	8	7	redundant	neutral	8	neutral	intermittent	Yes
PLCB2	12	5	7	redundant	neutral	8	indispensable	redundant	Yes
PLCB3	32	28	4	intermittent	neutral	5	indispensable	redundant	Yes
PLCD1	11	7	4	redundant	neutral	5	neutral	redundant	Yes
PLCE1	7	6	1	redundant	neutral	2	neutral	redundant	Yes
PLCG1	103	42	61	critical	indispensable	62	indispensable	redundant	Yes
PLCG2	57	29	28	redundant	neutral	29	indispensable	redundant	Yes
PLK1	64	28	36	critical	indispensable	37	indispensable	redundant	Yes
PLRG1	2	2	0	redundant	neutral	1	neutral	redundant	Yes
PLSCR1	69	22	47	critical	indispensable	48	indispensable	redundant	Yes
PMEPA1	3	2	1	redundant	neutral	2	dispensable	intermittent	Yes
PML	59	26	33	redundant	neutral	34	indispensable	redundant	Yes
PNKP	8	5	3	redundant	neutral	4	indispensable	redundant	Yes
POGZ	3	2	1	redundant	neutral	2	dispensable	intermittent	Yes
POLE	6	4	2	redundant	neutral	3	dispensable	intermittent	Yes
POLE3	3	2	1	redundant	neutral	2	neutral	redundant	Yes
POLE4	3	2	1	redundant	neutral	2	neutral	intermittent	Yes
POLR2A	66	47	19	intermittent	neutral	20	indispensable	redundant	Yes
POLR2B	10	9	1	redundant	neutral	2	neutral	redundant	Yes
POLR2C	23	14	9	redundant	neutral	10	indispensable	redundant	Yes
POLR2D	10	5	5	redundant	neutral	6	neutral	intermittent	Yes
POLR2E	15	8	7	redundant	neutral	8	indispensable	redundant	Yes
POLR2G	13	5	8	intermittent	neutral	9	neutral	intermittent	Yes
POLR2H	10	8	2	redundant	neutral	3	neutral	redundant	Yes
POLR2J	6	4	2	redundant	neutral	3	dispensable	intermittent	Yes
POLR2K	5	4	1	redundant	neutral	2	neutral	intermittent	Yes
POLR2L	13	8	5	redundant	neutral	6	neutral	redundant	Yes
POU2F1	43	26	17	critical	indispensable	18	indispensable	redundant	Yes
POU2F2	9	6	3	redundant	neutral	4	neutral	redundant	Yes
PPARD	29	12	17	redundant	neutral	18	indispensable	redundant	Yes
PPIA	29	15	14	redundant	neutral	15	neutral	intermittent	Yes
PPIB	10	8	2	redundant	neutral	3	neutral	redundant	Yes
PPIE	4	3	1	redundant	neutral	2	neutral	redundant	Yes
PPM1G	7	4	3	redundant	neutral	4	dispensable	intermittent	Yes
PPP1CA	46	31	15	redundant	neutral	16	indispensable	redundant	Yes
PPP1CB	8	5	3	redundant	neutral	4	indispensable	redundant	Yes
PPP1CC	14	8	6	redundant	neutral	7	neutral	redundant	Yes
PPP1R12A	9	7	2	redundant	neutral	3	neutral	redundant	Yes
PPP1R8	19	9	10	redundant	neutral	11	dispensable	intermittent	Yes
PPP2CA	52	30	22	critical	indispensable	23	indispensable	redundant	Yes
PPP2CB	20	16	4	intermittent	neutral	5	indispensable	redundant	Yes
PPP2R1A	29	14	15	redundant	neutral	16	indispensable	redundant	Yes
PPP2R1B	13	9	4	redundant	neutral	5	neutral	redundant	Yes
PPP2R2A	11	6	5	redundant	neutral	6	neutral	intermittent	Yes
PPP2R3A	10	6	4	redundant	neutral	5	neutral	intermittent	Yes
PPP2R5A	19	12	7	redundant	neutral	8	neutral	redundant	Yes
PPP2R5C	12	8	4	redundant	neutral	5	neutral	intermittent	Yes
PPP2R5D	8	5	3	redundant	neutral	4	dispensable	intermittent	Yes
PPP2R5E	8	6	2	redundant	neutral	3	dispensable	intermittent	Yes
PPP6C	4	2	2	redundant	neutral	3	neutral	intermittent	Yes
PRDX4	9	5	4	redundant	neutral	5	neutral	redundant	Yes
PRDX6	10	7	3	redundant	neutral	4	neutral	redundant	Yes
PREB	3	3	0	redundant	neutral	1	dispensable	intermittent	Yes
PRG2	9	3	6	redundant	neutral	7	indispensable	redundant	Yes
PLPPR3	9	3	6	critical	dispensable	7	indispensable	redundant	Yes
PRKAA1	6	2	4	redundant	neutral	5	dispensable	intermittent	Yes
PRKAA2	11	2	9	redundant	neutral	10	neutral	intermittent	Yes
PRKAB1	7	4	3	redundant	neutral	4	dispensable	intermittent	Yes
PRKACA	128	34	94	critical	indispensable	95	indispensable	redundant	Yes
PRKAR1A	40	12	28	critical	indispensable	29	indispensable	redundant	Yes
PRKAR2A	39	23	16	critical	indispensable	17	indispensable	redundant	Yes
PRKCA	160	48	112	critical	indispensable	113	indispensable	redundant	Yes
PRKCB	72	34	38	redundant	neutral	39	indispensable	redundant	Yes
PRKCD	96	43	53	critical	indispensable	54	indispensable	redundant	Yes
PRKCE	49	24	25	redundant	neutral	26	indispensable	redundant	Yes
PRKCG	52	16	36	intermittent	neutral	37	neutral	intermittent	Yes
PRKCH	16	8	8	redundant	neutral	9	neutral	intermittent	Yes
PRKCI	45	28	17	redundant	neutral	18	neutral	redundant	Yes
PRKCQ	32	12	20	intermittent	neutral	21	indispensable	redundant	Yes
PRKCSH	10	7	3	redundant	neutral	4	neutral	redundant	Yes
PRKCZ	84	41	43	intermittent	neutral	44	indispensable	redundant	Yes
PRKD1	24	12	12	redundant	neutral	13	indispensable	redundant	Yes
PRKDC	48	30	18	redundant	neutral	19	indispensable	redundant	Yes
PRKG1	32	10	22	critical	indispensable	23	indispensable	redundant	Yes
PRKRA	18	9	9	intermittent	neutral	10	neutral	intermittent	Yes
PRMT1	45	24	21	redundant	neutral	22	indispensable	redundant	Yes
PRNP	26	3	23	critical	indispensable	24	neutral	intermittent	Yes
PRPF40A	69	37	32	critical	indispensable	33	indispensable	redundant	Yes
PRPF4B	9	5	4	redundant	neutral	5	neutral	intermittent	Yes
PRPF6	7	5	2	redundant	neutral	3	indispensable	redundant	Yes
PSIP1	11	9	2	redundant	neutral	3	dispensable	intermittent	Yes
PSMA1	19	7	12	redundant	neutral	13	indispensable	redundant	Yes
PSMA3	23	13	10	redundant	neutral	11	indispensable	redundant	Yes
PSMA4	9	5	4	redundant	neutral	5	indispensable	redundant	Yes
PSMA5	8	2	6	redundant	neutral	7	neutral	intermittent	Yes
PSMA7	9	7	2	redundant	neutral	3	neutral	redundant	Yes
PSMB1	8	3	5	redundant	neutral	6	neutral	intermittent	Yes
PSMB10	6	4	2	redundant	neutral	3	dispensable	intermittent	Yes
PSMB4	6	4	2	redundant	neutral	3	dispensable	intermittent	Yes
PSMB5	5	3	2	redundant	neutral	3	dispensable	intermittent	Yes
PSMB6	7	5	2	redundant	neutral	3	dispensable	intermittent	Yes
PSMB7	5	3	2	redundant	neutral	3	dispensable	intermittent	Yes
PSMC1	14	8	6	redundant	neutral	7	indispensable	redundant	Yes
PSMC2	18	12	6	redundant	neutral	7	neutral	redundant	Yes
PSMC3	13	6	7	intermittent	neutral	8	neutral	intermittent	Yes
PSMC4	10	7	3	redundant	neutral	4	neutral	redundant	Yes
PSMC5	54	33	21	intermittent	neutral	22	indispensable	redundant	Yes
PSMC6	12	7	5	redundant	neutral	6	neutral	intermittent	Yes
PSMD1	6	4	2	redundant	neutral	3	neutral	redundant	Yes
PSMD10	9	4	5	redundant	neutral	6	dispensable	intermittent	Yes
PSMD11	34	18	16	redundant	neutral	17	neutral	redundant	Yes
PSMD2	15	9	6	intermittent	neutral	7	neutral	intermittent	Yes
PSMD4	15	9	6	redundant	neutral	7	indispensable	redundant	Yes
PSMD7	10	5	5	redundant	neutral	6	neutral	redundant	Yes
PSMD9	5	3	2	redundant	neutral	3	dispensable	intermittent	Yes
PSME1	21	13	8	redundant	neutral	9	neutral	redundant	Yes
PSME3	16	6	10	redundant	neutral	11	indispensable	redundant	Yes
PSMF1	18	13	5	redundant	neutral	6	neutral	redundant	Yes
PSPC1	3	2	1	redundant	neutral	2	dispensable	intermittent	Yes
PTAFR	5	1	4	redundant	neutral	5	neutral	intermittent	Yes
PTBP1	13	8	5	redundant	neutral	6	indispensable	redundant	Yes
PTBP2	5	3	2	redundant	neutral	3	dispensable	intermittent	Yes
PTCD3	7	5	2	redundant	neutral	3	neutral	intermittent	Yes
PTEN	31	19	12	intermittent	neutral	13	indispensable	redundant	Yes
PTGES3	18	12	6	redundant	neutral	7	neutral	redundant	Yes
PTGS2	10	7	3	redundant	neutral	4	neutral	intermittent	Yes
PTK2	95	46	49	intermittent	neutral	50	indispensable	redundant	Yes
PTK2B	71	27	44	critical	indispensable	45	indispensable	redundant	Yes
PTMA	30	6	24	redundant	neutral	25	indispensable	redundant	Yes
PTPN23	6	4	2	redundant	neutral	3	dispensable	intermittent	Yes
PTPRA	13	3	10	redundant	neutral	11	neutral	intermittent	Yes
PTPRB	12	8	4	redundant	neutral	5	indispensable	redundant	Yes
PTPRC	45	22	23	intermittent	neutral	24	neutral	intermittent	Yes
PTPRO	9	1	8	intermittent	neutral	9	neutral	intermittent	Yes
PUM2	3	2	1	redundant	neutral	2	neutral	redundant	Yes
PURA	11	10	1	redundant	neutral	2	neutral	redundant	Yes
PURB	3	2	1	redundant	neutral	2	dispensable	intermittent	Yes
PVR	9	3	6	intermittent	neutral	7	neutral	intermittent	Yes
PVRL1	7	5	2	redundant	neutral	3	neutral	redundant	Yes
PXN	79	27	52	intermittent	neutral	53	indispensable	redundant	Yes
QARS	25	10	15	redundant	neutral	16	neutral	redundant	Yes
RAB10	7	5	2	redundant	neutral	3	neutral	intermittent	Yes
RAB11A	19	12	7	redundant	neutral	8	indispensable	redundant	Yes
RAB11B	10	8	2	redundant	neutral	3	neutral	redundant	Yes
RAB5A	21	3	18	critical	indispensable	19	neutral	intermittent	Yes
RAB5C	7	6	1	redundant	neutral	2	indispensable	redundant	Yes
RAB7A	14	8	6	redundant	neutral	7	neutral	redundant	Yes
RAB8A	14	11	3	redundant	neutral	4	neutral	redundant	Yes
RAB9A	6	2	4	intermittent	neutral	5	indispensable	redundant	Yes
RABAC1	33	17	16	critical	indispensable	17	indispensable	redundant	Yes
RAC1	98	26	72	intermittent	neutral	73	indispensable	redundant	Yes
RAC2	15	6	9	redundant	neutral	10	indispensable	redundant	Yes
RAD18	3	2	1	intermittent	dispensable	2	neutral	intermittent	Yes
RAD23A	17	9	8	intermittent	neutral	9	indispensable	redundant	Yes
RAD51	25	14	11	redundant	neutral	12	neutral	intermittent	Yes
RAF1	82	40	42	critical	indispensable	43	indispensable	redundant	Yes
RAN	44	21	23	intermittent	neutral	24	indispensable	redundant	Yes
RANBP1	5	3	2	redundant	neutral	3	dispensable	intermittent	Yes
RANBP2	21	6	15	intermittent	neutral	16	indispensable	redundant	Yes
RANBP9	28	10	18	intermittent	neutral	19	indispensable	redundant	Yes
RANGAP1	8	5	3	redundant	neutral	4	dispensable	intermittent	Yes
RAVER1	9	5	4	redundant	neutral	5	neutral	intermittent	Yes
RBBP4	44	26	18	redundant	neutral	19	neutral	redundant	Yes
RBBP7	15	3	12	redundant	neutral	13	dispensable	intermittent	Yes
RBL2	37	25	12	redundant	neutral	13	indispensable	redundant	Yes
RBM14	10	5	5	redundant	neutral	6	dispensable	intermittent	Yes
RBM39	9	3	6	redundant	neutral	7	dispensable	intermittent	Yes
RBM42	4	2	2	redundant	neutral	3	dispensable	intermittent	Yes
RBMX	9	8	1	redundant	neutral	2	neutral	redundant	Yes
RBMY1A1	3	2	1	redundant	neutral	2	dispensable	intermittent	Yes
RBX1	22	16	6	redundant	neutral	7	neutral	redundant	Yes
RCN1	3	2	1	redundant	neutral	2	dispensable	intermittent	Yes
RCN2	6	4	2	redundant	neutral	3	dispensable	intermittent	Yes
RDX	17	10	7	redundant	neutral	8	indispensable	redundant	Yes
REL	24	15	9	redundant	neutral	10	indispensable	redundant	Yes
RELA	122	60	62	redundant	neutral	63	indispensable	redundant	Yes
RELB	17	14	3	intermittent	neutral	4	indispensable	redundant	Yes
REPS2	7	3	4	redundant	neutral	5	dispensable	intermittent	Yes
RER1	4	2	2	redundant	neutral	3	dispensable	intermittent	Yes
RFC1	19	14	5	intermittent	neutral	6	indispensable	redundant	Yes
RFC2	5	3	2	redundant	neutral	3	neutral	redundant	Yes
RFC3	4	2	2	redundant	neutral	3	dispensable	intermittent	Yes
RFC4	6	5	1	redundant	neutral	2	neutral	redundant	Yes
RFC5	10	5	5	redundant	neutral	6	neutral	intermittent	Yes
RHOA	60	25	35	intermittent	neutral	36	indispensable	redundant	Yes
RHOC	5	3	2	redundant	neutral	3	neutral	intermittent	Yes
RHPN1	8	5	3	redundant	neutral	4	dispensable	intermittent	Yes
RIT1	12	6	6	redundant	neutral	7	indispensable	redundant	Yes
RLF	5	5	0	redundant	neutral	1	neutral	redundant	Yes
RNF115	8	6	2	redundant	neutral	3	neutral	redundant	Yes
RNF126	11	7	4	redundant	neutral	5	neutral	intermittent	Yes
RNF216	10	5	5	redundant	neutral	6	neutral	intermittent	Yes
RNF5	10	3	7	redundant	neutral	8	dispensable	intermittent	Yes
RNF7	9	5	4	redundant	neutral	5	neutral	redundant	Yes
ROBO1	8	1	7	critical	indispensable	8	neutral	intermittent	Yes
ROCK1	23	13	10	redundant	neutral	11	neutral	intermittent	Yes
RPA1	27	6	21	redundant	neutral	22	neutral	intermittent	Yes
RPA2	29	14	15	redundant	neutral	16	indispensable	redundant	Yes
RPL10	10	9	1	redundant	neutral	2	dispensable	intermittent	Yes
RPL13	16	11	5	redundant	neutral	6	dispensable	intermittent	Yes
RPL14	7	6	1	redundant	neutral	2	neutral	redundant	Yes
RPL29	7	6	1	redundant	neutral	2	neutral	redundant	Yes
RPL4	6	5	1	redundant	neutral	2	dispensable	intermittent	Yes
RPL5	17	15	2	redundant	neutral	3	indispensable	redundant	Yes
RPL6	12	9	3	redundant	neutral	4	neutral	intermittent	Yes
RPL7	8	7	1	redundant	neutral	2	neutral	intermittent	Yes
RPL7A	6	5	1	redundant	neutral	2	dispensable	intermittent	Yes
RPL8	12	8	4	redundant	neutral	5	dispensable	intermittent	Yes
RPN1	16	13	3	intermittent	neutral	4	indispensable	redundant	Yes
RPS10	14	7	7	redundant	neutral	8	neutral	redundant	Yes
RPS2	21	12	9	redundant	neutral	10	neutral	redundant	Yes
RPS25	4	3	1	redundant	neutral	2	dispensable	intermittent	Yes
RPS27A	19	8	11	redundant	neutral	12	neutral	intermittent	Yes
RPS3A	12	10	2	redundant	neutral	3	neutral	redundant	Yes
RPS6KA3	27	9	18	redundant	neutral	19	indispensable	redundant	Yes
RPS6KA5	41	18	23	redundant	neutral	24	indispensable	redundant	Yes
RPS6KB2	2	1	1	redundant	neutral	2	dispensable	intermittent	Yes
RPSA	8	3	5	redundant	neutral	6	neutral	intermittent	Yes
RRM2	5	2	3	intermittent	dispensable	4	dispensable	intermittent	Yes
RTN3	11	3	8	intermittent	neutral	9	neutral	intermittent	Yes
RTN4	24	6	18	critical	indispensable	19	indispensable	redundant	Yes
RUNX1	33	25	8	intermittent	neutral	9	indispensable	redundant	Yes
RUVBL1	11	8	3	redundant	neutral	4	neutral	intermittent	Yes
RUVBL2	8	3	5	redundant	neutral	6	neutral	intermittent	Yes
SAFB	27	20	7	redundant	neutral	8	indispensable	redundant	Yes
SAP18	10	9	1	redundant	neutral	2	neutral	redundant	Yes
SART3	7	6	1	redundant	neutral	2	neutral	redundant	Yes
SAT1	45	16	29	intermittent	neutral	30	indispensable	redundant	Yes
SCYE1	6	5	1	redundant	neutral	2	dispensable	intermittent	Yes
SCYL2	6	3	3	redundant	neutral	4	dispensable	intermittent	Yes
SDC1	14	4	10	redundant	neutral	11	neutral	intermittent	Yes
SDC2	24	6	18	intermittent	neutral	19	neutral	intermittent	Yes
SDC3	20	7	13	redundant	neutral	14	neutral	intermittent	Yes
SDC4	14	5	9	redundant	neutral	10	neutral	intermittent	Yes
SDCBP	31	19	12	intermittent	neutral	13	indispensable	redundant	Yes
SDF4	10	4	6	redundant	neutral	7	dispensable	intermittent	Yes
SEC13	4	3	1	redundant	neutral	2	neutral	intermittent	Yes
SEC31A	6	4	2	redundant	neutral	3	neutral	redundant	Yes
SELPLG	10	7	3	redundant	neutral	4	neutral	intermittent	Yes
SERPINA1	9	7	2	intermittent	neutral	3	neutral	intermittent	Yes
SERPINC1	6	3	3	intermittent	neutral	4	neutral	intermittent	Yes
SERPINH1	17	6	11	intermittent	neutral	12	neutral	intermittent	Yes
SET	28	19	9	intermittent	neutral	10	indispensable	redundant	Yes
SETD7	6	2	4	redundant	neutral	5	dispensable	intermittent	Yes
SF1	17	14	3	redundant	neutral	4	neutral	redundant	Yes
SF3A1	6	4	2	redundant	neutral	3	dispensable	intermittent	Yes
SF3A2	4	2	2	redundant	neutral	3	neutral	intermittent	Yes
SF3A3	7	4	3	redundant	neutral	4	dispensable	intermittent	Yes
SF3B1	18	9	9	redundant	neutral	10	neutral	redundant	Yes
SF3B2	10	8	2	redundant	neutral	3	dispensable	intermittent	Yes
SF3B4	14	7	7	intermittent	neutral	8	neutral	intermittent	Yes
SFPQ	17	11	6	redundant	neutral	7	neutral	redundant	Yes
SFRP1	5	3	2	redundant	neutral	3	neutral	intermittent	Yes
SFRS1	31	14	17	redundant	neutral	18	indispensable	redundant	Yes
SFRS2	17	10	7	critical	indispensable	8	indispensable	redundant	Yes
SFRS4	14	6	8	redundant	neutral	9	indispensable	redundant	Yes
SFRS7	9	6	3	redundant	neutral	4	neutral	intermittent	Yes
SFRS9	7	4	3	redundant	neutral	4	neutral	redundant	Yes
SGTA	20	8	12	critical	indispensable	13	indispensable	redundant	Yes
SH3RF1	6	5	1	redundant	neutral	2	neutral	redundant	Yes
SIGLEC7	3	2	1	redundant	neutral	2	dispensable	intermittent	Yes
SIN3A	67	43	24	intermittent	neutral	25	indispensable	redundant	Yes
SIP1	14	9	5	redundant	neutral	6	dispensable	intermittent	Yes
SIRT1	12	5	7	redundant	neutral	8	neutral	intermittent	Yes
SIVA1	7	4	3	redundant	neutral	4	neutral	redundant	Yes
SKIV2L2	16	13	3	redundant	neutral	4	neutral	redundant	Yes
SKP1	25	14	11	critical	indispensable	12	indispensable	redundant	Yes
SLC25A4	7	4	3	redundant	neutral	4	dispensable	intermittent	Yes
SLC3A2	6	4	2	redundant	neutral	3	dispensable	intermittent	Yes
SLC6A3	7	3	4	redundant	neutral	5	dispensable	intermittent	Yes
SLC9A3R1	42	18	24	critical	indispensable	25	indispensable	redundant	Yes
SMAD7	50	36	14	critical	indispensable	15	indispensable	redundant	Yes
SMARCA2	11	8	3	redundant	neutral	4	indispensable	redundant	Yes
SMARCA4	50	31	19	redundant	neutral	20	indispensable	redundant	Yes
SMARCA5	13	11	2	redundant	neutral	3	indispensable	redundant	Yes
SMARCB1	38	22	16	redundant	neutral	17	neutral	redundant	Yes
SMARCC2	15	12	3	redundant	neutral	4	neutral	redundant	Yes
SMARCD1	15	6	9	redundant	neutral	10	neutral	redundant	Yes
SMC1A	14	6	8	redundant	neutral	9	neutral	intermittent	Yes
SMC3	8	6	2	redundant	neutral	3	neutral	redundant	Yes
SND1	14	10	4	redundant	neutral	5	neutral	redundant	Yes
SNF8	5	3	2	redundant	neutral	3	dispensable	intermittent	Yes
SNRNP200	9	8	1	redundant	neutral	2	dispensable	intermittent	Yes
SNRNP40	3	2	1	redundant	neutral	2	dispensable	intermittent	Yes
SNRNP70	28	13	15	redundant	neutral	16	indispensable	redundant	Yes
SNRPA	4	3	1	redundant	neutral	2	dispensable	intermittent	Yes
SNRPC	3	2	1	redundant	neutral	2	neutral	intermittent	Yes
SNRPE	10	9	1	redundant	neutral	2	dispensable	intermittent	Yes
SNRPF	5	3	2	redundant	neutral	3	dispensable	intermittent	Yes
SNRPG	11	8	3	redundant	neutral	4	dispensable	intermittent	Yes
SNRPN	4	2	2	redundant	neutral	3	dispensable	intermittent	Yes
SNTA1	23	4	19	intermittent	neutral	20	neutral	intermittent	Yes
SNTB1	11	2	9	redundant	neutral	10	neutral	intermittent	Yes
SNTB2	14	3	11	intermittent	neutral	12	neutral	intermittent	Yes
SNW1	30	16	14	redundant	neutral	15	indispensable	redundant	Yes
SOCS1	42	25	17	redundant	neutral	18	neutral	intermittent	Yes
SP1	129	69	60	critical	indispensable	61	indispensable	redundant	Yes
SP3	29	17	12	redundant	neutral	13	neutral	redundant	Yes
SP4	4	3	1	redundant	neutral	2	dispensable	intermittent	Yes
SPAG5	5	3	2	redundant	neutral	3	neutral	intermittent	Yes
SPI1	36	25	11	redundant	neutral	12	neutral	redundant	Yes
SPN	8	6	2	redundant	neutral	3	neutral	redundant	Yes
SPRY2	29	16	13	intermittent	neutral	14	indispensable	redundant	Yes
SPTAN1	38	19	19	redundant	neutral	20	indispensable	redundant	Yes
SPTBN1	22	12	10	redundant	neutral	11	neutral	intermittent	Yes
SQSTM1	44	27	17	intermittent	neutral	18	indispensable	redundant	Yes
SRC	200	96	104	critical	indispensable	105	indispensable	redundant	Yes
SRI	8	5	3	redundant	neutral	4	dispensable	intermittent	Yes
SRP72	7	6	1	redundant	neutral	2	dispensable	intermittent	Yes
SSRP1	18	12	6	redundant	neutral	7	indispensable	redundant	Yes
SSSCA1	14	13	1	redundant	neutral	2	neutral	redundant	Yes
STAT1	87	47	40	redundant	neutral	41	indispensable	redundant	Yes
STAT3	104	51	53	critical	indispensable	54	indispensable	redundant	Yes
STAT5B	44	32	12	redundant	neutral	13	indispensable	redundant	Yes
STAT6	20	8	12	redundant	neutral	13	indispensable	redundant	Yes
STAU1	28	17	11	redundant	neutral	12	indispensable	redundant	Yes
STIP1	8	3	5	redundant	neutral	6	neutral	intermittent	Yes
STK40	3	2	1	redundant	neutral	2	dispensable	intermittent	Yes
STMN1	11	5	6	redundant	neutral	7	indispensable	redundant	Yes
STRAP	14	7	7	intermittent	neutral	8	neutral	intermittent	Yes
STUB1	24	4	20	redundant	neutral	21	neutral	intermittent	Yes
STX8	13	10	3	intermittent	neutral	4	indispensable	redundant	Yes
SUB1	15	11	4	redundant	neutral	5	indispensable	redundant	Yes
SUCLG2	4	3	1	redundant	neutral	2	indispensable	redundant	Yes
SUMF2	3	2	1	redundant	neutral	2	dispensable	intermittent	Yes
SUMO1	60	31	29	intermittent	neutral	30	indispensable	redundant	Yes
SUMO2	55	29	26	critical	indispensable	27	indispensable	redundant	Yes
SUPT16H	6	6	0	redundant	neutral	1	neutral	redundant	Yes
SUPT5H	32	24	8	redundant	neutral	9	neutral	redundant	Yes
SUZ12	3	2	1	redundant	neutral	2	dispensable	intermittent	Yes
SYK	74	16	58	intermittent	neutral	59	neutral	intermittent	Yes
SYN1	21	13	8	redundant	neutral	9	neutral	intermittent	Yes
SYNCRIP	26	21	5	redundant	neutral	6	indispensable	redundant	Yes
SYTL2	4	2	2	redundant	neutral	3	dispensable	intermittent	Yes
SYTL3	3	2	1	redundant	neutral	2	dispensable	intermittent	Yes
TAF1	50	25	25	redundant	neutral	26	neutral	redundant	Yes
TAF10	23	11	12	redundant	neutral	13	indispensable	redundant	Yes
TAF11	22	11	11	redundant	neutral	12	neutral	redundant	Yes
TAF12	14	13	1	redundant	neutral	2	neutral	redundant	Yes
TAF13	6	6	0	redundant	neutral	1	neutral	redundant	Yes
TAF15	19	10	9	redundant	neutral	10	neutral	redundant	Yes
TAF2	10	10	0	redundant	neutral	1	neutral	redundant	Yes
TAF3	2	2	0	redundant	neutral	1	neutral	redundant	Yes
TAF4	24	13	11	redundant	neutral	12	neutral	redundant	Yes
TAF4B	2	2	0	redundant	neutral	1	dispensable	intermittent	Yes
TAF5	15	12	3	redundant	neutral	4	neutral	redundant	Yes
TAF6	18	9	9	redundant	neutral	10	neutral	redundant	Yes
TAF7	16	13	3	redundant	neutral	4	neutral	redundant	Yes
TAF9	40	24	16	intermittent	neutral	17	indispensable	redundant	Yes
TARBP2	10	7	3	redundant	neutral	4	indispensable	redundant	Yes
TARDBP	10	6	4	redundant	neutral	5	dispensable	intermittent	Yes
TBCB	3	2	1	redundant	neutral	2	dispensable	intermittent	Yes
TBK1	16	9	7	redundant	neutral	8	indispensable	redundant	Yes
TBL1XR1	6	5	1	redundant	neutral	2	dispensable	intermittent	Yes
TBP	116	67	49	critical	indispensable	50	indispensable	redundant	Yes
TCEA1	6	4	2	redundant	neutral	3	neutral	redundant	Yes
TCEA2	14	9	5	redundant	neutral	6	neutral	redundant	Yes
TCEB1	12	6	6	redundant	neutral	7	neutral	intermittent	Yes
TCEB2	14	5	9	critical	indispensable	10	neutral	intermittent	Yes
TCEB3	7	5	2	intermittent	neutral	3	neutral	intermittent	Yes
TCERG1	30	25	5	redundant	neutral	6	neutral	redundant	Yes
TCP1	7	6	1	redundant	neutral	2	neutral	redundant	Yes
TEC	23	9	14	redundant	neutral	15	neutral	intermittent	Yes
TF	16	5	11	intermittent	neutral	12	neutral	intermittent	Yes
TFRC	15	7	8	redundant	neutral	9	neutral	intermittent	Yes
TGFB1	34	15	19	critical	indispensable	20	neutral	intermittent	Yes
TGFB2	10	5	5	redundant	neutral	6	neutral	intermittent	Yes
TGFB3	7	4	3	redundant	neutral	4	neutral	intermittent	Yes
TGFBR1	119	41	78	critical	indispensable	79	indispensable	redundant	Yes
TGFBR2	37	15	22	redundant	neutral	23	indispensable	redundant	Yes
TGFBR3	12	1	11	intermittent	neutral	12	neutral	intermittent	Yes
TGM2	34	12	22	redundant	neutral	23	indispensable	redundant	Yes
TGOLN2	9	5	4	redundant	neutral	5	neutral	intermittent	Yes
TGS1	11	7	4	redundant	neutral	5	dispensable	intermittent	Yes
TH1L	11	6	5	redundant	neutral	6	indispensable	redundant	Yes
THBS1	38	21	17	redundant	neutral	18	indispensable	redundant	Yes
THOC4	9	9	0	redundant	neutral	1	neutral	redundant	Yes
THRA	50	30	20	intermittent	neutral	21	indispensable	redundant	Yes
THRAP3	5	5	0	redundant	neutral	1	dispensable	intermittent	Yes
THY1	6	4	2	redundant	neutral	3	dispensable	intermittent	Yes
TIMP1	9	6	3	redundant	neutral	4	neutral	intermittent	Yes
TIMP2	3	3	0	redundant	neutral	1	dispensable	intermittent	Yes
TLN1	26	10	16	intermittent	neutral	17	neutral	intermittent	Yes
TLR2	23	11	12	intermittent	neutral	13	indispensable	redundant	Yes
TLR4	24	8	16	intermittent	neutral	17	indispensable	redundant	Yes
TLR7	5	2	3	redundant	neutral	4	neutral	intermittent	Yes
TLR8	3	1	2	intermittent	dispensable	3	neutral	intermittent	Yes
TLR9	9	4	5	redundant	neutral	6	neutral	intermittent	Yes
TMEM11	4	1	3	redundant	neutral	4	neutral	intermittent	Yes
TMPO	10	6	4	redundant	neutral	5	neutral	intermittent	Yes
TNC	10	5	5	redundant	neutral	6	neutral	intermittent	Yes
TNF	25	19	6	redundant	neutral	7	indispensable	redundant	Yes
TNFRSF1A	58	24	34	critical	indispensable	35	indispensable	redundant	Yes
TNFRSF1B	18	4	14	redundant	neutral	15	neutral	intermittent	Yes
TNFSF10	12	10	2	redundant	neutral	3	dispensable	intermittent	Yes
TNFSF11	34	12	22	critical	indispensable	23	indispensable	redundant	Yes
TNFSF13B	6	5	1	redundant	neutral	2	neutral	intermittent	Yes
TNIP1	10	3	7	redundant	neutral	8	neutral	intermittent	Yes
TNPO1	20	10	10	redundant	neutral	11	indispensable	redundant	Yes
TNPO3	8	6	2	redundant	neutral	3	dispensable	intermittent	Yes
TOE1	9	4	5	redundant	neutral	6	dispensable	intermittent	Yes
TOM1L1	22	3	19	critical	indispensable	20	neutral	intermittent	Yes
TOP2A	26	12	14	redundant	neutral	15	neutral	intermittent	Yes
TOP2B	11	5	6	redundant	neutral	7	dispensable	intermittent	Yes
TOPBP1	12	6	6	redundant	neutral	7	indispensable	redundant	Yes
TOR1AIP1	4	3	1	redundant	neutral	2	dispensable	intermittent	Yes
TP53	311	206	105	critical	indispensable	106	indispensable	redundant	Yes
TP53BP1	12	10	2	redundant	neutral	3	neutral	redundant	Yes
TP73	41	25	16	redundant	neutral	17	indispensable	redundant	Yes
TRAF2	135	20	115	critical	indispensable	116	indispensable	redundant	Yes
TRAF5	21	11	10	redundant	neutral	11	indispensable	redundant	Yes
TRAF6	77	21	56	critical	indispensable	57	indispensable	redundant	Yes
TRIM11	6	2	4	redundant	neutral	5	neutral	intermittent	Yes
TRIM21	6	6	0	redundant	neutral	1	neutral	redundant	Yes
TRIM22	8	6	2	redundant	neutral	3	neutral	redundant	Yes
TRIM24	37	22	15	intermittent	neutral	16	indispensable	redundant	Yes
TRIM25	5	5	0	redundant	neutral	1	neutral	redundant	Yes
TRIM28	30	18	12	critical	indispensable	13	indispensable	redundant	Yes
TRIM31	4	4	0	redundant	neutral	1	dispensable	intermittent	Yes
TRIM32	7	5	2	redundant	neutral	3	dispensable	intermittent	Yes
TRIM5	11	6	5	intermittent	neutral	6	indispensable	redundant	Yes
TRIM6	3	3	0	redundant	neutral	1	dispensable	intermittent	Yes
TRIM62	3	3	0	redundant	neutral	1	dispensable	intermittent	Yes
TRIP13	35	33	2	redundant	neutral	3	indispensable	redundant	Yes
TRPC1	14	10	4	redundant	neutral	5	neutral	redundant	Yes
TRPS1	2	2	0	redundant	neutral	1	dispensable	intermittent	Yes
TRRAP	17	11	6	redundant	neutral	7	neutral	redundant	Yes
TSG101	32	12	20	critical	indispensable	21	indispensable	redundant	Yes
TTRAP	15	8	7	redundant	neutral	8	dispensable	intermittent	Yes
TUBA1A	47	18	29	critical	indispensable	30	neutral	intermittent	Yes
TUBA1B	23	14	9	intermittent	neutral	10	indispensable	redundant	Yes
TUBA3C	19	12	7	redundant	neutral	8	neutral	intermittent	Yes
TUBA4A	54	28	26	critical	indispensable	27	indispensable	redundant	Yes
TUBA8	9	6	3	redundant	neutral	4	neutral	intermittent	Yes
TUBB	44	18	26	redundant	neutral	27	indispensable	redundant	Yes
TUBB2A	16	11	5	redundant	neutral	6	indispensable	redundant	Yes
TUBB2B	24	7	17	redundant	neutral	18	neutral	intermittent	Yes
TUBB2C	6	5	1	redundant	neutral	2	dispensable	intermittent	Yes
TUBB3	24	9	15	critical	indispensable	16	indispensable	redundant	Yes
TUBB4	7	5	2	redundant	neutral	3	dispensable	intermittent	Yes
TUBG1	19	10	9	redundant	neutral	10	indispensable	redundant	Yes
TXN	14	5	9	intermittent	neutral	10	neutral	intermittent	Yes
U2AF1	9	5	4	redundant	neutral	5	neutral	intermittent	Yes
UBA1	10	5	5	redundant	neutral	6	indispensable	redundant	Yes
UBB	65	22	43	intermittent	neutral	44	indispensable	redundant	Yes
UBC	26	9	17	intermittent	neutral	18	neutral	intermittent	Yes
UBD	10	2	8	intermittent	neutral	9	neutral	intermittent	Yes
UBE2D2	13	8	5	redundant	neutral	6	indispensable	redundant	Yes
UBE2I	132	78	54	critical	indispensable	55	indispensable	redundant	Yes
UBE2O	5	2	3	redundant	neutral	4	neutral	intermittent	Yes
UBL4A	2	1	1	redundant	neutral	2	dispensable	intermittent	Yes
UBR1	25	7	18	redundant	neutral	19	indispensable	redundant	Yes
UBR4	5	5	0	redundant	neutral	1	neutral	redundant	Yes
UBR5	10	2	8	redundant	neutral	9	dispensable	intermittent	Yes
UFD1L	12	9	3	redundant	neutral	4	indispensable	redundant	Yes
UPF1	26	15	11	critical	indispensable	12	indispensable	redundant	Yes
UPF3B	12	5	7	redundant	neutral	8	neutral	intermittent	Yes
USF1	8	5	3	redundant	neutral	4	indispensable	redundant	Yes
USP11	6	4	2	redundant	neutral	3	neutral	redundant	Yes
VAPA	3	2	1	redundant	neutral	2	dispensable	intermittent	Yes
VAV1	66	40	26	intermittent	neutral	27	indispensable	redundant	Yes
VAV2	19	11	8	redundant	neutral	9	indispensable	redundant	Yes
VBP1	5	4	1	redundant	neutral	2	neutral	intermittent	Yes
VCL	83	41	42	intermittent	neutral	43	indispensable	redundant	Yes
VCP	26	3	23	critical	indispensable	24	neutral	intermittent	Yes
VDAC1	20	11	9	redundant	neutral	10	neutral	intermittent	Yes
VDAC2	5	4	1	redundant	neutral	2	dispensable	intermittent	Yes
VEGFA	15	7	8	redundant	neutral	9	neutral	intermittent	Yes
VIM	132	75	57	critical	indispensable	58	indispensable	redundant	Yes
VPS18	3	2	1	redundant	neutral	2	dispensable	intermittent	Yes
VPS24	13	11	2	redundant	neutral	3	neutral	redundant	Yes
VPS28	7	4	3	redundant	neutral	4	dispensable	intermittent	Yes
VPS35	4	3	1	redundant	neutral	2	neutral	redundant	Yes
VPS4A	10	7	3	redundant	neutral	4	neutral	redundant	Yes
VPS4B	7	4	3	redundant	neutral	4	neutral	redundant	Yes
VTI1B	3	2	1	redundant	neutral	2	dispensable	intermittent	Yes
VTN	26	10	16	critical	indispensable	17	neutral	intermittent	Yes
WARS	5	3	2	redundant	neutral	3	neutral	redundant	Yes
WAS	38	21	17	intermittent	neutral	18	indispensable	redundant	Yes
WASF2	16	4	12	redundant	neutral	13	neutral	intermittent	Yes
WDR42A	3	2	1	redundant	neutral	2	neutral	intermittent	Yes
WDR5	4	2	2	redundant	neutral	3	dispensable	intermittent	Yes
WDR61	5	3	2	redundant	neutral	3	dispensable	intermittent	Yes
WEE1	16	8	8	redundant	neutral	9	neutral	intermittent	Yes
WIPF2	4	2	2	redundant	neutral	3	dispensable	intermittent	Yes
WRN	16	11	5	redundant	neutral	6	indispensable	redundant	Yes
XCL1	6	5	1	redundant	neutral	2	neutral	redundant	Yes
XPO1	42	24	18	redundant	neutral	19	indispensable	redundant	Yes
XPO5	7	4	3	redundant	neutral	4	dispensable	intermittent	Yes
XRCC5	29	15	14	redundant	neutral	15	indispensable	redundant	Yes
XRCC6	88	32	56	critical	indispensable	57	indispensable	redundant	Yes
XRN2	13	7	6	redundant	neutral	7	indispensable	redundant	Yes
YBX1	27	19	8	redundant	neutral	9	indispensable	redundant	Yes
YWHAB	120	70	50	intermittent	neutral	51	indispensable	redundant	Yes
YWHAE	75	37	38	intermittent	neutral	39	indispensable	redundant	Yes
YWHAG	256	183	73	critical	indispensable	74	indispensable	redundant	Yes
YWHAH	58	37	21	intermittent	neutral	22	indispensable	redundant	Yes
YWHAQ	75	47	28	critical	indispensable	29	indispensable	redundant	Yes
YWHAZ	133	37	96	critical	indispensable	97	indispensable	redundant	Yes
YY1	35	21	14	redundant	neutral	15	indispensable	redundant	Yes
ZAP70	46	6	40	intermittent	neutral	41	neutral	intermittent	Yes
ZBTB7A	6	5	1	redundant	neutral	2	neutral	redundant	Yes
ZFP91	2	2	0	redundant	neutral	1	dispensable	intermittent	Yes
ZFR	5	5	0	redundant	neutral	1	neutral	redundant	Yes
ZNF579	12	5	7	redundant	neutral	8	neutral	redundant	Yes
ZNF639	5	3	2	redundant	neutral	3	dispensable	intermittent	Yes
ZYX	24	19	5	redundant	neutral	6	neutral	redundant	Yes
ACAP1	3	1	2	critical	neutral	3	dispensable	intermittent	Yes
ACE	3	1	2	intermittent	dispensable	3	neutral	intermittent	Yes
ADCYAP1	7	2	5	intermittent	neutral	6	indispensable	redundant	Yes
ADORA2A	8	0	8	critical	dispensable	9	neutral	critical	Yes
AGAP1	4	1	3	intermittent	dispensable	4	dispensable	intermittent	Yes
AGER	3	1	2	redundant	neutral	3	dispensable	intermittent	Yes
ALG13	4	1	3	redundant	neutral	4	dispensable	intermittent	Yes
ARL5A	5	2	3	redundant	neutral	4	neutral	redundant	Yes
ATG7	6	2	4	redundant	neutral	5	dispensable	intermittent	Yes
ATP6V1B1	3	1	2	redundant	neutral	3	dispensable	intermittent	Yes
AXIN1	34	7	27	intermittent	neutral	28	indispensable	redundant	Yes
AXL	20	1	19	intermittent	dispensable	20	neutral	intermittent	Yes
B4GALT3	2	1	1	intermittent	dispensable	2	dispensable	intermittent	Yes
BANP	6	3	3	redundant	neutral	4	neutral	intermittent	Yes
BIRC2	22	6	16	intermittent	neutral	17	neutral	intermittent	Yes
BIRC3	12	5	7	redundant	neutral	8	neutral	intermittent	Yes
BMP2	17	13	4	redundant	neutral	5	indispensable	redundant	Yes
BMPR2	40	18	22	critical	indispensable	23	indispensable	redundant	Yes
BSG	7	3	4	redundant	neutral	5	dispensable	intermittent	Yes
CAMK1	9	4	5	redundant	neutral	6	indispensable	redundant	Yes
CAMK2A	40	23	17	critical	indispensable	18	indispensable	redundant	Yes
CAMK2B	13	8	5	redundant	neutral	6	neutral	redundant	Yes
CAMK4	6	2	4	redundant	neutral	5	dispensable	intermittent	Yes
CAPN1	36	14	22	critical	indispensable	23	indispensable	redundant	Yes
CAT	6	2	4	redundant	neutral	5	dispensable	intermittent	Yes
CCL11	10	6	4	redundant	neutral	5	neutral	intermittent	Yes
CCL20	7	5	2	redundant	neutral	3	dispensable	intermittent	Yes
CCL22	7	4	3	redundant	neutral	4	dispensable	intermittent	Yes
CCL3L1	7	5	2	redundant	neutral	3	dispensable	intermittent	Yes
CCL7	17	7	10	redundant	neutral	11	neutral	intermittent	Yes
CCL8	13	7	6	redundant	neutral	7	dispensable	intermittent	Yes
CDC2L1	11	6	5	redundant	neutral	6	dispensable	intermittent	Yes
CDC37	51	35	16	critical	indispensable	17	indispensable	redundant	Yes
CFLAR	23	7	16	redundant	neutral	17	neutral	intermittent	Yes
CHD3	87	50	37	critical	indispensable	38	indispensable	redundant	Yes
CHMP2B	8	3	5	redundant	neutral	6	indispensable	redundant	Yes
CLINT1	5	2	3	redundant	neutral	4	dispensable	intermittent	Yes
CLTCL1	3	1	2	redundant	neutral	3	dispensable	intermittent	Yes
CREB1	53	37	16	redundant	neutral	17	neutral	redundant	Yes
CSNK1G1	7	5	2	redundant	neutral	3	neutral	redundant	Yes
CTSB	27	7	20	critical	indispensable	21	neutral	intermittent	Yes
CTSE	6	3	3	redundant	neutral	4	dispensable	intermittent	Yes
CTSL1	20	14	6	redundant	neutral	7	indispensable	redundant	Yes
CTSS	6	2	4	redundant	neutral	5	neutral	intermittent	Yes
CYLD	3	1	2	redundant	neutral	3	dispensable	intermittent	Yes
DAB2	28	14	14	critical	indispensable	15	neutral	intermittent	Yes
DCTN2	10	1	9	critical	indispensable	10	neutral	intermittent	Yes
DDIT3	29	16	13	redundant	neutral	14	indispensable	redundant	Yes
DNAJA1	15	5	10	critical	indispensable	11	neutral	intermittent	Yes
DNAJB6	5	1	4	redundant	neutral	5	dispensable	intermittent	Yes
DYNC1I1	22	11	11	redundant	neutral	12	indispensable	redundant	Yes
DYNC1LI2	3	1	2	redundant	neutral	3	neutral	intermittent	Yes
E2F1	61	35	26	intermittent	neutral	27	indispensable	redundant	Yes
EDN1	16	9	7	intermittent	neutral	8	indispensable	redundant	Yes
EHMT2	23	15	8	redundant	neutral	9	indispensable	redundant	Yes
EIF2AK3	7	4	3	redundant	neutral	4	dispensable	intermittent	Yes
EIF4A2	9	3	6	redundant	neutral	7	dispensable	intermittent	Yes
EIF4E	21	17	4	intermittent	neutral	5	indispensable	redundant	Yes
EPS15	28	16	12	redundant	neutral	13	indispensable	redundant	Yes
ETF1	5	2	3	intermittent	neutral	4	indispensable	redundant	Yes
F2	38	3	35	critical	indispensable	36	neutral	intermittent	Yes
FNTA	6	1	5	redundant	neutral	6	neutral	intermittent	Yes
FPR1	7	1	6	redundant	neutral	7	neutral	intermittent	Yes
FRAP1	13	7	6	redundant	neutral	7	neutral	redundant	Yes
FURIN	24	6	18	critical	indispensable	19	indispensable	redundant	Yes
GABPA	13	7	6	redundant	neutral	7	neutral	redundant	Yes
GAD1	6	2	4	critical	neutral	5	indispensable	redundant	Yes
GH1	4	2	2	redundant	neutral	3	neutral	intermittent	Yes
GLRX	5	3	2	redundant	neutral	3	dispensable	intermittent	Yes
GNA11	19	11	8	intermittent	neutral	9	indispensable	redundant	Yes
GOLGA2	19	3	16	intermittent	neutral	17	indispensable	redundant	Yes
GPX1	5	2	3	redundant	neutral	4	dispensable	intermittent	Yes
GRIA1	22	10	12	intermittent	neutral	13	neutral	intermittent	Yes
GSN	25	14	11	redundant	neutral	12	indispensable	redundant	Yes
HDAC4	55	34	21	redundant	neutral	22	indispensable	redundant	Yes
HGF	11	6	5	redundant	neutral	6	neutral	intermittent	Yes
HIP1	14	8	6	redundant	neutral	7	neutral	redundant	Yes
HIVEP1	11	8	3	redundant	neutral	4	neutral	redundant	Yes
HSP90AB1	29	18	11	redundant	neutral	12	indispensable	redundant	Yes
IGF1	15	10	5	redundant	neutral	6	indispensable	redundant	Yes
IL11	4	2	2	redundant	neutral	3	neutral	redundant	Yes
IL13	9	5	4	redundant	neutral	5	neutral	intermittent	Yes
ITSN1	36	22	14	redundant	neutral	15	neutral	redundant	Yes
JAK1	68	23	45	critical	indispensable	46	indispensable	redundant	Yes
KCNK9	8	3	5	redundant	neutral	6	dispensable	intermittent	Yes
KEAP1	8	5	3	intermittent	neutral	4	neutral	redundant	Yes
KHDRBS2	6	1	5	redundant	neutral	6	dispensable	intermittent	Yes
KHDRBS3	15	8	7	redundant	neutral	8	indispensable	redundant	Yes
KIDINS220	10	6	4	redundant	neutral	5	dispensable	intermittent	Yes
KIF3A	5	2	3	redundant	neutral	4	neutral	redundant	Yes
KIF5B	11	6	5	redundant	neutral	6	indispensable	redundant	Yes
KIR3DL1	3	0	3	critical	dispensable	4	neutral	critical	Yes
KLF9	2	1	1	intermittent	dispensable	2	neutral	redundant	Yes
KRAS	18	7	11	redundant	neutral	12	indispensable	redundant	Yes
LCP1	10	6	4	redundant	neutral	5	neutral	redundant	Yes
LRSAM1	15	2	13	critical	indispensable	14	neutral	intermittent	Yes
LYST	15	10	5	redundant	neutral	6	indispensable	redundant	Yes
MALL	4	2	2	redundant	neutral	3	dispensable	intermittent	Yes
MAN2A2	7	2	5	redundant	neutral	6	dispensable	intermittent	Yes
MAN2B1	5	1	4	redundant	neutral	5	dispensable	intermittent	Yes
MAPKAPK2	21	13	8	redundant	neutral	9	neutral	redundant	Yes
MED17	7	3	4	intermittent	neutral	5	neutral	redundant	Yes
MED19	10	5	5	redundant	neutral	6	indispensable	redundant	Yes
MED26	6	5	1	redundant	neutral	2	neutral	redundant	Yes
MED27	6	5	1	redundant	neutral	2	neutral	redundant	Yes
MED28	8	1	7	intermittent	neutral	8	dispensable	intermittent	Yes
MED30	4	2	2	intermittent	dispensable	3	neutral	redundant	Yes
MED31	65	52	13	intermittent	neutral	14	indispensable	redundant	Yes
MED4	5	3	2	redundant	neutral	3	neutral	redundant	Yes
MED7	5	3	2	redundant	neutral	3	neutral	redundant	Yes
MED8	27	16	11	redundant	neutral	12	indispensable	redundant	Yes
MEN1	22	11	11	redundant	neutral	12	indispensable	redundant	Yes
MGAT1	3	1	2	redundant	neutral	3	dispensable	intermittent	Yes
MIF	12	8	4	redundant	neutral	5	neutral	redundant	Yes
MME	16	8	8	redundant	neutral	9	neutral	redundant	Yes
MTA1	14	3	11	redundant	neutral	12	indispensable	redundant	Yes
MYST2	42	31	11	redundant	neutral	12	indispensable	redundant	Yes
MYST3	8	5	3	redundant	neutral	4	neutral	redundant	Yes
MYST4	6	3	3	redundant	neutral	4	dispensable	intermittent	Yes
NCOA1	101	60	41	intermittent	neutral	42	indispensable	redundant	Yes
NCOA2	61	40	21	critical	indispensable	22	indispensable	redundant	Yes
NCOA3	62	39	23	redundant	neutral	24	indispensable	redundant	Yes
NEU3	3	1	2	redundant	neutral	3	dispensable	intermittent	Yes
NFKBIB	39	29	10	redundant	neutral	11	indispensable	redundant	Yes
NMT2	7	3	4	redundant	neutral	5	dispensable	intermittent	Yes
NXF1	20	3	17	intermittent	neutral	18	neutral	intermittent	Yes
PAEP	10	2	8	redundant	neutral	9	dispensable	intermittent	Yes
PCSK1	4	2	2	redundant	neutral	3	neutral	intermittent	Yes
PCSK5	12	6	6	redundant	neutral	7	neutral	intermittent	Yes
PCSK6	5	1	4	critical	indispensable	5	neutral	intermittent	Yes
PCSK7	6	1	5	redundant	neutral	6	neutral	intermittent	Yes
PDGFB	13	8	5	redundant	neutral	6	dispensable	intermittent	Yes
PDGFC	4	2	2	redundant	neutral	3	dispensable	intermittent	Yes
PIP	3	1	2	redundant	neutral	3	dispensable	intermittent	Yes
PLAU	19	10	9	redundant	neutral	10	indispensable	redundant	Yes
PPARA	31	13	18	critical	indispensable	19	indispensable	redundant	Yes
PPARG	56	36	20	redundant	neutral	21	indispensable	redundant	Yes
PPP1R10	3	1	2	redundant	neutral	3	dispensable	intermittent	Yes
PPP3CA	23	7	16	critical	indispensable	17	neutral	intermittent	Yes
PPP3CB	10	7	3	redundant	neutral	4	neutral	redundant	Yes
PPP3CC	5	3	2	redundant	neutral	3	dispensable	intermittent	Yes
PPP3R1	10	6	4	intermittent	neutral	5	neutral	redundant	Yes
PRDM1	9	6	3	redundant	neutral	4	neutral	redundant	Yes
PRKAR1B	13	8	5	redundant	neutral	6	indispensable	redundant	Yes
PRKAR2B	20	14	6	redundant	neutral	7	neutral	redundant	Yes
PRKD3	7	3	4	redundant	neutral	5	dispensable	intermittent	Yes
PRSS1	3	1	2	intermittent	dispensable	3	neutral	intermittent	Yes
PRSS2	4	2	2	redundant	neutral	3	dispensable	intermittent	Yes
PSMC3IP	7	2	5	intermittent	dispensable	6	neutral	redundant	Yes
PTGER2	4	1	3	intermittent	neutral	4	neutral	intermittent	Yes
RAB14	4	1	3	redundant	neutral	4	dispensable	intermittent	Yes
RAB1A	20	12	8	intermittent	neutral	9	indispensable	redundant	Yes
RAB27A	25	8	17	critical	indispensable	18	indispensable	redundant	Yes
RAB6A	9	6	3	redundant	neutral	4	neutral	redundant	Yes
RABEP1	12	5	7	redundant	neutral	8	dispensable	intermittent	Yes
RAD17	3	1	2	intermittent	dispensable	3	neutral	intermittent	Yes
RAP1A	31	11	20	critical	indispensable	21	indispensable	redundant	Yes
RAP1B	21	11	10	redundant	neutral	11	indispensable	redundant	Yes
RAP2A	20	8	12	intermittent	neutral	13	indispensable	redundant	Yes
RAPGEF3	3	1	2	redundant	neutral	3	dispensable	intermittent	Yes
RAPGEF4	6	3	3	redundant	neutral	4	dispensable	intermittent	Yes
RB1	173	109	64	critical	indispensable	65	indispensable	redundant	Yes
REN	9	1	8	intermittent	neutral	9	indispensable	redundant	Yes
RNASEN	3	1	2	redundant	neutral	3	dispensable	intermittent	Yes
RNF2	19	11	8	redundant	neutral	9	indispensable	redundant	Yes
ROBO4	3	1	2	redundant	neutral	3	neutral	intermittent	Yes
SDCCAG3	3	1	2	intermittent	dispensable	3	dispensable	intermittent	Yes
SETDB1	117	88	29	critical	indispensable	30	indispensable	redundant	Yes
SFRS10	13	4	9	redundant	neutral	10	indispensable	redundant	Yes
SFRS3	17	10	7	redundant	neutral	8	indispensable	redundant	Yes
SFRS5	13	5	8	redundant	neutral	9	dispensable	intermittent	Yes
SFRS6	7	2	5	redundant	neutral	6	dispensable	intermittent	Yes
SH2B2	20	11	9	redundant	neutral	10	dispensable	intermittent	Yes
SH3KBP1	40	29	11	redundant	neutral	12	indispensable	redundant	Yes
SIGMAR1	3	0	3	critical	neutral	4	neutral	critical	Yes
SKP2	26	12	14	redundant	neutral	15	indispensable	redundant	Yes
SLC22A1	4	2	2	redundant	neutral	3	dispensable	intermittent	Yes
SLC9A1	11	6	5	intermittent	neutral	6	indispensable	redundant	Yes
SLC9A3	8	4	4	intermittent	neutral	5	neutral	intermittent	Yes
SLC9A5	3	1	2	intermittent	dispensable	3	neutral	intermittent	Yes
SLIT2	6	4	2	redundant	neutral	3	neutral	intermittent	Yes
SLPI	8	5	3	redundant	neutral	4	neutral	redundant	Yes
SMAD3	228	145	83	critical	indispensable	84	indispensable	redundant	Yes
SMAD4	144	88	56	critical	indispensable	57	indispensable	redundant	Yes
SMPD1	9	4	5	redundant	neutral	6	neutral	intermittent	Yes
SMPD3	13	4	9	redundant	neutral	10	dispensable	intermittent	Yes
SNAP91	5	1	4	redundant	neutral	5	neutral	intermittent	Yes
SNRPB	27	22	5	redundant	neutral	6	indispensable	redundant	Yes
SNRPD1	12	2	10	redundant	neutral	11	neutral	intermittent	Yes
SNRPD2	20	6	14	redundant	neutral	15	neutral	intermittent	Yes
SNRPD3	16	3	13	redundant	neutral	14	neutral	intermittent	Yes
SNX6	13	6	7	redundant	neutral	8	neutral	intermittent	Yes
SOD1	10	5	5	redundant	neutral	6	indispensable	redundant	Yes
SOD2	10	4	6	redundant	neutral	7	neutral	redundant	Yes
ST14	4	1	3	intermittent	dispensable	4	neutral	intermittent	Yes
ST3GAL3	6	1	5	critical	indispensable	6	neutral	intermittent	Yes
ST3GAL4	3	1	2	intermittent	dispensable	3	neutral	redundant	Yes
STAT5A	53	34	19	redundant	neutral	20	indispensable	redundant	Yes
STX6	9	1	8	critical	indispensable	9	neutral	intermittent	Yes
STX7	6	1	5	redundant	neutral	6	neutral	intermittent	Yes
STXBP1	16	8	8	redundant	neutral	9	indispensable	redundant	Yes
STXBP2	11	7	4	redundant	neutral	5	neutral	redundant	Yes
SUMO3	33	22	11	redundant	neutral	12	neutral	redundant	Yes
SUPT4H1	9	7	2	redundant	neutral	3	neutral	redundant	Yes
SUV39H1	34	21	13	redundant	neutral	14	neutral	redundant	Yes
TAC1	13	7	6	intermittent	neutral	7	indispensable	redundant	Yes
TCF3	54	27	27	intermittent	neutral	28	indispensable	redundant	Yes
TCF7L2	11	9	2	redundant	neutral	3	dispensable	intermittent	Yes
TERT	19	9	10	redundant	neutral	11	neutral	intermittent	Yes
TFCP2	8	5	3	redundant	neutral	4	neutral	redundant	Yes
TOP1	20	13	7	intermittent	neutral	8	indispensable	redundant	Yes
TPR	7	4	3	redundant	neutral	4	neutral	intermittent	Yes
TRA2A	7	1	6	redundant	neutral	7	neutral	intermittent	Yes
TRAF4	22	8	14	intermittent	neutral	15	indispensable	redundant	Yes
TSPO	5	1	4	redundant	neutral	5	dispensable	intermittent	Yes
TTF2	18	8	10	intermittent	neutral	11	indispensable	redundant	Yes
TXNRD1	5	1	4	redundant	neutral	5	neutral	intermittent	Yes
p1	5	3	2	intermittent	dispensable	3	dispensable	intermittent	-
UBE2D1	26	20	6	redundant	neutral	7	neutral	redundant	Yes
UBE2N	7	3	4	redundant	neutral	5	dispensable	intermittent	Yes
UNC119	93	38	55	critical	indispensable	56	indispensable	redundant	Yes
VIP	6	2	4	redundant	neutral	5	neutral	redundant	Yes
XPOT	6	2	4	intermittent	dispensable	5	neutral	intermittent	Yes
ZFYVE9	33	19	14	intermittent	neutral	15	indispensable	redundant	Yes
A2M	42	13	29	critical	indispensable	30	indispensable	redundant	Yes
ABR	3	2	1	redundant	neutral	2	neutral	intermittent	Yes
ACACA	8	4	4	redundant	neutral	5	dispensable	intermittent	Yes
ACP5	12	8	4	redundant	neutral	5	indispensable	redundant	Yes
ACTN1	47	28	19	critical	indispensable	20	indispensable	redundant	Yes
ACTN4	27	14	13	intermittent	neutral	14	indispensable	redundant	Yes
ACVR1	70	32	38	critical	indispensable	39	indispensable	redundant	Yes
ADA	8	6	2	redundant	neutral	3	dispensable	intermittent	Yes
ADAM23	3	2	1	redundant	neutral	2	dispensable	intermittent	Yes
ADCY5	9	6	3	redundant	neutral	4	dispensable	intermittent	Yes
ADCY6	8	5	3	redundant	neutral	4	neutral	intermittent	Yes
ADCY8	6	5	1	redundant	neutral	2	dispensable	intermittent	Yes
ADIPOQ	3	2	1	intermittent	neutral	2	neutral	intermittent	Yes
AGT	16	10	6	intermittent	neutral	7	indispensable	redundant	Yes
AHNAK	5	3	2	redundant	neutral	3	dispensable	intermittent	Yes
AIF1	3	2	1	redundant	neutral	2	dispensable	intermittent	Yes
AK5	5	4	1	redundant	neutral	2	indispensable	redundant	Yes
AKAP8	23	13	10	redundant	neutral	11	indispensable	redundant	Yes
ALDOA	12	9	3	redundant	neutral	4	dispensable	intermittent	Yes
ALOX5	5	3	2	redundant	neutral	3	neutral	redundant	Yes
ALPL	4	4	0	redundant	neutral	1	dispensable	intermittent	Yes
ANGPTL1	3	1	2	redundant	neutral	3	dispensable	intermittent	Yes
ANK3	9	5	4	critical	indispensable	5	neutral	intermittent	Yes
ANXA1	25	7	18	intermittent	neutral	19	indispensable	redundant	Yes
APAF1	11	5	6	redundant	neutral	7	neutral	intermittent	Yes
APOC1	2	2	0	redundant	neutral	1	dispensable	intermittent	Yes
ARC	2	2	0	redundant	neutral	1	dispensable	intermittent	Yes
AREG	6	3	3	redundant	neutral	4	dispensable	intermittent	Yes
ARHGDIA	29	26	3	redundant	neutral	4	indispensable	redundant	Yes
ARHGDIB	11	1	10	intermittent	neutral	11	neutral	intermittent	Yes
ARHGEF6	19	8	11	intermittent	neutral	12	neutral	intermittent	Yes
ARL8B	5	4	1	redundant	neutral	2	neutral	redundant	Yes
ARNT2	6	5	1	redundant	neutral	2	neutral	redundant	Yes
ARRB1	54	21	33	critical	indispensable	34	indispensable	redundant	Yes
ASAH1	4	2	2	redundant	neutral	3	neutral	redundant	Yes
ASGR1	7	2	5	critical	indispensable	6	neutral	intermittent	Yes
ASH1L	2	2	0	redundant	neutral	1	dispensable	intermittent	Yes
ASNA1	4	3	1	redundant	neutral	2	dispensable	intermittent	Yes
ASRGL1	5	4	1	redundant	neutral	2	dispensable	intermittent	Yes
ATF1	23	16	7	redundant	neutral	8	indispensable	redundant	Yes
ATF3	20	11	9	redundant	neutral	10	indispensable	redundant	Yes
ATXN1	124	59	65	critical	indispensable	66	indispensable	redundant	Yes
AURKB	12	8	4	redundant	neutral	5	neutral	redundant	Yes
B2M	18	12	6	intermittent	neutral	7	indispensable	redundant	Yes
BAG1	21	9	12	redundant	neutral	13	neutral	intermittent	Yes
BAG3	7	3	4	redundant	neutral	5	dispensable	intermittent	Yes
BAI1	6	1	5	redundant	neutral	6	neutral	intermittent	Yes
BAK1	13	10	3	redundant	neutral	4	neutral	redundant	Yes
BARD1	30	9	21	redundant	neutral	22	neutral	intermittent	Yes
BAT2	22	4	18	intermittent	neutral	19	neutral	intermittent	Yes
BAZ2A	4	4	0	redundant	neutral	1	neutral	redundant	Yes
BCAR1	48	32	16	redundant	neutral	17	indispensable	redundant	Yes
BCL2A1	7	5	2	redundant	neutral	3	indispensable	redundant	Yes
BCL3	27	14	13	redundant	neutral	14	dispensable	intermittent	Yes
BCL6	31	20	11	intermittent	neutral	12	indispensable	redundant	Yes
BCLAF1	6	6	0	redundant	neutral	1	neutral	redundant	Yes
BDKRB2	13	1	12	intermittent	neutral	13	neutral	intermittent	Yes
BIRC5	11	6	5	redundant	neutral	6	dispensable	intermittent	Yes
BLM	7	3	4	redundant	neutral	5	dispensable	intermittent	Yes
BMP1	10	2	8	critical	indispensable	9	neutral	intermittent	Yes
BMP6	8	5	3	redundant	neutral	4	neutral	intermittent	Yes
BMP7	14	8	6	redundant	neutral	7	neutral	intermittent	Yes
BMPR1A	19	3	16	intermittent	neutral	17	neutral	intermittent	Yes
BMPR1B	59	5	54	critical	indispensable	55	indispensable	redundant	Yes
BNIP3	8	5	3	redundant	neutral	4	neutral	intermittent	Yes
BTG2	10	5	5	redundant	neutral	6	dispensable	intermittent	Yes
BTLA	4	3	1	redundant	neutral	2	dispensable	intermittent	Yes
BUB1	13	3	10	intermittent	neutral	11	neutral	intermittent	Yes
BUB1B	4	2	2	redundant	neutral	3	indispensable	redundant	Yes
C1D	7	2	5	redundant	neutral	6	dispensable	intermittent	Yes
C1QTNF1	4	2	2	redundant	neutral	3	neutral	redundant	Yes
C5AR1	10	4	6	redundant	neutral	7	neutral	intermittent	Yes
C7	4	3	1	redundant	neutral	2	dispensable	intermittent	Yes
CA12	9	6	3	redundant	neutral	4	neutral	redundant	Yes
CABLES1	9	3	6	intermittent	neutral	7	dispensable	intermittent	Yes
CACYBP	6	3	3	redundant	neutral	4	neutral	redundant	Yes
CALCR	7	3	4	redundant	neutral	5	indispensable	redundant	Yes
CAMK2G	23	16	7	intermittent	neutral	8	neutral	redundant	Yes
CAMP	6	2	4	redundant	neutral	5	indispensable	redundant	Yes
CAPN2	13	5	8	intermittent	neutral	9	neutral	intermittent	Yes
CAPN3	7	4	3	redundant	neutral	4	dispensable	intermittent	Yes
CAPZA1	5	2	3	redundant	neutral	4	dispensable	intermittent	Yes
CASP6	33	22	11	redundant	neutral	12	neutral	redundant	Yes
CASP7	45	28	17	intermittent	neutral	18	indispensable	redundant	Yes
CASP8AP2	7	6	1	redundant	neutral	2	dispensable	intermittent	Yes
CBLB	36	25	11	redundant	neutral	12	indispensable	redundant	Yes
CBX2	6	5	1	redundant	neutral	2	neutral	redundant	Yes
CBX3	16	15	1	redundant	neutral	2	neutral	redundant	Yes
CBX5	40	26	14	redundant	neutral	15	neutral	redundant	Yes
CCL14	6	3	3	intermittent	neutral	4	neutral	intermittent	Yes
CCL15	3	2	1	redundant	neutral	2	dispensable	intermittent	Yes
CCL21	10	6	4	redundant	neutral	5	indispensable	redundant	Yes
CCNB2	6	3	3	redundant	neutral	4	dispensable	intermittent	Yes
CCND1	43	18	25	redundant	neutral	26	indispensable	redundant	Yes
CCND2	12	9	3	redundant	neutral	4	indispensable	redundant	Yes
CCR10	9	4	5	redundant	neutral	6	indispensable	redundant	Yes
CCR6	4	1	3	intermittent	neutral	4	neutral	intermittent	Yes
CCR9	3	2	1	intermittent	neutral	2	neutral	intermittent	Yes
CD14	8	3	5	redundant	neutral	6	neutral	intermittent	Yes
CD151	7	2	5	redundant	neutral	6	neutral	intermittent	Yes
CD163	4	3	1	redundant	neutral	2	dispensable	intermittent	Yes
CD19	22	4	18	redundant	neutral	19	neutral	intermittent	Yes
CD1D	9	3	6	redundant	neutral	7	neutral	intermittent	Yes
CD22	16	9	7	redundant	neutral	8	neutral	intermittent	Yes
CD2AP	22	16	6	intermittent	neutral	7	indispensable	redundant	Yes
CD34	2	2	0	redundant	neutral	1	dispensable	intermittent	Yes
CD48	11	5	6	intermittent	neutral	7	indispensable	redundant	Yes
CD53	8	2	6	intermittent	neutral	7	neutral	intermittent	Yes
CD7	4	3	1	redundant	neutral	2	dispensable	intermittent	Yes
CD79A	12	6	6	redundant	neutral	7	neutral	intermittent	Yes
CD79B	10	6	4	redundant	neutral	5	neutral	intermittent	Yes
CDC20	12	8	4	redundant	neutral	5	neutral	redundant	Yes
CDC25A	26	16	10	intermittent	neutral	11	indispensable	redundant	Yes
CDC25B	22	12	10	redundant	neutral	11	neutral	redundant	Yes
CDH2	18	8	10	intermittent	neutral	11	indispensable	redundant	Yes
CDH5	17	7	10	redundant	neutral	11	neutral	intermittent	Yes
CDK5R1	20	12	8	redundant	neutral	9	indispensable	redundant	Yes
CDK6	19	6	13	redundant	neutral	14	indispensable	redundant	Yes
CDX2	12	8	4	redundant	neutral	5	neutral	redundant	Yes
CEACAM1	10	5	5	redundant	neutral	6	neutral	intermittent	Yes
CEBPD	11	9	2	redundant	neutral	3	neutral	redundant	Yes
CEBPE	21	14	7	redundant	neutral	8	indispensable	redundant	Yes
CFB	3	2	1	redundant	neutral	2	dispensable	intermittent	Yes
CHEK1	17	8	9	redundant	neutral	10	neutral	intermittent	Yes
CHUK	64	30	34	intermittent	neutral	35	indispensable	redundant	Yes
CIRBP	5	3	2	redundant	neutral	3	dispensable	intermittent	Yes
CISH	13	10	3	redundant	neutral	4	dispensable	intermittent	Yes
CLDN1	11	9	2	redundant	neutral	3	neutral	redundant	Yes
CLDN2	4	3	1	redundant	neutral	2	dispensable	intermittent	Yes
CLDN3	5	3	2	redundant	neutral	3	dispensable	intermittent	Yes
CLDN4	5	3	2	intermittent	neutral	3	neutral	intermittent	Yes
CLIC1	9	2	7	critical	indispensable	8	neutral	intermittent	Yes
COL1A1	33	16	17	intermittent	neutral	18	neutral	intermittent	Yes
COL1A2	24	7	17	redundant	neutral	18	neutral	intermittent	Yes
COL3A1	10	5	5	redundant	neutral	6	neutral	intermittent	Yes
COL4A1	20	11	9	redundant	neutral	10	indispensable	redundant	Yes
COL4A2	25	15	10	redundant	neutral	11	indispensable	redundant	Yes
COL4A3	18	7	11	critical	indispensable	12	indispensable	redundant	Yes
COL4A4	12	5	7	redundant	neutral	8	indispensable	redundant	Yes
COL4A5	18	6	12	redundant	neutral	13	neutral	intermittent	Yes
COL4A6	9	3	6	redundant	neutral	7	neutral	intermittent	Yes
COX1	4	2	2	intermittent	neutral	3	indispensable	redundant	Yes
CP	5	3	2	redundant	neutral	3	indispensable	redundant	Yes
CR1	13	7	6	redundant	neutral	7	neutral	redundant	Yes
CREM	26	14	12	redundant	neutral	13	neutral	redundant	Yes
CRLF2	3	2	1	redundant	neutral	2	dispensable	intermittent	Yes
CRP	12	5	7	redundant	neutral	8	neutral	intermittent	Yes
CRYAB	10	5	5	intermittent	neutral	6	dispensable	intermittent	Yes
CSF1R	18	1	17	intermittent	neutral	18	neutral	intermittent	Yes
CSF2RA	9	1	8	redundant	neutral	9	neutral	intermittent	Yes
CSK	37	27	10	redundant	neutral	11	indispensable	redundant	Yes
CTCF	9	7	2	redundant	neutral	3	neutral	redundant	Yes
CTSC	3	2	1	redundant	neutral	2	dispensable	intermittent	Yes
CTSK	5	2	3	redundant	neutral	4	neutral	intermittent	Yes
CTTN	23	12	11	intermittent	neutral	12	neutral	intermittent	Yes
CXCL1	5	5	0	redundant	neutral	1	dispensable	intermittent	Yes
CXCL10	10	6	4	redundant	neutral	5	dispensable	intermittent	Yes
CXCL13	9	7	2	redundant	neutral	3	neutral	intermittent	Yes
CXCL2	6	4	2	redundant	neutral	3	dispensable	intermittent	Yes
CXCL5	4	4	0	redundant	neutral	1	dispensable	intermittent	Yes
CXCL9	5	3	2	redundant	neutral	3	dispensable	intermittent	Yes
CXCR5	3	1	2	intermittent	neutral	3	neutral	intermittent	Yes
DCX	7	5	2	redundant	neutral	3	neutral	intermittent	Yes
DDB2	4	2	2	redundant	neutral	3	dispensable	intermittent	Yes
DDX11	4	3	1	redundant	neutral	2	dispensable	intermittent	Yes
DDX18	3	2	1	redundant	neutral	2	dispensable	intermittent	Yes
DEFB4	3	2	1	redundant	neutral	2	neutral	intermittent	Yes
DES	9	4	5	redundant	neutral	6	neutral	intermittent	Yes
DFFA	9	6	3	redundant	neutral	4	dispensable	intermittent	Yes
DHX16	3	2	1	redundant	neutral	2	dispensable	intermittent	Yes
DIABLO	13	7	6	intermittent	neutral	7	indispensable	redundant	Yes
DKK1	6	4	2	redundant	neutral	3	neutral	redundant	Yes
DLST	14	10	4	redundant	neutral	5	neutral	redundant	Yes
DNMT1	19	8	11	redundant	neutral	12	dispensable	intermittent	Yes
DNMT3A	14	10	4	redundant	neutral	5	indispensable	redundant	Yes
DNMT3B	30	21	9	critical	indispensable	10	indispensable	redundant	Yes
DPT	3	2	1	redundant	neutral	2	dispensable	intermittent	Yes
DR1	5	5	0	redundant	neutral	1	neutral	redundant	Yes
DRD1	10	1	9	critical	indispensable	10	neutral	intermittent	Yes
DSTN	5	3	2	intermittent	neutral	3	neutral	intermittent	Yes
DUSP1	11	7	4	redundant	neutral	5	neutral	intermittent	Yes
DUSP4	7	2	5	redundant	neutral	6	dispensable	intermittent	Yes
DUT	8	3	5	redundant	neutral	6	neutral	intermittent	Yes
DYSF	3	2	1	redundant	neutral	2	dispensable	intermittent	Yes
E2F4	16	11	5	redundant	neutral	6	neutral	redundant	Yes
EBI3	7	4	3	intermittent	neutral	4	indispensable	redundant	Yes
ECH1	9	4	5	redundant	neutral	6	indispensable	redundant	Yes
ECM1	4	3	1	redundant	neutral	2	neutral	redundant	Yes
EDF1	16	6	10	intermittent	neutral	11	dispensable	intermittent	Yes
EGFR	147	63	84	critical	indispensable	85	indispensable	redundant	Yes
EGLN1	2	2	0	redundant	neutral	1	neutral	redundant	Yes
EGR4	2	2	0	redundant	neutral	1	dispensable	intermittent	Yes
EIF4B	5	4	1	redundant	neutral	2	neutral	redundant	Yes
EIF4EBP1	18	11	7	intermittent	neutral	8	neutral	intermittent	Yes
EIF5	4	2	2	redundant	neutral	3	dispensable	intermittent	Yes
ELF3	16	9	7	redundant	neutral	8	dispensable	intermittent	Yes
ELF4	8	7	1	redundant	neutral	2	neutral	redundant	Yes
ELK1	30	21	9	redundant	neutral	10	neutral	redundant	Yes
ENG	12	2	10	redundant	neutral	11	neutral	intermittent	Yes
EOMES	2	2	0	redundant	neutral	1	dispensable	intermittent	Yes
EPAS1	12	7	5	redundant	neutral	6	dispensable	intermittent	Yes
EPB41	32	10	22	critical	indispensable	23	neutral	intermittent	Yes
EPB41L2	13	4	9	redundant	neutral	10	neutral	intermittent	Yes
EPB41L3	12	7	5	redundant	neutral	6	neutral	redundant	Yes
EPB42	10	4	6	intermittent	neutral	7	neutral	intermittent	Yes
EPHB2	29	7	22	critical	indispensable	23	indispensable	redundant	Yes
ERRFI1	6	4	2	redundant	neutral	3	dispensable	intermittent	Yes
ETHE1	4	3	1	redundant	neutral	2	dispensable	intermittent	Yes
ETV5	2	2	0	redundant	neutral	1	dispensable	intermittent	Yes
F11R	13	5	8	redundant	neutral	9	indispensable	redundant	Yes
F13A1	13	6	7	redundant	neutral	8	dispensable	intermittent	Yes
F2RL2	7	2	5	redundant	neutral	6	neutral	intermittent	Yes
F3	6	2	4	intermittent	neutral	5	neutral	intermittent	Yes
F8	11	3	8	redundant	neutral	9	neutral	intermittent	Yes
FABP4	8	4	4	redundant	neutral	5	dispensable	intermittent	Yes
FADD	37	11	26	intermittent	neutral	27	indispensable	redundant	Yes
FBP1	12	8	4	redundant	neutral	5	neutral	redundant	Yes
FCER1G	13	5	8	critical	indispensable	9	indispensable	redundant	Yes
FCER2	7	5	2	redundant	neutral	3	dispensable	intermittent	Yes
FCGRT	3	2	1	redundant	neutral	2	dispensable	intermittent	Yes
FEN1	13	6	7	redundant	neutral	8	dispensable	intermittent	Yes
FGF1	16	6	10	redundant	neutral	11	neutral	intermittent	Yes
FGF10	3	3	0	redundant	neutral	1	dispensable	intermittent	Yes
FGF7	12	4	8	redundant	neutral	9	neutral	intermittent	Yes
FGF9	5	1	4	redundant	neutral	5	neutral	intermittent	Yes
FGR	19	5	14	intermittent	neutral	15	indispensable	redundant	Yes
FHL5	13	9	4	redundant	neutral	5	neutral	redundant	Yes
FOSB	3	3	0	redundant	neutral	1	neutral	redundant	Yes
FOXH1	9	7	2	redundant	neutral	3	neutral	intermittent	Yes
FOXL2	2	2	0	redundant	neutral	1	dispensable	intermittent	Yes
FOXM1	7	5	2	redundant	neutral	3	dispensable	intermittent	Yes
FOXO3	22	15	7	redundant	neutral	8	neutral	redundant	Yes
FOXP2	2	2	0	redundant	neutral	1	dispensable	intermittent	Yes
FOXP3	3	2	1	redundant	neutral	2	dispensable	intermittent	Yes
FOXP4	2	2	0	redundant	neutral	1	dispensable	intermittent	Yes
FSCN1	10	6	4	redundant	neutral	5	dispensable	intermittent	Yes
FTH1	18	12	6	intermittent	neutral	7	neutral	redundant	Yes
FTL	12	5	7	redundant	neutral	8	dispensable	intermittent	Yes
FUBP1	15	13	2	redundant	neutral	3	indispensable	redundant	Yes
FZD1	6	1	5	redundant	neutral	6	neutral	intermittent	Yes
G6PD	4	3	1	redundant	neutral	2	dispensable	intermittent	Yes
GABRG2	7	2	5	redundant	neutral	6	indispensable	redundant	Yes
GADD45A	54	29	25	redundant	neutral	26	indispensable	redundant	Yes
GAS1	4	2	2	intermittent	neutral	3	indispensable	redundant	Yes
GBP2	22	6	16	redundant	neutral	17	indispensable	redundant	Yes
GCH1	9	7	2	redundant	neutral	3	indispensable	redundant	Yes
GEM	4	3	1	redundant	neutral	2	dispensable	intermittent	Yes
GEMIN5	6	4	2	redundant	neutral	3	dispensable	intermittent	Yes
GFRA1	3	1	2	intermittent	neutral	3	dispensable	intermittent	Yes
GLUL	8	3	5	redundant	neutral	6	dispensable	intermittent	Yes
GNB1	19	6	13	critical	indispensable	14	indispensable	redundant	Yes
GNL3	3	2	1	redundant	neutral	2	dispensable	intermittent	Yes
GORASP1	10	6	4	redundant	neutral	5	neutral	redundant	Yes
GPC4	5	4	1	redundant	neutral	2	dispensable	intermittent	Yes
GPI	6	4	2	redundant	neutral	3	neutral	intermittent	Yes
GPNMB	5	3	2	redundant	neutral	3	dispensable	intermittent	Yes
GPR135	3	1	2	redundant	neutral	3	neutral	intermittent	Yes
GPR183	2	1	1	redundant	neutral	2	neutral	intermittent	Yes
GPX7	3	2	1	redundant	neutral	2	dispensable	intermittent	Yes
GRAP	12	9	3	redundant	neutral	4	neutral	intermittent	Yes
GRIA3	7	3	4	intermittent	neutral	5	neutral	intermittent	Yes
GRINL1A	19	15	4	intermittent	neutral	5	indispensable	redundant	Yes
GRLF1	4	4	0	redundant	neutral	1	dispensable	intermittent	Yes
GRM3	6	1	5	redundant	neutral	6	neutral	intermittent	Yes
GRM4	5	3	2	redundant	neutral	3	dispensable	intermittent	Yes
GRM5	18	5	13	redundant	neutral	14	neutral	intermittent	Yes
GRM7	13	2	11	intermittent	neutral	12	neutral	intermittent	Yes
GSK3A	19	14	5	redundant	neutral	6	indispensable	redundant	Yes
GSTP1	7	5	2	redundant	neutral	3	dispensable	intermittent	Yes
GTF2A1	17	11	6	redundant	neutral	7	neutral	redundant	Yes
GTF2A2	8	8	0	redundant	neutral	1	neutral	redundant	Yes
GTF3C1	23	18	5	redundant	neutral	6	neutral	redundant	Yes
GTF3C2	4	2	2	redundant	neutral	3	dispensable	intermittent	Yes
GTF3C3	5	4	1	redundant	neutral	2	neutral	redundant	Yes
GTF3C4	7	6	1	redundant	neutral	2	neutral	redundant	Yes
GTF3C5	4	4	0	redundant	neutral	1	neutral	redundant	Yes
GUCY2D	3	2	1	redundant	neutral	2	indispensable	redundant	Yes
GZMA	6	2	4	redundant	neutral	5	dispensable	intermittent	Yes
HCFC1	31	19	12	critical	indispensable	13	indispensable	redundant	Yes
HDLBP	5	3	2	redundant	neutral	3	neutral	redundant	Yes
HFE	3	2	1	redundant	neutral	2	dispensable	intermittent	Yes
HIC1	3	3	0	redundant	neutral	1	dispensable	intermittent	Yes
HINT1	4	3	1	redundant	neutral	2	dispensable	intermittent	Yes
HIST1H1A	5	2	3	redundant	neutral	4	dispensable	intermittent	Yes
HK1	5	3	2	redundant	neutral	3	neutral	intermittent	Yes
HLTF	2	2	0	redundant	neutral	1	dispensable	intermittent	Yes
HMGCR	4	3	1	redundant	neutral	2	neutral	intermittent	Yes
HMGN1	9	5	4	redundant	neutral	5	neutral	intermittent	Yes
HMOX2	33	10	23	intermittent	neutral	24	indispensable	redundant	Yes
HNRNPL	11	3	8	redundant	neutral	9	neutral	intermittent	Yes
HOXA1	13	11	2	redundant	neutral	3	neutral	redundant	Yes
HOXA13	7	4	3	critical	indispensable	4	neutral	intermittent	Yes
HSD17B10	6	4	2	redundant	neutral	3	dispensable	intermittent	Yes
HTR2B	4	1	3	redundant	neutral	4	neutral	intermittent	Yes
ID1	23	14	9	redundant	neutral	10	indispensable	redundant	Yes
ID3	22	16	6	redundant	neutral	7	indispensable	redundant	Yes
IER3	3	2	1	redundant	neutral	2	dispensable	intermittent	Yes
IFI16	9	5	4	redundant	neutral	5	neutral	redundant	Yes
IFI35	3	2	1	redundant	neutral	2	neutral	redundant	Yes
IFNAR1	18	5	13	redundant	neutral	14	neutral	intermittent	Yes
IFNAR2	9	1	8	redundant	neutral	9	neutral	intermittent	Yes
IFNGR1	11	2	9	redundant	neutral	10	neutral	intermittent	Yes
IFNGR2	7	2	5	redundant	neutral	6	neutral	intermittent	Yes
IGF1R	52	18	34	intermittent	neutral	35	indispensable	redundant	Yes
IGFBP1	5	3	2	redundant	neutral	3	dispensable	intermittent	Yes
IGFBP2	5	2	3	redundant	neutral	4	dispensable	intermittent	Yes
IGSF2	5	3	2	redundant	neutral	3	neutral	intermittent	Yes
IKBKE	9	5	4	redundant	neutral	5	indispensable	redundant	Yes
IL13RA1	6	1	5	intermittent	neutral	6	neutral	intermittent	Yes
IL15RA	6	1	5	intermittent	neutral	6	neutral	intermittent	Yes
IL18	9	5	4	critical	indispensable	5	indispensable	redundant	Yes
IL18R1	5	1	4	critical	indispensable	5	neutral	intermittent	Yes
IL1R1	11	1	10	redundant	neutral	11	neutral	intermittent	Yes
IL1R2	5	1	4	redundant	neutral	5	neutral	intermittent	Yes
IL1RN	5	4	1	redundant	neutral	2	dispensable	intermittent	Yes
IL23R	4	2	2	redundant	neutral	3	dispensable	intermittent	Yes
IL2RA	12	5	7	redundant	neutral	8	neutral	intermittent	Yes
IL2RB	28	5	23	redundant	neutral	24	neutral	intermittent	Yes
IL2RG	22	11	11	redundant	neutral	12	indispensable	redundant	Yes
IL3	8	5	3	redundant	neutral	4	neutral	intermittent	Yes
IL31RA	3	1	2	redundant	neutral	3	neutral	intermittent	Yes
IL4R	21	5	16	redundant	neutral	17	indispensable	redundant	Yes
IL6R	12	3	9	intermittent	neutral	10	neutral	intermittent	Yes
IL6ST	27	16	11	redundant	neutral	12	indispensable	redundant	Yes
IL7R	13	2	11	redundant	neutral	12	neutral	intermittent	Yes
IMPDH2	4	3	1	redundant	neutral	2	dispensable	intermittent	Yes
INCENP	4	3	1	redundant	neutral	2	neutral	redundant	Yes
INHBA	13	7	6	redundant	neutral	7	dispensable	intermittent	Yes
INPP5D	23	9	14	redundant	neutral	15	indispensable	redundant	Yes
INS	17	11	6	intermittent	neutral	7	indispensable	redundant	Yes
INSIG1	3	2	1	redundant	neutral	2	indispensable	redundant	Yes
INSM1	6	6	0	redundant	neutral	1	neutral	redundant	Yes
IRAK1	50	13	37	critical	indispensable	38	indispensable	redundant	Yes
IRAK1BP1	3	2	1	redundant	neutral	2	dispensable	intermittent	Yes
IRAK2	12	9	3	redundant	neutral	4	neutral	intermittent	Yes
IRF2	14	10	4	redundant	neutral	5	neutral	redundant	Yes
IRS4	13	10	3	redundant	neutral	4	indispensable	redundant	Yes
ISOC2	3	2	1	redundant	neutral	2	dispensable	intermittent	Yes
ITGA3	15	7	8	critical	indispensable	9	neutral	intermittent	Yes
ITGA6	20	6	14	redundant	neutral	15	neutral	intermittent	Yes
ITGA8	5	1	4	intermittent	neutral	5	neutral	intermittent	Yes
JAM2	4	3	1	redundant	neutral	2	dispensable	intermittent	Yes
JMJD3	3	2	1	redundant	neutral	2	dispensable	intermittent	Yes
JUND	26	14	12	redundant	neutral	13	indispensable	redundant	Yes
KBTBD10	3	3	0	redundant	neutral	1	neutral	redundant	Yes
KCNA3	6	4	2	redundant	neutral	3	neutral	intermittent	Yes
KCNB1	6	4	2	redundant	neutral	3	dispensable	intermittent	Yes
KCNH2	8	6	2	redundant	neutral	3	neutral	redundant	Yes
KIAA1217	8	5	3	redundant	neutral	4	neutral	redundant	Yes
KIF17	4	2	2	redundant	neutral	3	dispensable	intermittent	Yes
KIT	55	16	39	critical	indispensable	40	neutral	intermittent	Yes
KLF10	10	10	0	redundant	neutral	1	neutral	redundant	Yes
KLF2	3	3	0	redundant	neutral	1	dispensable	intermittent	Yes
KLF5	15	9	6	redundant	neutral	7	neutral	redundant	Yes
KLRK1	6	2	4	intermittent	neutral	5	neutral	intermittent	Yes
LAIR1	3	2	1	redundant	neutral	2	dispensable	intermittent	Yes
LAMA1	21	9	12	intermittent	neutral	13	indispensable	redundant	Yes
LAMA2	5	4	1	redundant	neutral	2	indispensable	redundant	Yes
LAMA3	8	6	2	redundant	neutral	3	neutral	redundant	Yes
LAMA4	17	10	7	redundant	neutral	8	dispensable	intermittent	Yes
LAMA5	12	8	4	redundant	neutral	5	neutral	redundant	Yes
LAMB1	4	2	2	redundant	neutral	3	indispensable	redundant	Yes
LAMB3	2	2	0	redundant	neutral	1	dispensable	intermittent	Yes
LAMC1	7	5	2	redundant	neutral	3	neutral	redundant	Yes
LAT	26	11	15	redundant	neutral	16	indispensable	redundant	Yes
LBP	4	2	2	intermittent	neutral	3	neutral	intermittent	Yes
LEF1	30	18	12	intermittent	neutral	13	indispensable	redundant	Yes
LILRB1	7	1	6	redundant	neutral	7	neutral	intermittent	Yes
LITAF	7	6	1	redundant	neutral	2	neutral	redundant	Yes
LPL	14	5	9	redundant	neutral	10	neutral	intermittent	Yes
LTA	8	5	3	redundant	neutral	4	neutral	redundant	Yes
LTB	6	4	2	redundant	neutral	3	indispensable	redundant	Yes
LTBR	10	1	9	redundant	neutral	10	neutral	intermittent	Yes
MAD2L1	15	7	8	redundant	neutral	9	neutral	intermittent	Yes
MADD	7	4	3	redundant	neutral	4	neutral	intermittent	Yes
MAGOHB	4	3	1	redundant	neutral	2	neutral	redundant	Yes
MAML2	6	5	1	redundant	neutral	2	dispensable	intermittent	Yes
MAP1B	20	8	12	redundant	neutral	13	neutral	intermittent	Yes
MAP2K7	14	8	6	redundant	neutral	7	neutral	redundant	Yes
MAP3K14	34	17	17	redundant	neutral	18	indispensable	redundant	Yes
MAPK10	16	10	6	redundant	neutral	7	neutral	redundant	Yes
MAPK11	19	13	6	redundant	neutral	7	indispensable	redundant	Yes
MAPK15	6	4	2	redundant	neutral	3	dispensable	intermittent	Yes
MAPK4	4	3	1	redundant	neutral	2	dispensable	intermittent	Yes
MAPK6	140	71	69	critical	indispensable	70	indispensable	redundant	Yes
MAPK7	15	8	7	redundant	neutral	8	indispensable	redundant	Yes
MAX	23	13	10	intermittent	neutral	11	indispensable	redundant	Yes
MCM2	26	19	7	redundant	neutral	8	neutral	redundant	Yes
MCM5	14	7	7	redundant	neutral	8	neutral	redundant	Yes
MDH2	4	3	1	redundant	neutral	2	neutral	intermittent	Yes
MELK	9	6	3	intermittent	neutral	4	indispensable	redundant	Yes
METTL1	3	2	1	redundant	neutral	2	dispensable	intermittent	Yes
MIS12	5	4	1	redundant	neutral	2	neutral	redundant	Yes
MKNK2	14	11	3	intermittent	neutral	4	indispensable	redundant	Yes
MLLT4	36	14	22	critical	indispensable	23	indispensable	redundant	Yes
MMP14	17	4	13	critical	indispensable	14	neutral	intermittent	Yes
MMP2	31	9	22	critical	indispensable	23	neutral	intermittent	Yes
MMP7	18	7	11	redundant	neutral	12	neutral	intermittent	Yes
MNDA	10	7	3	redundant	neutral	4	indispensable	redundant	Yes
MS4A1	7	5	2	redundant	neutral	3	dispensable	intermittent	Yes
MST1R	21	5	16	intermittent	neutral	17	neutral	intermittent	Yes
MTCP1	4	3	1	redundant	neutral	2	dispensable	intermittent	Yes
MTIF2	3	2	1	redundant	neutral	2	dispensable	intermittent	Yes
MUC1	18	9	9	redundant	neutral	10	dispensable	intermittent	Yes
MX1	11	9	2	redundant	neutral	3	neutral	redundant	Yes
MYL2	6	3	3	redundant	neutral	4	neutral	intermittent	Yes
MYLK	32	23	9	intermittent	neutral	10	indispensable	redundant	Yes
MYO18A	4	3	1	redundant	neutral	2	neutral	redundant	Yes
MYOCD	3	2	1	redundant	neutral	2	dispensable	intermittent	Yes
NACA	11	8	3	redundant	neutral	4	indispensable	redundant	Yes
NASP	5	3	2	redundant	neutral	3	dispensable	intermittent	Yes
NCF2	8	4	4	redundant	neutral	5	indispensable	redundant	Yes
NCK2	37	16	21	redundant	neutral	22	indispensable	redundant	Yes
NCKAP1	6	4	2	redundant	neutral	3	dispensable	intermittent	Yes
NCR1	4	1	3	redundant	neutral	4	neutral	intermittent	Yes
NCR3	3	1	2	redundant	neutral	3	neutral	intermittent	Yes
NDRG1	4	2	2	redundant	neutral	3	dispensable	intermittent	Yes
NEFM	5	3	2	redundant	neutral	3	neutral	intermittent	Yes
NF2	16	8	8	redundant	neutral	9	neutral	intermittent	Yes
NFKBIZ	3	2	1	redundant	neutral	2	dispensable	intermittent	Yes
NFYA	31	17	14	redundant	neutral	15	indispensable	redundant	Yes
NGFR	43	13	30	critical	indispensable	31	neutral	intermittent	Yes
NLRP1	7	5	2	intermittent	neutral	3	neutral	intermittent	Yes
NME2	15	5	10	redundant	neutral	11	neutral	redundant	Yes
NMI	21	17	4	redundant	neutral	5	indispensable	redundant	Yes
NOTCH1	39	21	18	redundant	neutral	19	indispensable	redundant	Yes
NPFF	3	2	1	redundant	neutral	2	neutral	redundant	Yes
[truncated: 4,362 more rows]

## Sheet: HCV-Human network 
Protein name	Total degree	In-degree	Out-degree	Driver node MDS
CORE	72	0	72	critical
CREBBP	274	154	120	critical
EP300	271	163	108	critical
JAK1	66	22	44	critical
JAK2	85	30	55	redundant
SMAD3	227	145	82	critical
CDKN1A	159	109	50	critical
FAS	33	6	27	redundant
TP73	40	25	15	redundant
COL4A2	24	14	10	redundant
FADD	37	11	26	redundant
PML	57	25	32	intermittent
RXRA	107	62	45	critical
STAT1	82	43	39	intermittent
STAT3	102	49	53	critical
TRAF2	135	21	114	critical
ACP1	14	6	8	critical
AGRN	4	3	1	redundant
APOA2	4	2	2	critical
BCAR1	48	32	16	redundant
C1QBP	23	11	12	redundant
CCNH	18	10	8	redundant
CFL1	23	15	8	redundant
CREB3	19	13	6	redundant
DDX3X	7	2	5	redundant
DDX5	17	7	10	redundant
EIF2AK2	38	18	20	intermittent
FBLN2	23	16	7	redundant
FBLN5	7	5	2	redundant
FUNDC2	8	5	3	redundant
GAPDH	56	22	34	intermittent
GLRX3	11	9	2	redundant
GRN	14	8	6	redundant
HIVEP2	3	3	0	redundant
HLA-A	20	8	12	critical
HLA-E	7	3	4	intermittent
HNRNPK	42	20	22	critical
HOXD8	9	9	0	redundant
HSPD1	16	4	12	intermittent
KPNA1	21	12	9	redundant
KRT18	44	26	18	intermittent
KRT19	11	7	4	redundant
KRT8	19	5	14	critical
LPXN	15	9	6	redundant
LTBP4	5	3	2	redundant
LTBR	10	1	9	redundant
MAGED1	21	4	17	critical
MCL1	12	7	5	redundant
MEGF6	3	2	1	redundant
NPM1	24	10	14	redundant
NR4A1	47	29	18	critical
PABPN1	7	5	2	redundant
PAK4	11	4	7	intermittent
PLSCR1	68	22	46	critical
PPARA	31	14	17	critical
PSME3	15	6	9	intermittent
RNF31	6	4	2	redundant
SETD2	8	6	2	redundant
SP110	9	7	2	redundant
TAF11	22	11	11	redundant
TBP	114	66	48	critical
TLR2	19	7	12	intermittent
TNF	11	9	2	redundant
TNFRSF1A	56	22	34	critical
TP53	302	199	103	critical
TP53BP2	37	29	8	redundant
TRADD	25	12	13	intermittent
VIM	126	69	57	intermittent
VWF	12	10	2	redundant
YWHAB	117	68	49	critical
YWHAE	71	34	37	critical
YWHAZ	130	35	95	critical
YY1	32	19	13	redundant
E1	10	0	10	critical
JUN	143	84	59	critical
CALR	39	9	30	critical
CANX	33	13	20	intermittent
CLEC4M	3	2	1	redundant
HSPA5	39	9	30	critical
LTF	7	6	1	redundant
PFN1	27	12	15	redundant
TMSB4X	24	10	14	redundant
E2	15	0	15	critical
ITGB1	60	22	38	critical
CD81	12	4	8	critical
EIF2AK3	6	4	2	redundant
SCARB1	5	1	4	redundant
SDC2	22	4	18	intermittent
TF	14	3	11	critical
F	8	0	8	critical
AGT	16	10	6	critical
CTSB	25	6	19	critical
PFDN2	3	2	1	redundant
PFDN5	6	6	0	redundant
RAB14	3	2	1	intermittent
SERPINC1	6	3	3	intermittent
VTN	25	9	16	critical
ZNF83	3	3	0	redundant
NS2	7	0	7	critical
C7	4	3	1	redundant
POU3F2	10	7	3	intermittent
TRIM27	31	22	9	intermittent
NS3	150	0	150	critical
CASP8	68	26	42	critical
ARNT	39	22	17	critical
FN1	72	43	29	intermittent
LAMA5	10	6	4	redundant
ACTN1	48	29	19	critical
ACTN2	44	24	20	redundant
ALG13	4	2	2	redundant
ARFIP2	7	5	2	redundant
ARHGEF6	19	8	11	intermittent
B2M	16	10	6	critical
BCAN	3	2	1	redundant
BCL2A1	6	4	2	redundant
BCL6	30	19	11	intermittent
BEND5	7	3	4	intermittent
C1orf94	4	2	2	redundant
CALCOCO2	46	25	21	redundant
CBY1	3	2	1	intermittent
CCHCR1	4	3	1	redundant
CDC23	3	2	1	redundant
CELSR2	4	1	3	redundant
CFP	3	2	1	redundant
CHPF	6	3	3	redundant
CSNK2B	118	43	75	critical
CTGF	8	6	2	redundant
DEAF1	12	10	2	redundant
DES	9	4	5	redundant
DOCK7	14	7	7	redundant
DPF1	2	2	0	redundant
EEF1A1	105	43	62	critical
EFEMP1	10	7	3	redundant
EFEMP2	33	16	17	critical
EIF1	5	3	2	redundant
EIF4ENIF1	7	5	2	redundant
ERC1	5	3	2	redundant
FBF1	14	3	11	intermittent
FBLN1	19	8	11	intermittent
FBN1	10	4	6	intermittent
FBN3	13	8	5	redundant
FES	22	11	11	intermittent
FLAD1	9	3	6	redundant
FRS3	12	7	5	redundant
FTH1	17	11	6	redundant
GBP2	22	6	16	redundant
GFAP	22	8	14	intermittent
GNB2	16	7	9	redundant
HIST3H2BB	3	2	1	redundant
HIST4H4	8	5	3	redundant
HOMER3	9	7	2	redundant
IKBKE	9	5	4	redundant
IRF3	19	14	5	redundant
ITGB4	21	3	18	redundant
JAG2	6	3	3	redundant
KHDRBS1	44	29	15	intermittent
KIAA1549	9	7	2	redundant
KIF17	4	2	2	redundant
LDB1	19	11	8	intermittent
LRRC7	5	3	2	redundant
LRRCC1	3	2	1	redundant
LZTS2	12	5	7	redundant
MAPK7	15	8	7	redundant
MBP	39	11	28	critical
MEGF8	3	2	1	redundant
MLLT4	35	13	22	critical
MLXIP	3	2	1	intermittent
MORF4L1	6	6	0	redundant
MVP	5	2	3	redundant
NAP1L1	12	8	4	redundant
NCAN	7	5	2	redundant
NDC80	17	8	9	intermittent
NEFL	13	7	6	redundant
NEFM	4	2	2	redundant
NELL1	4	2	2	redundant
NELL2	4	3	1	redundant
NID1	19	14	5	redundant
NID2	4	3	1	redundant
NOTCH1	39	21	18	redundant
NUP62	24	17	7	redundant
OBSCN	5	2	3	intermittent
PCYT2	6	4	2	redundant
PDE4DIP	18	14	4	redundant
PDLIM5	10	8	2	redundant
PICK1	43	17	26	critical
PKNOX1	13	9	4	redundant
PRKACA	119	31	88	critical
PRMT1	44	23	21	redundant
PRMT5	20	4	16	critical
PTBP2	6	4	2	redundant
PTPRN2	4	1	3	intermittent
RABEP1	12	6	6	redundant
RAI14	7	4	3	redundant
RASAL2	3	2	1	redundant
RBM4	4	2	2	redundant
RCN3	5	3	2	redundant
RINT1	8	4	4	redundant
ROGDI	3	2	1	redundant
RUSC2	3	2	1	redundant
SBF1	4	3	1	redundant
SECISBP2	3	2	1	redundant
SERPINF2	6	3	3	redundant
SERPING1	10	4	6	intermittent
SERTAD1	8	6	2	redundant
SF3B2	5	3	2	redundant
SIAH1	36	28	8	redundant
SLIT1	4	3	1	redundant
SLIT2	5	4	1	redundant
SLIT3	3	2	1	redundant
SMURF2	58	17	41	critical
SNRPD1	12	3	9	redundant
SNX4	9	5	4	redundant
SPOCK3	4	3	1	intermittent
SSX2IP	6	4	2	critical
SVEP1	8	4	4	redundant
SYNE1	7	2	5	redundant
TAF1	50	25	25	redundant
TBK1	15	8	7	redundant
TGFB1I1	23	17	6	redundant
THAP1	16	11	5	redundant
TICAM1	18	9	9	redundant
TRIM23	18	9	9	redundant
TRIO	6	4	2	redundant
TRIP11	6	4	2	redundant
TXNDC11	4	3	1	redundant
UBA3	3	2	1	redundant
USHBP1	30	26	4	redundant
UXT	6	2	4	intermittent
VCAN	19	7	12	critical
XAB2	8	3	5	redundant
XRN2	13	7	6	intermittent
YY1AP1	5	3	2	redundant
ZBTB1	2	2	0	redundant
ZHX3	6	5	1	redundant
ZMYM2	9	6	3	redundant
ZNF410	3	3	0	redundant
NS4A	10	0	10	critical
CAMLG	10	4	6	redundant
ELAC2	9	5	4	redundant
MT2A	3	2	1	redundant
COX2	4	2	2	redundant
TRAF3IP3	3	2	1	redundant
UBQLN1	30	14	16	critical
NS4B	5	0	5	critical
ATF6	7	6	1	redundant
ATF6B	5	5	0	redundant
FGG	9	2	7	redundant
RAB5A	20	3	17	critical
RTN3	11	3	8	intermittent
NS5A	82	0	82	critical
AKT1	103	31	72	critical
GRB2	211	97	114	critical
PIK3R1	139	66	73	critical
AXIN1	34	8	26	intermittent
GSK3B	139	57	82	critical
CSNK2A1	166	90	76	critical
BAX	15	1	14	intermittent
CDK6	19	6	13	redundant
CDK2	87	63	24	intermittent
HSP90AA1	74	25	49	intermittent
PIK3CB	17	9	8	intermittent
RAF1	81	39	42	critical
TGFBR1	119	41	78	critical
ACLY	4	3	1	redundant
AHNAK	5	3	2	redundant
AHSA1	3	2	1	redundant
APOA1	18	5	13	critical
APOB	15	7	8	critical
APOE	16	5	11	intermittent
ARAP1	6	2	4	redundant
ARFIP1	3	2	1	redundant
BEND7	7	3	4	redundant
BIN1	27	14	13	redundant
CADPS	6	2	4	redundant
CADPS2	5	2	3	redundant
CEP250	7	4	3	redundant
CEP57	4	2	2	redundant
CSK	36	26	10	redundant
DNAJA3	20	10	10	redundant
FBXL2	4	3	1	redundant
FHL2	37	18	19	intermittent
FKBP8	4	2	2	redundant
FYN	154	64	90	critical
GAB1	29	16	13	intermittent
GOLGA2	18	3	15	redundant
GPS2	15	6	9	redundant
GSK3A	19	14	5	redundant
HCK	82	49	33	critical
IPO5	10	5	5	redundant
ITGAL	7	1	6	intermittent
LCK	109	47	62	critical
LIMS2	3	2	1	redundant
LYN	107	45	62	critical
MAPK12	19	9	10	redundant
MYD88	28	11	17	critical
NDRG1	4	2	2	redundant
NFE2	14	9	5	intermittent
NUCB1	10	5	5	redundant
PARVG	3	2	1	redundant
PDPK1	75	53	22	intermittent
PI4KA	7	4	3	redundant
PITX1	10	8	2	redundant
PPP1R13L	5	5	0	redundant
PTMA	30	6	24	intermittent
RPL18A	9	4	5	redundant
RRBP1	4	2	2	redundant
SHARPIN	3	3	0	redundant
SMYD3	4	3	1	redundant
SORBS2	15	10	5	redundant
SORBS3	19	16	3	intermittent
SRC	196	93	103	critical
SRCAP	6	6	0	redundant
TAF9	40	24	16	intermittent
THBS1	35	19	16	redundant
TMF1	7	7	0	redundant
TRIOBP	4	4	0	redundant
VAPA	4	3	1	redundant
VAPB	4	3	1	redundant
VPS35	3	2	1	redundant
ZNF646	6	5	1	redundant
NS5B	20	0	20	critical
CHUK	62	28	34	intermittent
EIF4A2	8	3	5	redundant
HNRNPA1	16	5	11	redundant
NCL	26	18	8	redundant
OS9	5	3	2	redundant
PKN2	14	7	7	redundant
PPIB	8	6	2	redundant
PSMB4	3	2	1	redundant
p7	10	0	10	critical
FMNL1	5	4	1	redundant
FXYD6	12	2	10	intermittent
LMNB1	18	4	14	intermittent
NUP214	13	9	4	redundant
STRBP	4	2	2	redundant
UBQLN4	120	56	64	critical
C1orf103	124	67	57	critical
MNAT1	24	16	8	redundant
MAST2	11	5	6	redundant
DYNLL1	60	35	25	critical
RAB22A	3	1	2	redundant
APPL2	5	3	2	redundant
TRAP1	6	2	4	intermittent
EXT2	6	1	5	intermittent
STAT2	30	20	10	intermittent
COPS4	13	5	8	redundant
BMPR2	36	15	21	critical
TUBB	40	14	26	intermittent
SNCA	44	14	30	intermittent
PARD6B	14	1	13	critical
PARD6A	17	8	9	intermittent
PRKCI	33	23	10	redundant
FXR2	46	20	26	intermittent
PNRC1	12	4	8	redundant
RARB	15	10	5	redundant
HOXD4	5	3	2	redundant
PBX1	16	9	7	redundant
GUCA1B	1	0	1	critical
GUCY2D	2	1	1	redundant
FGF4	5	3	2	redundant
FGFR1	38	21	17	critical
GADD45G	44	18	26	critical
CRIP2	14	10	4	redundant
KDR	41	12	29	redundant
RASA1	73	37	36	critical
LDLRAP1	6	2	4	redundant
AP2B1	25	9	16	critical
PRKCB	62	29	33	redundant
IKBKB	59	34	25	redundant
MDM2	43	19	24	intermittent
ESR1	174	68	106	critical
KIT	53	14	39	critical
GRB10	24	11	13	intermittent
MAPK1	157	80	77	critical
EIF4EBP1	16	9	7	intermittent
TRAF1	70	32	38	critical
HIVEP3	5	4	1	redundant
CA12	6	3	3	redundant
ATP5C1	20	14	6	redundant
NFASC	7	3	4	redundant
SDCBP2	11	3	8	critical
NUDT21	40	23	17	redundant
SHFM1	3	2	1	redundant
UBE2I	127	75	52	critical
PIAS2	24	15	9	redundant
KCTD13	7	1	6	intermittent
PCNA	70	55	15	intermittent
BMX	16	8	8	redundant
ITK	22	14	8	redundant
USP33	5	0	5	critical
TCEB1	10	5	5	redundant
TRPV4	8	5	3	redundant
PTPRS	26	6	20	redundant
SUMO2	53	28	25	critical
SIN3A	65	41	24	intermittent
MNT	4	3	1	intermittent
EIF6	27	2	25	critical
PLK1	60	24	36	critical
ATP5A1	5	2	3	redundant
YWHAG	252	180	72	critical
ITGB1BP1	7	0	7	critical
NCOA2	59	39	20	critical
KIAA1377	90	30	60	critical
SNRPG	10	7	3	redundant
GGA2	18	4	14	intermittent
RABGEF1	8	4	4	redundant
CNR2	1	0	1	critical
GNA15	20	11	9	redundant
2017-09-15	2	1	1	redundant
XRCC6	84	29	55	critical
RBBP4	43	25	18	redundant
HDAC3	70	42	28	critical
TNFRSF10A	15	2	13	critical
BCL10	19	4	15	critical
NR1H4	11	7	4	redundant
BAZ1A	5	3	2	redundant
SMARCA5	11	9	2	redundant
HSH2D	2	1	1	intermittent
TNK2	18	14	4	redundant
WNT1	10	4	6	critical
PORCN	5	2	3	critical
FLNA	60	29	31	intermittent
CAMK2G	22	15	7	intermittent
SS18	5	4	1	redundant
UTP14A	40	20	20	redundant
ARIH2	24	20	4	redundant
PUF60	9	5	4	redundant
FUBP1	14	12	2	redundant
CDC2L5	2	1	1	redundant
CHMP4A	8	5	3	redundant
ABL1	91	37	54	critical
NEDD9	28	19	9	intermittent
TFG	11	1	10	intermittent
TRIM25	4	4	0	intermittent
SPOP	11	4	7	intermittent
DDIT3	28	16	12	intermittent
CCL5	15	7	8	critical
CCR5	34	17	17	critical
P2RY2	6	0	6	critical
ITGB5	23	4	19	intermittent
SELL	10	0	10	critical
CFH	6	3	3	intermittent
ACTA1	74	19	55	critical
PAK1	62	36	26	intermittent
MCAM	3	2	1	redundant
ATF7IP	59	23	36	critical
SUV39H2	7	1	6	redundant
FAM20C	5	4	1	redundant
CDC25B	21	11	10	redundant
SSBP4	2	1	1	intermittent
COL4A1	18	9	9	redundant
CRMP1	68	15	53	critical
SMPD3	10	2	8	redundant
SUMO4	64	16	48	critical
LMNA	26	16	10	intermittent
PELP1	14	6	8	redundant
NR3C1	92	42	50	intermittent
ILF3	16	14	2	redundant
DRD2	17	2	15	intermittent
FREQ	7	3	4	intermittent
SMAD9	101	55	46	critical
ACTN4	26	13	13	intermittent
MYOZ1	7	2	5	intermittent
ACVR2B	13	0	13	critical
ACVR1B	12	3	9	redundant
RALYL	12	7	5	redundant
LMO3	21	17	4	intermittent
PSEN1	43	15	28	intermittent
ERN1	8	5	3	redundant
2017-09-05	9	1	8	intermittent
2017-09-08	8	5	3	redundant
MAPK14	84	46	38	critical
PPARGC1A	28	20	8	redundant
BTAF1	2	2	0	redundant
DNAJC13	2	1	1	redundant
RNF2	17	10	7	redundant
PHC1	13	8	5	redundant
IFNGR2	6	1	5	redundant
TLR3	6	0	6	critical
RNF216	9	4	5	intermittent
SLC2A1	12	5	7	redundant
PTK2B	66	23	43	critical
ZMYND19	5	1	4	critical
HACL1	2	1	1	redundant
PTPN4	10	6	4	redundant
PPP1R9B	10	3	7	redundant
PPP1CA	44	30	14	intermittent
ING2	3	1	2	redundant
DVL1	25	14	11	intermittent
HOXA9	16	8	8	redundant
DAB1	23	8	15	redundant
CRKL	48	18	30	intermittent
SSTR1	5	1	4	redundant
KCNK3	10	5	5	redundant
BMPR1B	56	2	54	critical
RHEBL1	7	2	5	intermittent
PDCD10	2	1	1	intermittent
CHMP5	9	6	3	critical
PRKCG	43	12	31	redundant
HABP4	21	9	12	redundant
SP3	26	15	11	redundant
DACH1	15	9	6	intermittent
CLTCL1	2	1	1	redundant
SNX5	10	6	4	redundant
MMP7	16	5	11	redundant
DCN	22	11	11	critical
UNC119	92	38	54	critical
S100A8	13	6	7	redundant
TSC22D1	52	42	10	intermittent
MLL3	1	1	0	intermittent
CTNNBIP1	3	1	2	intermittent
WWTR1	7	3	4	redundant
RUNX1	32	24	8	intermittent
STK11	15	7	8	redundant
CDC37	50	35	15	critical
ALK	11	1	10	intermittent
IRS1	55	29	26	critical
SEC61B	3	1	2	redundant
TTR	38	14	24	redundant
INPP5K	7	5	2	redundant
TUBA4A	45	19	26	critical
TCP1	3	2	1	redundant
CTNNBL1	3	1	2	intermittent
STAMBP	20	12	8	redundant
PKM2	24	14	10	redundant
PLCB3	30	26	4	intermittent
MARK4	15	10	5	redundant
RAN	33	15	18	critical
TNPO1	12	6	6	redundant
C22orf9	3	1	2	redundant
NOMO1	6	2	4	redundant
HSPA8	55	23	32	critical
NDUFS7	3	1	2	intermittent
ARRB2	38	14	24	intermittent
POU2F1	40	24	16	critical
MSN	18	2	16	intermittent
ICAM1	10	6	4	redundant
MBD3	7	4	3	redundant
MBD2	12	11	1	redundant
KAT2B	79	45	34	redundant
ETV1	10	7	3	redundant
NRIP1	41	17	24	redundant
NR5A2	12	10	2	redundant
GIT1	53	25	28	intermittent
PAK2	18	8	10	redundant
SH3KBP1	39	29	10	redundant
TFPI2	6	4	2	redundant
COL3A1	9	4	5	redundant
CAPN1	33	12	21	critical
F11R	12	4	8	redundant
PRKCA	149	44	105	critical
TAC1	11	6	5	intermittent
AMOTL2	8	5	3	redundant
MAGOHB	3	2	1	redundant
SUMO3	31	21	10	redundant
FOS	69	38	31	redundant
C7orf36	14	2	12	critical
NAT14	2	1	1	redundant
NDOR1	2	1	1	redundant
CYCS	12	10	2	redundant
TNFRSF11A	15	2	13	intermittent
CBL	83	40	43	critical
BAT3	92	33	59	critical
C3AR1	2	0	2	critical
C3	17	4	13	critical
PTPN6	78	10	68	critical
CCDC85B	139	103	36	critical
ZNF165	14	9	5	redundant
C8orf33	28	11	17	critical
FEZ1	42	9	33	critical
CAMK2A	38	22	16	critical
CPSF6	10	6	4	redundant
ANXA7	100	63	37	redundant
OTUB1	8	5	3	redundant
EZR	42	14	28	critical
CDH1	27	7	20	intermittent
SEMA4F	2	1	1	redundant
DLG4	89	26	63	critical
GLP2R	2	0	2	critical
GCG	9	4	5	redundant
TNRC4	7	7	0	redundant
PPP1R9A	3	1	2	redundant
PRKAR1B	7	6	1	redundant
GABRA1	4	1	3	redundant
MYST2	41	31	10	redundant
MAP2K4	19	7	12	redundant
MAPK10	14	8	6	redundant
RB1	169	106	63	critical
NCOA6	45	32	13	intermittent
BCL2	60	32	28	redundant
S1PR1	7	2	5	redundant
CAV1	80	35	45	critical
WIPF1	11	5	6	redundant
PIK3CG	20	11	9	redundant
CHN2	4	3	1	redundant
FKBP5	5	2	3	redundant
ATM	33	7	26	critical
NBN	11	8	3	redundant
AMPH	15	3	12	redundant
CLTC	39	21	18	intermittent
CENPJ	12	7	5	intermittent
NR0B1	15	11	4	redundant
MARK2	7	4	3	redundant
TOPBP1	11	5	6	intermittent
RAD9A	13	7	6	redundant
IKZF5	6	4	2	intermittent
IMPA2	2	1	1	intermittent
HERPUD1	8	5	3	redundant
SH3BP5	4	1	3	redundant
ZNF250	18	13	5	intermittent
127557	20	15	5	redundant
CTSS	4	1	3	redundant
PLCG1	98	37	61	critical
TNFRSF17	4	0	4	critical
ZNF512B	65	44	21	critical
SUPT5H	30	23	7	redundant
MSH2	15	10	5	redundant
MAX	22	12	10	intermittent
RBBP7	13	1	12	intermittent
ING1	22	10	12	redundant
MDFI	96	56	40	critical
HOXB9	10	7	3	redundant
SAT2	4	2	2	redundant
UBE2D3	23	18	5	redundant
CTDP1	14	6	8	redundant
ERH	14	9	5	redundant
SUMO1	56	28	28	intermittent
DNMT3B	29	20	9	critical
THRA	49	29	20	intermittent
COPS2	24	19	5	redundant
RGS4	11	5	6	redundant
PLCB1	11	5	6	redundant
CALM3	23	11	12	redundant
MYOG	19	12	7	redundant
ACTC1	31	7	24	critical
MAP3K7	48	30	18	redundant
EZH2	40	30	10	critical
HLF	9	4	5	intermittent
CEBPG	23	14	9	intermittent
GJA3	4	3	1	redundant
MIP	6	5	1	redundant
HDAC1	151	95	56	critical
SP1	124	65	59	critical
SDC4	10	1	9	redundant
FRAP1	9	4	5	redundant
FKBP1A	11	8	3	redundant
FFAR1	2	0	2	critical
GNAQ	38	12	26	critical
PRKDC	39	22	17	redundant
MAPT	41	17	24	intermittent
IPO13	5	1	4	redundant
PAX6	31	20	11	critical
RPSA	7	2	5	intermittent
PDGFRB	50	4	46	critical
GRB7	35	14	21	intermittent
CTNND1	20	16	4	redundant
ROBO1	7	0	7	critical
MGMT	7	3	4	redundant
TAF1C	14	9	5	redundant
TRIM24	36	21	15	intermittent
ZXDC	7	5	2	redundant
NR1H3	22	19	3	redundant
CDH5	16	6	10	redundant
JUP	32	19	13	redundant
EXPH5	2	1	1	redundant
DOK1	28	8	20	redundant
ZAP70	42	3	39	intermittent
SH3BP2	16	3	13	redundant
VASP	26	21	5	redundant
KPNB1	56	29	27	critical
ARR3	17	7	10	intermittent
DVL2	47	19	28	critical
PTPN12	32	26	6	intermittent
PSTPIP1	9	8	1	intermittent
PPP2R1A	24	11	13	intermittent
ACTB	97	54	43	critical
H2AFX	18	9	9	redundant
TOM1L1	21	2	19	critical
SMARCB1	32	19	13	redundant
AKAP11	4	2	2	redundant
PRKAR2B	14	12	2	redundant
ATXN1	123	58	65	critical
SIX5	6	3	3	redundant
ARHGAP1	19	1	18	critical
BNIPL	3	1	2	redundant
L1CAM	18	7	11	redundant
RBM12	4	2	2	redundant
TBC1D4	9	7	2	critical
PAK7	7	3	4	redundant
FHL3	20	14	6	redundant
PSPC1	2	1	1	redundant
PSMA1	16	5	11	redundant
RAD54B	8	5	3	intermittent
TUBB2A	12	7	5	redundant
CHGB	24	7	17	critical
MAP3K7IP1	48	19	29	critical
MAPK11	17	11	6	redundant
IFNAR1	17	4	13	intermittent
RHOQ	12	2	10	redundant
WASL	19	7	12	intermittent
ATF2	37	23	14	redundant
LILRB1	6	0	6	critical
HLA-B	13	6	7	redundant
NFKBIA	59	33	26	redundant
SKP1	24	13	11	intermittent
RAB11FIP2	8	1	7	intermittent
RAB11B	8	7	1	redundant
TJP1	23	5	18	critical
CNKSR2	10	7	3	intermittent
IMMT	42	14	28	critical
NEK2	16	7	9	critical
SET	27	18	9	intermittent
HMGB2	17	11	6	intermittent
VIPR2	2	0	2	critical
VIP	5	2	3	redundant
PPP1CC	12	7	5	redundant
HCFC1	30	18	12	intermittent
SYK	72	14	58	intermittent
SLC4A1	8	3	5	intermittent
SERPINB9	25	13	12	redundant
CR1	11	5	6	redundant
NHP2L1	5	4	1	redundant
SYTL4	6	3	3	redundant
RAB8A	10	7	3	redundant
CDK9	29	11	18	intermittent
MED21	12	8	4	redundant
PAPPA2	6	3	3	redundant
TAF5	14	11	3	redundant
TK1	148	86	62	critical
TCTEX1D2	3	2	1	redundant
CTNND2	14	9	5	redundant
C1D	6	1	5	redundant
TSNAX	6	4	2	redundant
SMAD1	137	91	46	critical
SMAD5	46	33	13	redundant
PMCH	10	3	7	intermittent
PCSK6	3	1	2	intermittent
TSPYL2	5	1	4	redundant
APTX	14	7	7	intermittent
CIC	12	10	2	intermittent
FCGR3A	12	0	12	critical
PTPRC	41	19	22	critical
STUB1	23	3	20	redundant
UBE2D1	25	20	5	redundant
KCNJ11	2	1	1	intermittent
AP2M1	28	13	15	critical
HBA1	3	1	2	intermittent
STRN4	18	7	11	critical
RAB5B	7	2	5	intermittent
RIN1	8	4	4	redundant
MRFAP1	7	3	4	redundant
SOSTDC1	5	3	2	redundant
BMP2	14	11	3	redundant
TXNIP	8	4	4	redundant
ZBTB32	7	6	1	redundant
GRM5	17	4	13	redundant
PRKCD	86	38	48	critical
MADD	6	3	3	redundant
PRKAA1	2	1	1	redundant
PTPRJ	11	0	11	critical
LAT	24	9	15	redundant
NR5A1	30	19	11	critical
GTF2B	44	29	15	redundant
EDA	3	2	1	redundant
FURIN	21	5	16	critical
ARHGEF1	13	7	6	intermittent
UNK	2	1	1	intermittent
MET	35	6	29	critical
NOS2	8	4	4	redundant
SCMH1	10	4	6	intermittent
LYPLA2	2	1	1	intermittent
CTNNB1	109	58	51	critical
AXIN2	4	2	2	redundant
ARRB1	53	20	33	critical
YAF2	12	8	4	redundant
HRAS	63	32	31	critical
ARAF	16	11	5	redundant
AKAP9	22	16	6	redundant
ITGA2	10	0	10	critical
HSPG2	25	15	10	intermittent
NFE2L1	11	7	4	intermittent
HEY1	11	9	2	redundant
GATA1	24	15	9	redundant
GNB1	17	4	13	critical
RASD1	6	4	2	redundant
LAMA4	14	7	7	redundant
ZHX1	47	33	14	critical
CDC25A	24	14	10	intermittent
MAP2K7	13	7	6	redundant
CNKSR1	9	6	3	redundant
SH3GL1	27	12	15	critical
PTPN23	3	2	1	redundant
MAPK8IP2	38	15	23	critical
MAPK8IP1	17	15	2	redundant
C11orf59	4	1	3	redundant
MAP3K10	14	2	12	critical
PHB	15	5	10	redundant
RELA	110	52	58	intermittent
NRP2	5	0	5	critical
VEGFA	11	3	8	intermittent
NTRK2	20	0	20	critical
SHC3	11	5	6	redundant
RPL10	5	4	1	redundant
TBPL1	14	11	3	redundant
PDLIM7	20	10	10	redundant
PCBP1	21	12	9	intermittent
PTN	83	21	62	critical
PPP2CA	47	27	20	critical
ACE2	3	1	2	intermittent
ERBB2	43	10	33	intermittent
SYNJ1	14	3	11	redundant
GNB2L1	66	36	30	critical
IL4R	20	4	16	redundant
IL2RG	20	9	11	redundant
SPP1	18	7	11	intermittent
MUC1	16	7	9	redundant
RAB11A	13	9	4	intermittent
CHMP1B	12	10	2	intermittent
TNNT1	51	22	29	critical
HAP1	68	56	12	intermittent
ELK1	29	20	9	redundant
SNRPD3	15	3	12	redundant
WDR77	9	4	5	redundant
EHMT2	22	15	7	redundant
E4F1	9	6	3	redundant
RFX6	7	4	3	redundant
MYC	83	52	31	critical
NFATC2	34	22	12	critical
LITAF	6	5	1	redundant
PRKAR1A	33	9	24	critical
SERPIND1	2	1	1	redundant
ELA2	27	11	16	intermittent
EDN1	11	5	6	intermittent
COPS6	79	47	32	redundant
TUB	12	6	6	redundant
ASNA1	3	2	1	redundant
SQSTM1	41	24	17	intermittent
SMAD2	161	99	62	critical
CD82	20	1	19	critical
VANGL1	4	1	3	redundant
CEBPA	40	21	19	redundant
RBL1	44	29	15	redundant
SPTBN4	12	3	9	redundant
SF3A2	3	1	2	redundant
LEF1	29	17	12	critical
S100B	18	0	18	critical
S100A1	7	2	5	redundant
JAK3	31	10	21	redundant
FAM103A1	4	1	3	intermittent
CASP6	31	20	11	redundant
IL1R1	10	0	10	critical
YWHAQ	73	45	28	critical
NIF3L1	34	23	11	intermittent
GRM7	12	1	11	intermittent
CBFB	5	2	3	redundant
RUNX3	16	10	6	redundant
MAF1	4	2	2	redundant
STOM	5	1	4	critical
ACCN2	3	1	2	redundant
FGF7	11	3	8	redundant
COL1A1	29	12	17	intermittent
HOXD13	4	3	1	redundant
TNFRSF14	27	10	17	intermittent
IKZF2	3	3	0	intermittent
SPRY2	24	14	10	intermittent
PTK2	93	44	49	critical
IGF2	16	5	11	redundant
ITGB1BP3	5	3	2	redundant
BTK	70	7	63	critical
KCMF1	2	1	1	redundant
ELF3	15	8	7	redundant
NFKB1	92	56	36	intermittent
ACCN3	8	4	4	redundant
MAGI1	18	7	11	critical
MTIF2	2	1	1	redundant
NFKBIB	35	26	9	redundant
EGFR	146	62	84	critical
HDAC9	20	8	12	redundant
HDAC4	54	34	20	redundant
ADORA2A	7	0	7	critical
GMFB	7	2	5	redundant
TGIF1	18	10	8	redundant
TFAP2A	23	17	6	redundant
MAP1B	19	7	12	redundant
U2AF1	8	4	4	redundant
PIGR	4	1	3	redundant
AP1M1	18	5	13	critical
SFRS10	11	4	7	critical
RNPS1	10	6	4	intermittent
DMD	17	9	8	redundant
DTNA	10	8	2	redundant
GTF3C1	22	17	5	redundant
GTF3C4	6	5	1	intermittent
PIP4K2A	7	5	2	redundant
MCM7	28	10	18	critical
ORC4L	3	2	1	redundant
ING4	10	7	3	intermittent
DUSP3	8	5	3	redundant
TRIM33	1	1	0	intermittent
NGFR	42	12	30	critical
MAGEH1	7	2	5	redundant
PKMYT1	5	4	1	redundant
TSHR	20	10	10	intermittent
BMP1	9	1	8	critical
YLPM1	5	2	3	redundant
EIF2S2	18	7	11	intermittent
EPB41	31	9	22	intermittent
TJP2	11	7	4	redundant
UBB	56	21	35	intermittent
SNCAIP	12	9	3	redundant
PLOD3	5	3	2	redundant
BTRC	32	10	22	critical
GNAO1	29	6	23	critical
RGS19	16	6	10	intermittent
GTF2I	20	8	12	redundant
DNM1	39	19	20	intermittent
NME2	14	4	10	redundant
FANCC	9	6	3	redundant
CALM1	116	53	63	critical
RIT2	11	7	4	redundant
ITSN2	10	1	9	critical
TBL3	4	1	3	redundant
CSNK1E	40	28	12	redundant
PER2	7	6	1	intermittent
PARVA	6	5	1	redundant
CUL1	29	21	8	redundant
BRCA2	16	6	10	critical
BCCIP	7	5	2	redundant
ZZEF1	3	2	1	redundant
SKIL	77	40	37	critical
MAD2L1	14	6	8	redundant
CDC27	15	11	4	redundant
KRT10	4	3	1	redundant
GADD45A	53	28	25	redundant
HIST3H3	37	20	17	intermittent
HLA-G	8	4	4	redundant
RHOA	53	21	32	redundant
PRKCZ	72	36	36	intermittent
GAD2	3	1	2	redundant
PRKCE	39	19	20	intermittent
MAP4K2	10	2	8	redundant
SERPINA4	12	7	5	redundant
NCOA1	98	58	40	redundant
SHC1	135	63	72	critical
MAPK6	139	70	69	critical
NCOR2	87	55	32	redundant
HIF1A	40	27	13	intermittent
STRN3	3	2	1	redundant
AP2A2	8	6	2	redundant
ACP5	11	7	4	redundant
MAPK9	40	24	16	intermittent
AGAP1	3	1	2	intermittent
PSMC2	14	10	4	redundant
PKD1	22	13	9	redundant
LIPE	4	1	3	redundant
MCF2	15	9	6	intermittent
HAND2	17	10	7	redundant
MAPK3	118	71	47	critical
LBR	6	4	2	redundant
SFRS1	22	8	14	redundant
SIP1	11	7	4	redundant
BARD1	29	8	21	redundant
IRAK1	49	12	37	critical
PHF17	8	7	1	redundant
FAM107A	18	6	12	redundant
LENG1	4	3	1	redundant
KLF10	8	8	0	redundant
NFYA	30	16	14	redundant
APC	17	13	4	redundant
UBAP2L	5	1	4	redundant
BAT2	21	3	18	critical
ECH1	8	3	5	redundant
PAFAH1B3	29	15	14	redundant
RAD51	21	12	9	redundant
E2F4	15	10	5	redundant
RFC1	18	13	5	intermittent
NR2C2	19	13	6	redundant
AR	179	112	67	critical
PARP1	37	13	24	intermittent
DLX4	1	1	0	redundant
PTPN13	19	11	8	intermittent
ARHGAP29	3	2	1	intermittent
LEMD3	4	2	2	redundant
CEP55	6	4	2	redundant
CABLES1	8	2	6	redundant
TNFRSF8	7	0	7	critical
E2F3	15	9	6	redundant
ZNF768	3	3	0	redundant
PRLR	15	0	15	critical
SAP30	29	20	9	redundant
CIR	7	7	0	redundant
PER3	10	7	3	redundant
PTPN11	99	36	63	critical
MS4A2	3	1	2	redundant
CD36	13	2	11	intermittent
BRCA1	111	44	67	critical
EIF2AK1	3	1	2	redundant
IL1F7	3	2	1	redundant
TFPI	4	2	2	redundant
RARA	56	19	37	critical
IRX4	1	1	0	redundant
CASP7	43	26	17	critical
NEDD4	35	25	10	redundant
VDR	37	16	21	intermittent
NCOA3	59	37	22	redundant
PRMT2	11	2	9	redundant
MYB	25	15	10	redundant
C11orf49	7	4	3	redundant
UBE3A	46	34	12	critical
AMFR	6	0	6	critical
ZNF10	2	2	0	redundant
HNRNPC	18	10	8	redundant
IRS4	12	9	3	redundant
MASP1	14	3	11	redundant
FHL1	23	15	8	redundant
ADORA2B	4	0	4	critical
ADRBK1	40	16	24	intermittent
SREBF1	20	13	7	redundant
MEF2C	33	23	10	redundant
KRTAP4-12	70	29	41	critical
CCDC116	4	2	2	redundant
KCNK9	7	3	4	redundant
YWHAH	56	36	20	intermittent
SHANK1	16	4	12	redundant
HOMER1	16	5	11	intermittent
CIRBP	4	2	2	redundant
MAP7D1	6	3	3	redundant
C7orf64	51	34	17	redundant
THOC7	4	2	2	redundant
HMGA1	30	18	12	intermittent
TTF1	7	4	3	redundant
RPS6KB1	14	5	9	redundant
DCTN1	30	18	12	redundant
DCTN3	4	3	1	redundant
EEF1G	72	20	52	critical
KARS	9	5	4	redundant
PSMF1	15	11	4	intermittent
MAGEA1	7	3	4	intermittent
RNF138	4	2	2	redundant
QKI	19	17	2	intermittent
ABI1	16	3	13	redundant
EPS8	23	11	12	intermittent
IGFBP4	5	1	4	redundant
IGF1	12	9	3	redundant
TXN	10	3	7	intermittent
GFER	3	2	1	intermittent
HRK	3	2	1	redundant
ACAT2	2	1	1	redundant
CCT3	8	5	3	redundant
NPFF	2	1	1	redundant
NPY	10	5	5	intermittent
PDK2	10	9	1	intermittent
HIC2	2	2	0	intermittent
CARM1	11	5	6	redundant
PTPRZ1	8	1	7	intermittent
ADD2	7	3	4	redundant
MAPK8	75	46	29	critical
CCDC88C	2	1	1	redundant
DKC1	3	2	1	redundant
SUV39H1	33	21	12	redundant
POLA1	10	4	6	redundant
HK2	6	1	5	intermittent
CD47	12	2	10	intermittent
PSMA7	6	5	1	redundant
HSPB1	19	7	12	redundant
PHC2	16	7	9	redundant
BMI1	17	11	6	redundant
TACC3	3	2	1	redundant
KAT2A	17	11	6	redundant
TRIP4	16	14	2	redundant
FBXO28	2	1	1	redundant
UBE2G1	4	2	2	redundant
CRK	70	30	40	critical
SNW1	28	14	14	redundant
ATN1	87	34	53	critical
RUNX1T1	40	22	18	redundant
DLG3	32	3	29	intermittent
EXOC4	4	2	2	intermittent
PUM1	2	1	1	redundant
PSMD11	30	15	15	redundant
SETDB1	116	88	28	critical
HSF1	32	22	10	redundant
GTF2A2	7	7	0	redundant
RASIP1	4	1	3	redundant
RAP2A	19	8	11	intermittent
DOK4	8	2	6	redundant
C14orf1	56	34	22	redundant
CCL18	6	4	2	redundant
E2F1	58	34	24	critical
ADRB2	25	7	18	intermittent
IL1B	10	5	5	redundant
ZNF238	2	2	0	redundant
RGS7	11	4	7	redundant
PLA2G4A	21	8	13	redundant
MAPKAPK5	18	13	5	redundant
EFNB2	18	6	12	intermittent
EWSR1	94	33	61	critical
RBPMS	54	40	14	critical
MEF2D	16	12	4	redundant
DIABLO	12	6	6	redundant
LRP1	45	21	24	critical
TGFBR2	35	13	22	redundant
GLOD4	3	2	1	redundant
WASF3	4	2	2	redundant
ROCK1	19	11	8	redundant
GNAI3	28	7	21	intermittent
RIC8A	13	7	6	intermittent
SRF	77	46	31	critical
FHL5	12	8	4	redundant
CLSPN	3	1	2	redundant
TAF1D	18	12	6	redundant
PECAM1	21	14	7	redundant
RANGAP1	6	3	3	redundant
AURKB	11	7	4	intermittent
TACC1	6	3	3	redundant
SIX1	13	7	6	intermittent
CCNA2	32	21	11	redundant
PTGER2	2	0	2	critical
PTGDS	8	3	5	intermittent
HIST1H3A	6	5	1	redundant
CSNK2A2	66	34	32	intermittent
SMURF1	73	61	12	critical
PDGFB	9	6	3	redundant
ITSN1	35	22	13	redundant
EXOSC6	26	5	21	redundant
MPP6	19	9	10	redundant
CXCR4	27	10	17	redundant
GNAI1	51	24	27	intermittent
PTPRU	8	3	5	redundant
RHOXF2	27	18	9	redundant
SFRS16	4	2	2	redundant
EPB49	9	1	8	critical
MED15	12	9	3	redundant
PXN	75	23	52	critical
SUFU	29	17	12	intermittent
SAP18	7	7	0	redundant
CASP2	23	3	20	critical
KPNA2	36	23	13	critical
HCLS1	12	6	6	redundant
TBC1D1	2	0	2	critical
BAK1	12	9	3	redundant
TSC22D3	8	8	0	redundant
GZMB	18	2	16	intermittent
DFFA	8	5	3	redundant
HDAC2	73	49	24	critical
NOLC1	11	4	7	redundant
NPY5R	2	0	2	critical
GHR	22	3	19	redundant
PTPN2	21	8	13	redundant
ZNF417	9	7	2	redundant
MCF2L	7	5	2	redundant
JTV1	29	20	9	intermittent
SYT17	5	1	4	redundant
EPS15	25	16	9	redundant
EPHA2	17	0	17	critical
GRIN2B	32	14	18	intermittent
MINK1	11	5	6	intermittent
LRP3	2	0	2	critical
GGA1	15	4	11	intermittent
MYO15B	6	3	3	intermittent
TRIM29	23	17	6	redundant
CCBP2	14	0	14	critical
CCL4	7	2	5	redundant
PPARG	49	30	19	redundant
FKBP3	6	3	3	redundant
FOXP1	3	1	2	critical
FOXP2	1	1	0	redundant
FOXO1	30	17	13	redundant
NR1H2	35	16	19	critical
TGM2	30	10	20	intermittent
PLCD1	8	4	4	redundant
DDX54	4	3	1	redundant
HLA-C	14	6	8	critical
CASP3	128	53	75	critical
SREBF2	16	10	6	redundant
LSM7	13	1	12	intermittent
LSM5	12	7	5	redundant
TTF2	17	8	9	critical
CDC5L	17	15	2	intermittent
FZD5	6	1	5	intermittent
LRP6	9	3	6	intermittent
COL13A1	6	1	5	redundant
ETS1	37	21	16	intermittent
PRPF40A	65	33	32	critical
OPRK1	4	0	4	critical
GABARAPL1	4	1	3	redundant
CCND1	41	16	25	redundant
RBX1	21	15	6	redundant
DAP3	7	1	6	redundant
PPBP	17	4	13	critical
STAP2	10	4	6	redundant
NRGN	3	2	1	redundant
PTPRM	9	0	9	critical
PTPRK	7	1	6	redundant
BCL2L1	58	40	18	critical
GNA12	25	8	17	intermittent
CASK	33	8	25	critical
KCNJ12	15	11	4	redundant
MED14	15	10	5	redundant
IGSF1	8	3	5	intermittent
ACVR2A	12	7	5	redundant
SST	5	2	3	redundant
SSTR2	8	3	5	redundant
HNF4A	42	12	30	redundant
SUB1	13	9	4	redundant
IRS2	35	21	14	redundant
ATP2A2	4	2	2	redundant
EIF4B	4	3	1	redundant
TRAF4	21	8	13	intermittent
CCNK	18	6	12	intermittent
IGHM	15	5	10	redundant
SH3GL2	36	20	16	intermittent
OLFM2	7	1	6	redundant
GNB5	20	12	8	redundant
RASSF5	11	8	3	redundant
PDCD5	8	4	4	redundant
ACVR1	69	31	38	critical
DUSP13	4	2	2	redundant
ACTL6A	11	3	8	redundant
POLR2A	63	44	19	intermittent
ASCL1	8	5	3	intermittent
HMGB1	73	42	31	critical
CTSD	17	6	11	redundant
RPS6KA3	26	8	18	intermittent
CREB1	48	34	14	redundant
CDC42	69	30	39	intermittent
CDC42EP1	6	3	3	redundant
TRIP10	14	11	3	redundant
RAB3IL1	3	2	1	intermittent
CIB1	15	10	5	intermittent
DAPK1	8	4	4	redundant
SMC3	6	4	2	redundant
MXD1	18	11	7	intermittent
UCP2	5	2	3	redundant
AMBP	4	1	3	redundant
ALB	15	8	7	intermittent
CTR9	4	1	3	redundant
RET	31	3	28	redundant
UBA52	25	12	13	redundant
SMAD4	142	87	55	intermittent
SERPINA5	15	7	8	intermittent
SEMG2	4	2	2	intermittent
TAPBP	8	3	5	redundant
LSM3	14	3	11	intermittent
SNRPE	9	8	1	redundant
RAC1	93	23	70	critical
MSC	7	5	2	redundant
ID2	38	22	16	redundant
RERE	18	14	4	intermittent
HMOX2	32	9	23	redundant
ZBTB33	2	2	0	redundant
SOS2	16	10	6	redundant
HDAC5	30	12	18	redundant
NCOR1	74	47	27	critical
DTX2	14	2	12	intermittent
HDGFRP3	2	1	1	redundant
TCEB2	11	3	8	critical
SOCS6	16	9	7	intermittent
NOC4L	9	4	5	redundant
RABIF	5	1	4	intermittent
DAPK3	7	2	5	redundant
ATF4	23	9	14	intermittent
MRPL37	2	1	1	redundant
MCM2	25	18	7	redundant
MCM6	15	13	2	redundant
MS4A1	6	4	2	redundant
PARP10	2	1	1	redundant
MAP1LC3B	44	33	11	intermittent
KLHL5	6	4	2	redundant
HOXC8	10	7	3	redundant
ZBTB44	6	5	1	redundant
OSGEP	19	6	13	intermittent
ATP6V1E1	5	1	4	intermittent
ALDOB	2	1	1	intermittent
COPS5	37	20	17	intermittent
ESR2	47	20	27	intermittent
PPIG	3	2	1	redundant
POLDIP2	8	1	7	intermittent
GFI1B	71	57	14	redundant
HTT	66	39	27	critical
SNRNP40	2	1	1	intermittent
RAG1	4	3	1	redundant
CBS	4	3	1	redundant
DAP	2	1	1	redundant
HNRNPA0	3	1	2	redundant
MAPKAPK2	19	12	7	redundant
ITGA2B	13	7	6	redundant
ETV6	10	7	3	redundant
L3MBTL	2	1	1	critical
RXFP1	1	0	1	critical
RLN3	2	1	1	intermittent
TNFAIP3	20	12	8	redundant
SOCS7	7	5	2	redundant
MAF	12	10	2	redundant
CBLB	35	24	11	redundant
CNTFR	7	0	7	critical
EMD	16	10	6	intermittent
CHD3	86	50	36	intermittent
RXRB	31	18	13	redundant
ZFPM2	12	6	6	intermittent
CTBP1	56	32	24	critical
INVS	2	1	1	intermittent
TNFSF11	30	8	22	critical
TIRAP	12	5	7	intermittent
TRAF6	74	19	55	critical
STAMBPL1	3	1	2	redundant
SMAD7	49	35	14	critical
FLNC	15	3	12	intermittent
CAPN3	6	3	3	redundant
ELK3	9	7	2	redundant
PA2G4	11	5	6	intermittent
EXOSC5	23	20	3	intermittent
AGFG1	5	1	4	intermittent
PKIA	4	3	1	redundant
RARG	16	13	3	redundant
DVL3	35	24	11	redundant
ARID3B	1	1	0	redundant
TSPAN4	7	0	7	critical
CLDN11	2	2	0	redundant
C19orf50	21	14	7	intermittent
NIN	8	4	4	redundant
EID1	9	4	5	redundant
NR0B2	24	16	8	redundant
BAT2L	4	2	2	redundant
TEAD1	7	5	2	intermittent
MEF2B	3	3	0	redundant
TRIM3	3	3	0	intermittent
CEBPE	20	13	7	redundant
TUBA1A	38	9	29	intermittent
ITPR1	23	9	14	intermittent
SOCS1	35	18	17	redundant
PIM2	5	2	3	redundant
GFRA1	2	0	2	critical
OPRD1	16	4	12	redundant
PIM1	12	7	5	redundant
NFATC1	7	5	2	redundant
RPS6KA1	38	24	14	redundant
AKAP8L	7	2	5	redundant
DHX9	26	16	10	redundant
EPHB1	10	0	10	critical
NCALD	9	8	1	redundant
HSPE1	14	6	8	redundant
SAT1	43	14	29	intermittent
F2R	14	3	11	redundant
SNX1	14	7	7	redundant
CST3	8	6	2	redundant
TRIM62	2	2	0	redundant
DBI	9	6	3	redundant
MEST	12	7	5	redundant
HSPA1A	51	29	22	intermittent
EIF4E2	4	1	3	intermittent
GPR183	1	0	1	critical
MTA1	13	3	10	redundant
RASGRF1	8	5	3	redundant
ZDHHC3	5	3	2	redundant
CNTNAP1	6	0	6	critical
ACTR2	8	0	8	critical
ARPC5	2	1	1	redundant
TNFRSF10B	9	1	8	redundant
TNFSF10	7	5	2	redundant
MDFIC	3	1	2	redundant
HSF4	7	7	0	redundant
CRP	11	4	7	critical
GP6	7	3	4	redundant
RALGDS	13	6	7	redundant
RIT1	11	5	6	redundant
EXOC8	11	7	4	redundant
PBX2	21	16	5	intermittent
HOXB8	4	4	0	redundant
EID2	6	3	3	redundant
TEAD4	4	3	1	intermittent
DDX24	19	4	15	critical
EIF3E	16	6	10	critical
MAPKAPK3	9	5	4	redundant
TCF3	53	27	26	intermittent
ARHGEF12	10	4	6	redundant
GNA13	32	12	20	intermittent
WT1	25	17	8	redundant
GTF2F1	23	13	10	redundant
CDC20	11	7	4	redundant
PFDN1	52	29	23	critical
NR2F1	24	15	9	intermittent
GABPA	12	7	5	redundant
PPIA	12	4	8	redundant
BTG1	10	4	6	redundant
IKBKG	43	31	12	redundant
TUBA1B	16	7	9	intermittent
SDPR	2	1	1	redundant
PLEKHF2	19	14	5	redundant
PARD3	30	13	17	critical
INADL	27	25	2	intermittent
EEF1D	19	8	11	critical
CDC2	118	48	70	critical
FLII	10	4	6	redundant
OPTN	8	7	1	redundant
MED31	64	52	12	intermittent
TBC1D5	3	2	1	redundant
GABARAPL2	21	17	4	intermittent
PBK	11	4	7	redundant
PRPH2	4	1	3	critical
PRPH	5	1	4	redundant
POLR2D	7	2	5	redundant
POLR2B	7	6	1	redundant
JUB	4	3	1	redundant
REPS2	6	2	4	redundant
RAB8B	6	4	2	redundant
DDR1	16	1	15	intermittent
COL2A1	22	11	11	critical
RFX1	18	9	9	intermittent
NFIX	4	3	1	intermittent
MSX2	21	11	10	redundant
SERPINH1	13	2	11	intermittent
C2orf18	10	4	6	intermittent
ITGB3	36	10	26	redundant
MAPK8IP3	21	5	16	redundant
WWP1	19	9	10	redundant
PAEP	9	2	7	redundant
NR2F2	17	11	6	intermittent
BIRC2	20	5	15	intermittent
UBE2J1	2	1	1	intermittent
NEK6	8	4	4	redundant
NEK9	6	4	2	intermittent
CBX4	15	8	7	redundant
EIF4E	18	15	3	intermittent
NFAT5	2	2	0	redundant
TEC	21	8	13	redundant
NTRK1	30	5	25	redundant
CCR9	1	0	1	critical
CCL25	2	1	1	redundant
PDZK1	14	2	12	critical
VPS24	10	9	1	redundant
IL1RL1	4	0	4	critical
PEA15	13	6	7	redundant
KAT5	81	43	38	critical
UBE2E3	13	10	3	redundant
CNOT4	7	6	1	redundant
MDK	15	10	5	redundant
EAPP	2	1	1	redundant
PSMC5	51	31	20	intermittent
NR1I3	10	10	0	redundant
LMO2	23	11	12	intermittent
RNF12	11	7	4	redundant
SAA1	6	1	5	redundant
COL4A3	16	5	11	intermittent
NRXN1	23	0	23	critical
SYTL3	2	1	1	redundant
PRKRIP1	2	1	1	intermittent
CACYBP	5	2	3	redundant
OTUD7B	2	2	0	redundant
CCDC130	7	3	4	redundant
ZBTB16	82	33	49	critical
NMT1	10	8	2	redundant
ARL5A	4	2	2	redundant
IER3IP1	3	1	2	redundant
ZNF580	3	2	1	redundant
TSC22D4	33	29	4	redundant
SMAD6	19	15	4	redundant
RFXANK	6	5	1	redundant
TIAM1	21	14	7	redundant
GPRASP1	37	12	25	critical
GLP1R	4	2	2	redundant
EVL	11	7	4	redundant
A2BP1	19	8	11	redundant
ACTL6B	10	7	3	redundant
IL1RAP	14	3	11	redundant
TCEB3B	13	6	7	redundant
SRGN	12	6	6	redundant
CEP70	31	18	13	redundant
RCAN1	5	2	3	redundant
MAP3K3	25	13	12	redundant
TCF4	20	10	10	redundant
LRRC4C	1	0	1	critical
DFNB31	4	1	3	intermittent
GLUL	7	2	5	redundant
ARNT2	5	4	1	redundant
SKIV2L2	15	12	3	redundant
HERC3	2	1	1	redundant
DMRTB1	11	10	1	redundant
GNL3	2	1	1	redundant
POLD1	6	4	2	redundant
GPS1	12	5	7	redundant
ADRA2A	9	3	6	redundant
DMPK	13	7	6	redundant
SFN	30	22	8	intermittent
GPRIN2	8	5	3	redundant
GAB2	29	18	11	intermittent
NPHS1	10	5	5	redundant
ABR	2	1	1	redundant
PIP5K1C	8	6	2	redundant
EDA2R	5	0	5	critical
GABRR2	4	2	2	redundant
RAB3B	10	4	6	intermittent
CD5	20	15	5	intermittent
UBE2V2	4	1	3	redundant
ARHGDIA	26	23	3	redundant
STXBP3	8	4	4	redundant
SMN1	123	49	74	critical
PIP4K2C	13	5	8	intermittent
SRGAP1	4	2	2	redundant
PARK2	28	10	18	critical
HEXDC	6	3	3	redundant
PTH1R	7	0	7	critical
SLC9A3R1	39	16	23	critical
GORASP2	21	16	5	intermittent
KLHL3	6	5	1	redundant
TNFRSF12A	6	0	6	critical
TNFSF12	3	2	1	intermittent
HEY2	14	9	5	redundant
TMSB4Y	2	1	1	redundant
LEP	8	2	6	intermittent
HK3	5	3	2	redundant
CDC2L1	10	6	4	redundant
DAPP1	7	4	3	redundant
TLE1	84	60	24	intermittent
SMCR7L	2	1	1	redundant
SP100	12	8	4	redundant
MCM10	26	12	14	redundant
HSP90AB1	23	13	10	redundant
SF3B1	14	5	9	redundant
DYRK1A	10	8	2	redundant
RNF7	8	4	4	redundant
SPTBN1	15	5	10	redundant
MTA2	12	8	4	redundant
RCC1	40	23	17	redundant
ADAM19	4	2	2	redundant
NRG1	6	5	1	redundant
RAPGEF1	10	5	5	redundant
CUL3	8	6	2	redundant
PLXNB2	7	0	7	critical
POLA2	28	9	19	intermittent
PAN2	2	1	1	redundant
IKZF3	9	5	4	redundant
LOC440258	3	2	1	redundant
H3F3A	12	8	4	intermittent
SMARCA4	48	30	18	critical
CUTC	5	2	3	redundant
LNX1	45	22	23	intermittent
CSPG4	9	6	3	intermittent
POLR3F	9	6	3	redundant
BCL2L11	9	4	5	redundant
CNOT7	8	2	6	intermittent
ANAPC7	2	1	1	redundant
AKAP1	13	7	6	redundant
PSME1	17	10	7	intermittent
NFKB2	35	25	10	redundant
SRPK2	2	1	1	redundant
FLT3	10	9	1	redundant
CD93	17	1	16	critical
F12	6	2	4	redundant
C4orf17	5	3	2	redundant
BMP5	2	1	1	intermittent
FST	7	4	3	intermittent
NLGN3	6	3	3	redundant
PITX2	8	5	3	intermittent
IL2RB	25	2	23	intermittent
APLP1	42	29	13	redundant
PCDHA4	14	6	8	redundant
MED28	7	1	6	intermittent
MED8	26	16	10	redundant
CD28	16	1	15	critical
IL12A	3	2	1	redundant
CALB2	2	1	1	intermittent
BAT1	22	15	7	redundant
TFE3	12	6	6	intermittent
TFDP2	9	5	4	redundant
LOR	2	1	1	redundant
CRKRS	5	3	2	redundant
RCOR1	6	5	1	redundant
C11orf58	14	4	10	redundant
FAM160A2	2	1	1	intermittent
RABAC1	32	16	16	intermittent
PRKD1	22	11	11	redundant
PFDN4	4	2	2	redundant
NR1I2	13	11	2	redundant
TOP1	18	12	6	redundant
MED1	34	20	14	intermittent
NDUFA6	3	1	2	redundant
ADD1	15	11	4	redundant
C7orf20	9	7	2	intermittent
FGR	18	4	14	critical
HIPK1	9	4	5	redundant
PVRL4	2	0	2	critical
TMOD3	3	2	1	redundant
CDK5RAP2	16	12	4	redundant
SLA	10	6	4	redundant
ACTR3	6	1	5	redundant
ATF1	22	15	7	redundant
HNF1B	3	3	0	redundant
ZNF691	1	1	0	intermittent
FRS2	21	12	9	redundant
UQCRQ	2	1	1	intermittent
ERCC8	6	4	2	redundant
ARHGEF7	19	9	10	redundant
AVP	5	3	2	critical
TXNDC17	5	3	2	redundant
CAST	9	2	7	intermittent
NOVA1	3	2	1	redundant
MPL	6	0	6	critical
ATXN2L	3	2	1	redundant
CCNE1	25	10	15	redundant
SHOX	1	1	0	redundant
SH2D3C	7	3	4	redundant
FBXW7	14	4	10	critical
ARL6IP1	3	1	2	redundant
IQGAP1	21	8	13	redundant
RPS6KA5	39	16	23	intermittent
UFM1	5	2	3	redundant
HUWE1	5	1	4	redundant
SDF4	9	3	6	redundant
SKP2	25	12	13	intermittent
CUL4A	7	5	2	redundant
PIAS4	60	41	19	redundant
ABI3	13	8	5	intermittent
RHOH	6	2	4	redundant
RPA1	24	4	20	redundant
TCEA2	13	8	5	redundant
CSF2RB	25	5	20	redundant
SNTA1	22	3	19	intermittent
CTSG	24	10	14	redundant
SERPINB13	7	4	3	redundant
KIAA0182	6	4	2	redundant
GNAI2	53	38	15	intermittent
DUSP4	6	1	5	redundant
CDK4	48	22	26	intermittent
NCK1	59	6	53	critical
WAS	36	19	17	critical
HPR	2	1	1	redundant
CCDC90B	24	15	9	redundant
RACGAP1	9	6	3	redundant
FABP1	2	1	1	redundant
IFI35	2	1	1	intermittent
BATF	12	9	3	intermittent
SKI	16	9	7	redundant
MECP2	13	7	6	redundant
SOX6	8	6	2	redundant
SOX5	6	4	2	redundant
MAPK1IP1L	3	2	1	redundant
COPB2	4	2	2	redundant
NCAPG	2	1	1	redundant
ARPC3	13	7	6	critical
THNSL2	2	1	1	redundant
COBRA1	5	1	4	redundant
GABRB3	3	2	1	redundant
JUNB	21	10	11	intermittent
CAMK2B	11	7	4	redundant
TRA2A	6	1	5	redundant
ETS2	20	12	8	intermittent
CHEK1	16	7	9	redundant
PHAX	9	3	6	redundant
NSFL1C	10	8	2	redundant
RASSF7	1	1	0	intermittent
STRAP	13	6	7	intermittent
DOCK8	5	4	1	redundant
MST1R	20	4	16	intermittent
FIBP	7	5	2	redundant
PLAT	20	16	4	redundant
CHRM3	7	1	6	redundant
ARF6	13	1	12	critical
CBR3	2	1	1	critical
RAB35	5	3	2	redundant
KLF11	7	4	3	redundant
BMPR1A	16	0	16	critical
GDF5	8	5	3	redundant
PACSIN1	9	7	2	redundant
C9orf114	2	1	1	redundant
MAP2K5	16	14	2	critical
APP	75	31	44	critical
U2AF2	22	11	11	redundant
RAD23A	15	8	7	intermittent
MCM3AP	12	7	5	redundant
PPM1A	14	4	10	intermittent
ABLIM1	13	5	8	redundant
CDKN1B	36	10	26	critical
CD55	6	1	5	intermittent
CD14	7	2	5	redundant
TRA@	10	2	8	redundant
RRAS2	23	11	12	redundant
EGR1	16	10	6	critical
WWP2	20	4	16	critical
SLC2A4	29	26	3	intermittent
WEE1	14	7	7	redundant
PTGES3	15	9	6	redundant
AIP	9	5	4	redundant
RPS27	6	2	4	redundant
C2orf44	12	7	5	redundant
LEPR	15	2	13	redundant
PPP1R8	17	8	9	redundant
FEN1	12	5	7	redundant
CDK7	22	15	7	intermittent
LSM4	13	5	8	intermittent
FKBP4	10	6	4	redundant
SLC6A3	5	1	4	redundant
PICALM	6	5	1	redundant
NUDT3	35	11	24	critical
RPL8	8	4	4	redundant
RPS28	4	2	2	redundant
DRAP1	20	14	6	redundant
RASD2	11	4	7	redundant
TCERG1	29	24	5	redundant
NME1	14	6	8	critical
RPL7A	2	1	1	intermittent
GRINL1A	16	12	4	intermittent
RP4-691N24.1	34	6	28	critical
GCC1	10	4	6	intermittent
NCKIPSD	11	7	4	redundant
PRKRA	16	7	9	redundant
ZNF148	4	4	0	redundant
SH3GL3	40	12	28	critical
AES	24	11	13	intermittent
ARID3A	15	9	6	redundant
FBXW11	11	6	5	redundant
PQBP1	14	9	5	redundant
KIAA0087	4	2	2	redundant
AP1M2	9	2	7	intermittent
MCM3	14	4	10	redundant
PSAP	18	8	10	intermittent
NEDD4L	8	3	5	redundant
UBE2E1	11	8	3	redundant
POLR2C	20	11	9	critical
POLR2L	10	5	5	redundant
ANAPC2	3	2	1	redundant
MAP2	14	5	9	intermittent
IL16	22	14	8	critical
KCND2	7	4	3	critical
HDAC6	23	16	7	redundant
SPEN	23	15	8	redundant
PRKAR2A	32	20	12	critical
SLC9A1	9	5	4	intermittent
CHP	4	2	2	intermittent
SYT7	7	1	6	intermittent
STX3	6	3	3	redundant
ATG12	6	2	4	redundant
INSR	83	33	50	redundant
ARHGAP26	3	2	1	redundant
SGK1	11	4	7	redundant
LRP2BP	8	3	5	redundant
COPS3	14	4	10	redundant
PHF21A	6	5	1	redundant
ARHGEF11	15	7	8	intermittent
COX17	9	4	5	redundant
UTRN	9	6	3	redundant
CD44	36	13	23	redundant
HOXC10	2	2	0	redundant
F13A1	12	5	7	redundant
DTX3L	2	0	2	critical
RBM14	6	3	3	redundant
TINAGL1	6	2	4	redundant
ADCYAP1	6	2	4	redundant
MME	12	5	7	redundant
GATA2	22	14	8	redundant
CSTF2	15	9	6	redundant
SH2B2	18	10	8	redundant
MYO10	5	2	3	intermittent
DBN1	23	19	4	redundant
HGS	47	20	27	critical
RALA	19	16	3	intermittent
STAT5B	40	29	11	redundant
TLR1	8	1	7	intermittent
TLR9	6	1	5	intermittent
BLNK	26	16	10	redundant
XK	2	1	1	redundant
CABLES2	4	1	3	redundant
EXOC5	4	2	2	redundant
ANXA11	5	2	3	redundant
S100A6	4	3	1	redundant
ELF1	8	7	1	redundant
PRR13	5	3	2	redundant
WDR18	5	2	3	redundant
C4orf14	7	4	3	intermittent
LRP5	7	2	5	redundant
DKK1	5	3	2	redundant
SF3B4	9	2	7	intermittent
STX7	4	1	3	redundant
STX8	11	8	3	critical
ATP6V1A	4	1	3	redundant
UBR1	24	6	18	redundant
KRAS	14	4	10	redundant
IGSF21	28	18	10	redundant
FAF1	29	9	20	intermittent
FGF6	4	2	2	redundant
FGFR3	37	15	22	critical
UBE2D2	11	6	5	redundant
LTA4H	2	1	1	redundant
TMEM62	7	6	1	intermittent
VSNL1	6	4	2	redundant
PHACTR3	4	2	2	redundant
CBFA2T3	9	6	3	redundant
COIL	59	45	14	critical
MED23	8	7	1	intermittent
AIFM1	7	4	3	redundant
MYOZ3	7	2	5	intermittent
IL8RB	17	5	12	intermittent
MYO5B	7	1	6	intermittent
RBPJ	28	18	10	redundant
KCNJ15	2	1	1	redundant
GRIN1	48	10	38	critical
GRIN2D	30	16	14	redundant
PRC1	6	2	4	redundant
STAT5A	50	32	18	redundant
CCR3	16	5	11	critical
CCL13	8	4	4	redundant
MUTYH	3	1	2	redundant
APEX2	8	2	6	redundant
DLGAP1	13	6	7	redundant
FZD9	4	2	2	redundant
IRF7	13	7	6	redundant
YTHDC1	10	5	5	redundant
ZBTB6	2	2	0	redundant
MMP9	19	0	19	critical
COL4A6	8	2	6	redundant
MYO15A	3	1	2	intermittent
USP13	9	1	8	intermittent
SNRPD2	19	6	13	critical
SMN2	8	4	4	redundant
SMARCA2	9	6	3	redundant
ARID1B	4	3	1	redundant
VAV1	64	38	26	intermittent
ADAM9	10	3	7	redundant
MAD2L2	6	2	4	critical
CDK5	50	38	12	critical
CMA1	6	3	3	redundant
MMP1	14	7	7	redundant
MYCBP	17	15	2	redundant
SSRP1	17	11	6	redundant
PRKG1	31	9	22	critical
DISC1	17	12	5	intermittent
PPP1R15A	15	11	4	redundant
ARSE	4	3	1	intermittent
C19orf6	1	1	0	intermittent
LSM2	15	5	10	redundant
ANKRD24	4	2	2	redundant
CBX5	38	24	14	intermittent
SNIP1	32	23	9	redundant
CSAD	10	4	6	redundant
GSC	4	3	1	redundant
FOXA2	10	7	3	intermittent
SNRPF	4	2	2	redundant
CASP1	25	7	18	intermittent
MSX1	24	13	11	critical
PLXNB1	8	0	8	critical
HTRA1	12	1	11	critical
COX5A	3	1	2	redundant
CCT4	6	6	0	redundant
CACNA1A	5	3	2	redundant
HMOX1	2	1	1	redundant
TP63	13	9	4	redundant
ND4	3	1	2	redundant
BMP7	11	5	6	redundant
CHMP1A	4	3	1	redundant
DNM2	46	14	32	intermittent
AKAP8	22	12	10	redundant
UPF2	24	7	17	intermittent
SMG1	7	3	4	redundant
IRF5	10	7	3	redundant
ZNF384	4	4	0	redundant
ALOX12	5	3	2	redundant
DDX17	13	6	7	redundant
CFLAR	20	6	14	redundant
CCNB1	24	0	24	critical
GAD1	5	2	3	intermittent
PSMA3	20	11	9	redundant
CEACAM5	2	1	1	redundant
TOLLIP	16	6	10	intermittent
TOM1	3	2	1	intermittent
MRPS9	4	3	1	redundant
RADIL	9	2	7	intermittent
MED19	9	5	4	redundant
MIDN	3	2	1	redundant
IL6ST	25	14	11	redundant
NOS1	22	8	14	critical
MDC1	9	5	4	redundant
SPOCK2	2	1	1	intermittent
TES	9	3	6	intermittent
RBM41	4	1	3	redundant
DRD3	11	1	10	critical
WWC1	8	6	2	redundant
RALBP1	12	6	6	redundant
EPRS	6	3	3	redundant
IL23R	3	1	2	redundant
DCK	3	2	1	redundant
PIAS1	48	21	27	intermittent
MTMR10	2	1	1	redundant
ATXN2	19	14	5	critical
NCK2	36	15	21	intermittent
POM121	16	13	3	redundant
NUP153	6	3	3	redundant
ZFHX3	5	4	1	redundant
PLD1	18	14	4	intermittent
ACTG1	38	7	31	critical
RPN1	11	8	3	redundant
XPA	11	7	4	redundant
ERCC6	12	10	2	redundant
MEF2A	24	17	7	redundant
PAG1	17	5	12	redundant
CCDC136	6	3	3	redundant
RGS16	13	6	7	intermittent
NAP1L4	10	6	4	redundant
VAV3	17	6	11	redundant
LCP2	30	19	11	redundant
SOS1	47	23	24	critical
PDHA1	3	2	1	redundant
ADPGK	4	3	1	redundant
PTPRR	4	1	3	redundant
NFKBIE	11	9	2	redundant
KCNJ9	4	2	2	intermittent
CDH13	2	1	1	intermittent
NOTCH4	12	0	12	critical
SOX8	18	11	7	redundant
UTF1	3	3	0	redundant
CSE1L	10	7	3	redundant
TLN1	24	8	16	intermittent
PFKL	6	2	4	redundant
TARBP2	7	4	3	intermittent
MYCN	10	7	3	redundant
MITF	23	14	9	intermittent
PRNP	23	0	23	critical
STIP1	6	1	5	redundant
ZNF263	10	7	3	redundant
PAWR	12	10	2	redundant
AATF	15	12	3	redundant
CDC73	17	15	2	intermittent
CSNK1D	19	13	6	redundant
HLA-F	4	2	2	redundant
TRPC3	17	5	12	intermittent
SLC8A1	6	2	4	redundant
EXOSC3	5	3	2	redundant
EXOSC8	23	19	4	intermittent
COL4A4	10	3	7	redundant
CBLC	9	6	3	redundant
GORASP1	9	5	4	redundant
TMED2	5	3	2	redundant
C9orf25	6	3	3	redundant
NIPSNAP3A	8	6	2	redundant
INPP5D	22	8	14	redundant
UHRF1	3	3	0	redundant
CAPN2	11	3	8	intermittent
CDK5R1	19	11	8	redundant
FBN2	5	3	2	intermittent
ZNF8	18	11	7	redundant
GEMIN7	14	6	8	redundant
ERBB3	25	4	21	critical
UBE2R2	4	1	3	redundant
MAP3K5	30	10	20	critical
TNFSF13	10	6	4	redundant
SOCS3	30	16	14	redundant
TNC	7	2	5	redundant
RPH3A	9	2	7	redundant
ARHGEF10L	2	1	1	redundant
MYOD1	45	16	29	critical
ANAPC10	4	1	3	redundant
DAB2	27	14	13	critical
SH2B1	5	2	3	redundant
PPP2R3A	6	3	3	redundant
SND1	12	8	4	redundant
RSRC1	3	1	2	intermittent
EPN2	6	5	1	redundant
DNAJB1	11	3	8	critical
TSC2	22	14	8	redundant
FOSL2	7	6	1	intermittent
TEF	6	6	0	intermittent
MRC1	2	0	2	critical
CHEK2	23	2	21	intermittent
NRAP	5	4	1	intermittent
KBTBD10	2	2	0	intermittent
ARHGEF2	8	4	4	redundant
LTB4R	2	0	2	critical
PLAU	15	7	8	redundant
SERPINB2	4	2	2	redundant
SFRS3	16	10	6	redundant
HAX1	19	14	5	intermittent
KIAA0513	3	2	1	intermittent
TBL1X	11	5	6	redundant
BAMBI	2	0	2	critical
RASSF1	19	8	11	redundant
CYFIP2	7	4	3	redundant
SCAMP1	7	3	4	redundant
S1PR4	3	0	3	critical
F2RL1	11	2	9	intermittent
FGFR2	18	1	17	critical
FGF17	4	2	2	redundant
TRAF3	37	15	22	intermittent
TRIM37	32	17	15	redundant
FLT4	9	2	7	redundant
LDOC1	31	21	10	redundant
WDR62	3	1	2	redundant
GATA4	20	13	7	redundant
RFX3	7	4	3	redundant
CD247	29	8	21	critical
STK38	4	1	3	redundant
RICS	20	15	5	redundant
GTF2IRD1	4	4	0	redundant
SYT4	9	2	7	intermittent
SYNCRIP	19	16	3	redundant
RPS2	15	6	9	redundant
SNRNP70	27	12	15	redundant
CELSR3	11	0	11	critical
CUL9	7	3	4	intermittent
HIST2H4A	11	9	2	critical
CTTN	22	11	11	critical
[truncated: 4,351 more rows]
