# Supplementary material for: Network controllability analysis of intracellular signalling reveals viruses are actively controlling molecular systems
Source: Sci Rep. 2019 Feb 14;9:2066. doi: 10.1038/s41598-018-38224-9 (PMC6375943; doi:10.1038/s41598-018-38224-9)
Supplement: Supplementary file 5 — Supplementary data file 3 [file 41598_2018_38224_MOESM5_ESM.xlsx]

## Sheet: Critical driver node comparison
S3: Comparison between critical driver nodes among uninfected and infected network for MDS.
Exclusively in uninfected	Common among uninfected and infected	Exclusively in infected
ADRA1A	3807	CD5
ACP1	57667	DNM2
AGT	388774	MSN
ANGPTL1	ACTA1	NOL12
AP1M1	ACTB	PCBP1
AP2B1	ACTC1	RABAC1
APBA1	ACTG1	SFRS2
APOB	ACTN1	SKP1
APOE	ACTR2	TUBA1A
AR	ACVR1	UPF1
ARF6	ACVR1C	VIM
ARHGDIB	ACVR2B	ACAP1
ATM	ACVRL1	ASGR1
B2M	ADCYAP1R1	COL4A3
BAI1	ADIPOR1	EPB41
BAT2	ADIPOR2	HCFC1
BAX	ADORA2A	ITGA3
BDKRB2	ADORA2B	SERPING1
BMPR1A	ADRA1D	STAT2
C1orf103	ADRA2B	TNFRSF14
C3	ADRA2C	WASL
CALR	A2M	PMCH
CASP7	ABL1	RAB5B
CBL	AKT1	EPS8
CCNB1	AMFR	RAB3IL1
CCR3	AMHR2	POLDIP2
CCR4	ANK1	BATF
CCR5	ANK3	MYO15A
CCR6	AP2M1	CREB3L3
CCR7	APOA1	TTN
CCR8	APOA2	GRK5
CCR9	APP	ECT2
CD151	ARF1	DAZAP2
CD1D	ARHGAP1	MYO7A
CD2	ARNT	NR2F6
CD247	ARPC3	ENO2
CD27	ARRB1	DST
CD28	ASGR2	NDN
CD40	ATF7IP	RFXAP
CD46	ATN1	FBL
CD53	ATP5J2	TRIM39
CD63	ATP6AP2	IAPP
CD8B	ATXN1
CDKN1B	AVP
CDKN2A	AVPR1B
CFTR	AVPR2
CHGB	B9D1
CHMP2A	BAI2
CLEC4M	BAMBI
CNR2	BAT3
CNTNAP1	BAT4
COX1	BAT5
CRP	BCL10
CSF1R	BCL2L1
CSF2RA	BDKRB1
CTTN	BMP1
CXCR3	BMP4
CXCR5	BMPR1B
DCN	BMPR2
DDX20	BNIP3L
DNAJB1	BRCA1
DRD3	BRCA2
E2F1	BTK
EDNRB	BTRC
EFEMP2	BZW2
EIF3E	C2orf18
EMG1	C3AR1
ERCC3	C6orf47
EXOSC4	C7orf36
F3	C8orf33
FCGR3A	CALCRL
FCGR3B	CALM1
FGF9	CAMK2A
FGR	CAPN1
FN1	CASK
FOXP1	CASP2
FPR1	CASP3
FPR2	CASP8
FYN	CASR
FZD1	CAV1
GAST	CBR3
GFRA1	CCBP2
GLI3	CCDC85B
GNAO1	CCKAR
GPC1	CCL5
GPR1	CCNDBP1
GPR135	CCR2
GPR183	CCRL1
GRIN1	CD4
GRM3	CD81
HDAC2	CD82
HLA-DRA	CD93
HNRNPH3	CD97
HNRNPK	CDC2
HSPG2	CDC37
HTR1A	CDK3
HTR2B	CDK5
HTRA1	CDKN1A
IFNAR2	CELSR1
IFNGR1	CELSR2
IFT172	CELSR3
IGF2R	CHD3
IL13RA1	CHMP5
IL15RA	CHRM1
IL1R1	CHRM2
IL1R2	CHRM4
IL2RA	CHRM5
IL31RA	CLEC1B
IL6R	CLEC5A
IL7R	CLIC1
IL8RA	CLOCK
IRS1	CNOT1
ISL1	CNTFR
ITGA8	COIL
ITGAL	COL2A1
ITGAX	CORT
ITGB6	CREBBP
KAT5	CRHR2
KIR2DL2	CRK
KLRK1	CRMP1
LASS2	CRX
LBP	CSF3R
LDLR	CSNK2A1
LEF1	CSNK2B
LILRB1	CTBP1
LMO4	CTBP2
LTBR	CTNNB1
MAD2L2	CTSB
MAFK	DAB2
MAP1S	DARC
MAP3K14	DCTN2
MBP	DDR1
MESDC2	DDR2
MET	DDX24
MLLT1	DGCR2
MMP9	DLG1
MRC1	DLG4
MSX1	DNAJA1
MYD88	DNMT3B
NCR1	DOM3Z
NCR3	DPP4
NFATC2	DPY30
NPPA	DRD1
NPR3	DRD2
NR4A1	DRD4
NRCAM	DRD5
NXF1	DTX3L
OASL	DVL2
OPRK1	DYNLL1
OSMR	EDA2R
P2RY1	EDAR
PARD3	EED
PARP1	EEF1A1
PDGFRB	EEF1D
PDIA3	EEF1G
PFN2	EGFR
PIK3R1	EGR1
POLR2C	EIF2AK2
POMC	EIF6
PRDX1	ELA2
PRMT5	ENAH
PSMA5	EP300
PSMB1	EPB49
PTAFR	EPHA1
PTGER2	EPHA2
PTK2	EPHA3
PTPRC	EPHA4
PTPRJ	EPHA5
PTPRO	EPHA6
PVR	EPHA7
PXN	EPHA8
RAB9A	EPHB1
RAC1	EPHB2
RAN	EPHB4
RASA1	ERBB3
RNF11	ESR1
RNF4	EWSR1
ROBO4	EXOSC10
RPS6KA5	EZH2
RPS6KB2	EZR
SCTR	F10
SFRS10	F2
SHBG	F2RL3
SIRPA	FAM46A
SMARCA4	FBXW7
SMURF1	FCER1G
SNRPD2	FEZ1
SOD2	FFAR1
SPG21	FFAR2
STAU1	FGF2
STX8	FGFR1
SYNGAP1	FGFR2
TACR2	FGFR3
TBC1D4	FLJ25770
TF	FOLR1
TFRC	FURIN
TGFBR3	FZD3
THBD	FZD6
TLR4	FZD7
TLR5	FZD8
TLR6	GABARAP
TLR7	GABBR2
TLR8	GAD1
TM4SF1	GADD45G
TMEM11	GALR1
TNFRSF10A	GCGR
TNFRSF10C	GFRA2
TNFRSF10D	GHRHR
TNFRSF1B	GHSR
TNFRSF8	GLP2R
TNFRSF9	GNAQ
TRAF4	GNAS
TRD@	GNB1
TREM1	GNB2L1
TREM2	GNRHR
TRHR	GOLM1
TRIM11	GOPC
TRIM5	GOT2
TSPAN4	GPR108
TTF2	GPR143
UBL4A	GPR151
VCL	GPR17
WAS	GPR26
YAP1	GPR37
YWHAB	GPR39
YWHAE	GPR77
ZBED1	GPRASP1
ZNF598	GPRC5C
	GRB2
	GRM2
	GRM6
	GRP
	GSK3B
	GUCA1B
	GUCY2C
	HCK
	HCRTR1
	HCRTR2
	HDAC1
	HDAC3
	HGS
	HHIP
	HIST2H4A
	HLA-A
	HLA-C
	HMGB1
	HMP19
	HOXA13
	HRAS
	HRH2
	HRH4
	HSP90AA1
	HSPA5
	HSPA8
	HSPB3
	HTR1B
	HTR1F
	HTR2A
	HTR2C
	HTR3A
	HTR6
	HTR7
	HTT
	IL10RB
	IL11RA
	IL12RB1
	IL13RA2
	IL16
	IL17RB
	IL18
	IL18R1
	IL18RAP
	IL1RAPL1
	IL1RL1
	IL1RL2
	IL21R
	IL22RA1
	IL22RA2
	IL27RA
	IL28RA
	IL3RA
	IL5RA
	IL9R
	IMMT
	INSRR
	IRAK1
	ITGA1
	ITGA10
	ITGA11
	ITGA2
	ITGA5
	ITGA7
	ITGA9
	ITGAD
	ITGAE
	ITGAM
	ITGB1
	ITGB1BP1
	ITGB8
	ITPR3
	ITSN2
	JAK1
	JUN
	KCND2
	KIAA1279
	KIAA1377
	KIR2DL1
	KIR2DL4
	KIR2DS1
	KIR2DS4
	KIR3DL1
	KIR3DL2
	KISS1R
	KIT
	KLRB1
	KLRC2
	KLRC3
	KLRC4
	KNG1
	KPNA2
	KPNB1
	KREMEN1
	KRT15
	KRT5
	KRT8
	KRTAP4-12
	L3MBTL
	LANCL1
	LCK
	LHCGR
	LILRA3
	LILRB4
	LPAR1
	LPAR2
	LPAR3
	LPHN1
	LPHN2
	LRP1
	LRP10
	LRP12
	LRP2
	LRP3
	LRP8
	LRRC23
	LRRC4C
	LRSAM1
	LSM10
	LSM8
	LTB4R
	LYN
	MAGEA11
	MAGED1
	MAGI1
	MAP1A
	MAP2K5
	MAP3K10
	MAP3K5
	MAP3K7IP1
	MAPK1
	MAPK14
	MAPK3
	MAPK6
	MAPK8
	MAPK8IP2
	MAS1
	MC1R
	MC2R
	MC3R
	MC5R
	MCHR1
	MCHR2
	MCM7
	MDFI
	MED10
	MEGF11
	MEIS1
	MERTK
	MKRN1
	MLLT4
	MMP14
	MMP2
	MOBKL1B
	MPHOSPH8
	MPL
	MRGPRX2
	MSTN
	MTNR1B
	MUSK
	MYC
	MYOC
	MYOD1
	NAIP
	NCBP1
	NCK1
	NCOA2
	NCOR1
	NCR2
	NCSTN
	NDUFA2
	NEK2
	NGFR
	NKX2-5
	NME1
	NOS1
	NOS1AP
	NOTCH2
	NOTCH3
	NOTCH4
	NPFFR1
	NPR1
	NPR2
	NPY5R
	NR1H2
	NR2E3
	NR5A1
	NRP2
	NRXN1
	NRXN2
	NRXN3
	NTRK2
	NTRK3
	NTSR1
	NTSR2
	NUDT3
	OBSCN
	OPN1LW
	OPN1MW
	OPN4
	OPRL1
	OXTR
	P2RY12
	P2RY2
	PABPC1
	PARD6B
	PARK2
	PAX6
	PCNA
	PCSK6
	PDCD6IP
	PDE6D
	PDGFRA
	PDZK1
	PEX5
	PFKM
	PHYHIP
	PICK1
	PIK3CA
	PIK3CD
	PIN1
	PIP5K1B
	PKN1
	PLA2R1
	PLCG1
	PLK1
	PLPPR3
	PLSCR1
	PLXNA2
	PLXNA3
	PLXNB1
	PLXNB2
	PLXNB3
	PLXND1
	POLR1A
	PORCN
	POU2F1
	PPA1
	PPARA
	PPBP
	PPL
	PPP1R16A
	PPP2CA
	PPP3CA
	PPP5C
	PPYR1
	PRDX3
	PRKACA
	PRKAR1A
	PRKAR2A
	PRKCA
	PRKCD
	PRKG1
	PRLHR
	PRLR
	PRNP
	PROCR
	PRPF40A
	PRPH2
	PRSS23
	PSTPIP2
	PTCH2
	PTGDR
	PTGER3
	PTH1R
	PTH2R
	PTK2B
	PTN
	PTPN11
	PTPN6
	PTPRD
	PTPRG
	PTPRH
	PTPRM
	PTPRN2
	PTPRT
	PVRL4
	RAB27A
	RAB5A
	RAF1
	RAP1A
	RARA
	RB1
	RBPMS
	RFX1
	RGR
	RGS2
	RGS9
	RHO
	RIBC2
	ROBO1
	ROBO2
	ROM1
	RP4-691N24.1
	RRH
	RTN4
	RTN4R
	RXFP1
	RXFP2
	RXRA
	RYR1
	S100B
	S1PR2
	S1PR4
	S1PR5
	SCAND1
	SCARB1
	SDCBP2
	SELL
	SELP
	SETDB1
	SGTA
	SH3GL1
	SH3GL3
	SHC1
	SIGMAR1
	SKIL
	SLC9A3R1
	SMAD1
	SMAD2
	SMAD3
	SMAD4
	SMAD7
	SMAD9
	SMN1
	SMURF2
	SNAPIN
	SORL1
	SORT1
	SOS1
	SOX10
	SP1
	SPTBN2
	SRC
	SRF
	SSTR4
	SSX2IP
	ST3GAL3
	STAT3
	STMN2
	STOM
	STRN4
	STX1A
	STX6
	SUMO2
	SUMO4
	SYT1
	TACR1
	TACR3
	TBC1D1
	TBP
	TCEB2
	TEK
	TFR2
	TGFB1
	TGFBR1
	TIE1
	TJP1
	TK1
	TLR10
	TLR3
	TNFRSF11B
	TNFRSF12A
	TNFRSF13B
	TNFRSF13C
	TNFRSF17
	TNFRSF19
	TNFRSF1A
	TNFRSF21
	TNFRSF25
	TNFRSF6B
	TNFSF11
	TNNT1
	TOM1L1
	TP53
	TPD52L1
	TRAF1
	TRAF2
	TRAF6
	TRG@
	TRIM28
	TRIM41
	TRIP6
	TSG101
	TSPAN15
	TSPAN3
	TSPAN6
	TUBA4A
	TUBB3
	TYRO3
	UBE2I
	UBE3A
	UBQLN1
	UBQLN4
	UBTF
	UBXN11
	UNC119
	USP33
	VCAN
	VCP
	VIPR2
	VLDLR
	VTN
	WDYHV1
	WNT1
	WWP2
	XCR1
	XRCC6
	YWHAG
	YWHAQ
	YWHAZ
	ZAK
	ZBTB16
	ZC3H15
	ZHX1
	ZMYND19
	ZNF446
	ZNF512B

## Sheet: HIV infected critical nodes
S3: Comparison of HIV-1 critical driver node targets among normal and HIV-1 infected network for MDS
Exclusively in uninfected network	Common proteins in uninfected and infected	Exclusively in infected network
AGT	ACTA1	CD5
ANGPTL1	ACTB	DNM2
AP1M1	ACTC1	MSN
AP2B1	ACTG1	NOL12
APOB	ACTN1	PCBP1
APOE	ACVR1	RABAC1
ARF6	ADORA2A	SFRS2
ARHGDIB	A2M	SKP1
ATM	ABL1	TUBA1A
B2M	AKT1	UPF1
BAI1	ANK1	VIM
BAT2	ANK3	ACAP1
BAX	AP2M1	ASGR1
BDKRB2	APOA1	COL4A3
BMPR1A	APP	EPB41
C1orf103	ARF1	HCFC1
C3	ARRB1	ITGA3
CALR	ATXN1	SERPING1
CASP7	BAT3	STAT2
CBL	BCL2L1	TNFRSF14
CCNB1	BMP1	WASL
CCR3	BMPR1B	EPS8
CCR4	BMPR2	DAZAP2
CCR5	BRCA1
CCR6	BTK
CCR7	BTRC
CCR8	CALM1
CCR9	CAMK2A
CD151	CAPN1
CD1D	CASP3
CD2	CASP8
CD247	CAV1
CD27	CCBP2
CD28	CCL5
CD40	CD4
CD46	CD81
CD53	CD82
CD63	CD97
CD8B	CDC2
CDKN1B	CDC37
CDKN2A	CDK5
CHMP2A	CDKN1A
CLEC4M	CHD3
CNR2	CHMP5
CNTNAP1	CLIC1
COX1	CLOCK
CRP	CREBBP
CSF1R	CSNK2A1
CSF2RA	CSNK2B
CTTN	CTBP1
CXCR3	CTNNB1
CXCR5	CTSB
DDX20	DAB2
DNAJB1	DCTN2
E2F1	DDX24
EDNRB	DLG1
EIF3E	DLG4
EMG1	DNAJA1
ERCC3	DNMT3B
F3	DPP4
FCGR3A	DRD1
FCGR3B	DYNLL1
FGF9	EED
FGR	EEF1A1
FN1	EEF1D
FPR1	EEF1G
FPR2	EGFR
FYN	EGR1
FZD1	EIF2AK2
GFRA1	ELA2
GNAO1	EP300
GPC1	EPHB2
GPR1	ESR1
GPR135	EWSR1
GPR183	EXOSC10
GRIN1	EZH2
GRM3	EZR
HDAC2	F2
HLA-DRA	FCER1G
HNRNPH3	FEZ1
HNRNPK	FGF2
HSPG2	FURIN
HTR2B	GABARAP
IFNAR2	GAD1
IFNGR1	GNB1
IGF2R	GNB2L1
IL13RA1	GOLM1
IL15RA	GRB2
IL1R1	GSK3B
IL1R2	HCK
IL2RA	HDAC1
IL31RA	HDAC3
IL6R	HGS
IL7R	HIST2H4A
IL8RA	HLA-A
ITGA8	HLA-C
ITGAL	HMGB1
ITGAX	HOXA13
ITGB6	HRAS
KAT5	HSP90AA1
KIR2DL2	HSPA5
KLRK1	HSPA8
LASS2	HTT
LBP	IL16
LDLR	IL18
LEF1	IL18R1
LILRB1	IL22RA1
LTBR	IRAK1
MAP1S	ITGA5
MAP3K14	ITGAM
MESDC2	ITGB1
MLLT1	ITPR3
MMP9	ITSN2
MRC1	JAK1
MYD88	JUN
NCR1	KIR3DL1
NCR3	KIT
NFATC2	KLRC2
NPR3	KPNA2
NR4A1	KPNB1
NRCAM	LCK
NXF1	LPAR2
OASL	LPAR3
OPRK1	LRP1
OSMR	LRSAM1
P2RY1	LYN
PARP1	MAP1A
PDGFRB	MAP3K5
PDIA3	MAPK1
PFN2	MAPK14
PIK3R1	MAPK3
POLR2C	MAPK6
POMC	MAPK8
PRDX1	MCM7
PSMA5	MDFI
PSMB1	MLLT4
PTAFR	MMP14
PTGER2	MMP2
PTK2	MUSK
PTPRC	MYC
PTPRJ	NCK1
PTPRO	NCOA2
PVR	NCOR1
PXN	NEK2
RAB9A	NGFR
RAC1	NME1
RAN	NOS1
ROBO4	NOTCH2
RPS6KA5	NRP2
RPS6KB2	NRXN1
SFRS10	NTRK3
SMARCA4	NUDT3
SMURF1	OPN4
SNRPD2	PABPC1
SOD2	PCNA
STAU1	PCSK6
STX8	PDCD6IP
TACR2	PFKM
TBC1D4	PIK3CA
TF	PIK3CD
TFRC	PIN1
TGFBR3	PKN1
THBD	PLCG1
TLR4	PLK1
TLR5	PLPPR3
TLR6	PLSCR1
TLR7	POU2F1
TLR8	PPARA
TM4SF1	PPBP
TMEM11	PPP2CA
TNFRSF10A	PPP3CA
TNFRSF10C	PRDX3
TNFRSF10D	PRKACA
TNFRSF1B	PRKAR1A
TNFRSF8	PRKAR2A
TNFRSF9	PRKCA
TRAF4	PRKCD
TREM1	PRKG1
TREM2	PRNP
TRHR	PRPF40A
TRIM11	PTH1R
TRIM5	PTK2B
TSPAN4	PTPN11
TTF2	PTPRN2
UBL4A	RAB27A
VCL	RAB5A
WAS	RAF1
YWHAB	RAP1A
YWHAE	RARA
ZNF598	RB1
	RGS2
	ROBO1
	RTN4
	RXRA
	RYR1
	SDCBP2
	SELL
	SELP
	SETDB1
	SGTA
	SHC1
	SIGMAR1
	SLC9A3R1
	SMAD1
	SMAD2
	SMAD3
	SMAD4
	SMAD7
	SMAD9
	SMN1
	SP1
	SPTBN2
	SRC
	SRF
	ST3GAL3
	STAT3
	STX6
	SUMO2
	TBP
	TCEB2
	TFR2
	TGFB1
	TGFBR1
	TJP1
	TNFRSF1A
	TNFSF11
	TOM1L1
	TP53
	TRAF1
	TRAF2
	TRAF6
	TRIM28
	TSG101
	TUBA4A
	TUBB3
	UBE2I
	UBQLN4
	UNC119
	VCAN
	VCP
	VTN
	WNT1
	XRCC6
	YWHAG
	YWHAQ
	YWHAZ
	ZBTB16
	ZNF512B
